# Supplementary material for: Deep learning reveals endogenous sterols as allosteric modulators of the GPCR–Gα interface
Source: eLife. 2025 Dec 8;14:RP106397. doi: 10.7554/eLife.106397 (PMC12685305; doi:10.7554/eLife.106397)
Supplement: Figure 4—source data 2. [file elife-106397-fig4-data2.zip]

Archive with 3 entries (3 files):
- Pgk1.tif
- Fus3.tif
- p-Fus3.tif
