# Supplementary material for: Deep learning reveals endogenous sterols as allosteric modulators of the GPCR–Gα interface
Source: eLife. 2025 Dec 8;14:RP106397. doi: 10.7554/eLife.106397 (PMC12685305; doi:10.7554/eLife.106397)
Supplement: Supplementary file 1. — It also contains information about the PDB IDs, protein name, species information, whether it is used or not, UniProt IDs, and other information. [file elife-106397-supp1.xlsx]

## Sheet: Supplementary File 1
ID	Name	species	Taken	Comment	UniprotID
6KPF	cannabinoid receptor 2	homo sapiens	No	Redundant	-
6KPG	cannabinoid receptor 1	homo sapiens	No	Redundant	-
6LFM	c-x-c chemokine receptor type 2	homo sapiens	Yes	-	P25025
6LFO	c-x-c chemokine receptor type 2	homo sapiens	No	Redundant	-
6LML	glucagon receptor	homo sapiens	No	Redundant	-
6N4B	cannabinoid receptor 1	homo sapiens	Yes	-	P21554
6OIJ	muscarinic acetylcholine receptor m1	homo sapiens	Yes	-	P11229
6OMM	n-formyl peptide receptor 2	homo sapiens	No	Redundant	-
6OS9	neurotensin receptor type 1	homo sapiens	No	Redundant	-
6OSA	neurotensin receptor type 1	homo sapiens	No	Configuraton error	-
6PT0	cannabinoid receptor 2	homo sapiens	Yes	-	P34972
7AUE	melanocortin receptor 4	homo sapiens	Yes	-	P32245
7DB6	melatonin receptor type 1a	homo sapiens	No	Redundant	-
7E9G	metabotropic glutamate receptor 2	homo sapiens	No	Redundant	-
7EJX	probable g-protein coupled receptor 88	homo sapiens	Yes	-	Q9GZN0
7EO2	sphingosine 1-phosphate receptor 1	homo sapiens	No	Redundant	-
7EO4	sphingosine 1-phosphate receptor 1	homo sapiens	No	Redundant	-
7EUO	fmet-leu-phe receptor	homo sapiens	Yes	-	P21462
7EVY	sphingosine 1-phosphate receptor 1	homo sapiens	No	Redundant	-
7EVZ	sphingosine 1-phosphate receptor 1	homo sapiens	No	Redundant	-
7EW0	sphingosine 1-phosphate receptor 1	homo sapiens	No	Redundant	-
7EW1	sphingosine 1-phosphate receptor 5	homo sapiens	Yes	-	Q9H228
7EW2	sphingosine 1-phosphate receptor 3	homo sapiens	No	Configuraton error	-
7EW3	sphingosine 1-phosphate receptor 3	homo sapiens	No	Redundant	-
7EW4	sphingosine 1-phosphate receptor 3	homo sapiens	No	Redundant	-
7EW7	sphingosine 1-phosphate receptor 1	homo sapiens	No	Redundant	-
7EZH	cholecystokinin receptor type a	homo sapiens	No	Redundant	-
7EZK	cholecystokinin receptor type a	homo sapiens	No	Redundant	-
7EZM	cholecystokinin receptor type a	homo sapiens	Yes	-	P32238
7F1Q	c-c motif chemokine 3,c-c chemokine receptor type 5	homo sapiens	No	Configuraton error	-
7F1R	c-c motif chemokine 5,c-c chemokine receptor type 5	homo sapiens	No	Configuraton error	-
7F1S	c-c chemokine receptor type 5	homo sapiens	Yes	-	P51681
7F4D	melanocortin-1 receptor	homo sapiens	Yes	-	Q01726
7F4F	melanocortin-1 receptor	homo sapiens	No	Redundant	-
7F4H	melanocortin-1 receptor	homo sapiens	No	Redundant	-
7F4I	melanocortin-1 receptor	homo sapiens	No	Redundant	-
7MBY	cholecystokinin receptor type a	homo sapiens	No	Redundant	-
7MTS	metabotropic glutamate receptor 2	homo sapiens	No	Redundant	-
7NA7	growth hormone secretagogue receptor type 1	homo sapiens	No	Redundant	-
7NA8	growth hormone secretagogue receptor type 1	homo sapiens	No	Redundant	-
7O7F	c-c chemokine receptor type 5	homo sapiens	No	Redundant	-
7P00	substance-p receptor	homo sapiens	No	Redundant	-
7P02	substance-p receptor	homo sapiens	No	Redundant	-
7SQO	orexin receptor type 2	homo sapiens	No	Redundant	-
7T6B	sphingosine 1-phosphate receptor 2	homo sapiens	Yes	-	O95136
7T6S	n-formyl peptide receptor 2	homo sapiens	Yes	-	P25090
7T6T	fmet-leu-phe receptor	homo sapiens	No	Redundant	-
7T6U	n-formyl peptide receptor 2	homo sapiens	No	Redundant	-
7T6V	n-formyl peptide receptor 2	homo sapiens	No	Redundant	-
7TD0	lysophosphatidic acid receptor 1	homo sapiens	Yes	-	Q92633
7TD1	lysophosphatidic acid receptor 1	homo sapiens	No	Redundant	-
7TD2	lysophosphatidic acid receptor 1	homo sapiens	No	Redundant	-
7TD3	sphingosine 1-phosphate receptor 1	homo sapiens	No	Redundant	-
7TD4	sphingosine 1-phosphate receptor 1	homo sapiens	No	Redundant	-
7TRY	corticotropin-releasing factor receptor 2	homo sapiens	Yes	-	Q13324
7TUZ	g-protein coupled receptor 183	homo sapiens	Yes	-	P32249
7V68	muscarinic acetylcholine receptor m4	homo sapiens	Yes	-	P08173
7V69	muscarinic acetylcholine receptor m4	homo sapiens	No	Redundant	-
7V6A	muscarinic acetylcholine receptor m4	homo sapiens	No	Redundant	-
7VDH	mas-related g-protein coupled receptor member x2	homo sapiens	No	Redundant	-
7VDL	mas-related g-protein coupled receptor member x2	homo sapiens	No	Redundant	-
7VDM	mas-related g-protein coupled receptor member x2	homo sapiens	No	Redundant	-
7VFX	fmet-leu-phe receptor	homo sapiens	No	Redundant	-
7VGX	neuropeptide y receptor type 1	homo sapiens	Yes	-	P25929
7VGY	melatonin receptor type 1a	homo sapiens	No	Redundant	-
7VGZ	melatonin receptor type 1a	homo sapiens	Yes	-	P48039
7VH0	melatonin receptor type 1b	homo sapiens	Yes	-	P49286
7VIE	sphingosine 1-phosphate receptor 1	homo sapiens	No	Redundant	-
7VIF	sphingosine 1-phosphate receptor 1	homo sapiens	No	Redundant	-
7VIG	sphingosine 1-phosphate receptor 1	homo sapiens	No	Redundant	-
7VIH	sphingosine 1-phosphate receptor 1	homo sapiens	No	Configuraton error	-
7VKT	leukotriene b4 receptor 1	homo sapiens	Yes	-	Q15722
7VL8	c-c chemokine receptor type 1	homo sapiens	Yes	-	P32246
7VL9	c-c chemokine receptor type 1	homo sapiens	No	Redundant	-
7VLA	c-c chemokine receptor type 1	homo sapiens	No	Redundant	-
7VUY	mas-related g-protein coupled receptor member x2	homo sapiens	No	Redundant	-
7VUZ	mas-related g-protein coupled receptor member x2	homo sapiens	No	Redundant	-
7VV3	mas-related g-protein coupled receptor member x2	homo sapiens	No	Redundant	-
7VV5	mas-related g-protein coupled receptor member x2	homo sapiens	No	Redundant	-
7WF7	sphingosine 1-phosphate receptor 1	homo sapiens	No	Redundant	-
7WIC	somatostatin receptor type 2	homo sapiens	No	Redundant	-
7WIG	somatostatin receptor type 2	homo sapiens	No	Redundant	-
7WQ3	galanin receptor type 1	homo sapiens	Yes	-	P47211
7WU4	adhesion g-protein coupled receptor f1	homo sapiens	No	Redundant	-
7WU5	adhesion g-protein coupled receptor f1	homo sapiens	No	Redundant	-
7WU9	prostaglandin e2 receptor ep3 subtype	homo sapiens	No	Configuraton error	-
7WVU	fmet-leu-phe receptor	homo sapiens	No	Redundant	-
7WZ4	probable g-protein coupled receptor 88	homo sapiens	No	Redundant	-
7X2V	adhesion g-protein coupled receptor f1	homo sapiens	No	Redundant	-
7X9A	neuropeptide y receptor type 1	homo sapiens	No	Redundant	-
7X9B	neuropeptide y receptor type 2	homo sapiens	No	Redundant	-
7X9C	neuropeptide y receptor type 4	homo sapiens	Yes	-	P50391
7X9Y	c-c chemokine receptor type 3	homo sapiens	No	Configuraton error	-
7XA3	isoform b of c-c chemokine receptor type 2	homo sapiens	Yes	-	P41597
7XBW	cx3c chemokine receptor 1	homo sapiens	Yes	-	P49238
7XBX	processed fractalkine,cx3c chemokine receptor 1	homo sapiens	No	Redundant	-
7XMR	somatostatin receptor type 2	homo sapiens	No	Redundant	-
7XMS	somatostatin receptor type 4	homo sapiens	Yes	-	P31391
7XMT	somatostatin receptor type 4	homo sapiens	No	Redundant	-
7XTA	soluble cytochrome b562,5-hydroxytryptamine receptor 4	homo sapiens	No	Redundant	-
7YU3	lysophosphatidic acid receptor 1	homo sapiens	No	Redundant	-
7YU5	lysophosphatidic acid receptor 1	homo sapiens	No	Redundant	-
7YU6	lysophosphatidic acid receptor 1	homo sapiens	No	Redundant	-
7YU7	lysophosphatidic acid receptor 1	homo sapiens	No	Redundant	-
7YU8	lysophosphatidic acid receptor 1	homo sapiens	No	Redundant	-
8EF5	mu-type opioid receptor	homo sapiens	No	Redundant	-
8EF6	mu-type opioid receptor	homo sapiens	No	Redundant	-
8EFB	mu-type opioid receptor	homo sapiens	No	Redundant	-
8EFL	mu-type opioid receptor	homo sapiens	No	Redundant	-
8EFO	mu-type opioid receptor	homo sapiens	No	Redundant	-
8EFQ	mu-type opioid receptor	homo sapiens	No	Redundant	-
6XBK	smoothened homolog	homo sapiens	Yes	-	Q99835
7F9Y	soluble cytochrome b562	homo sapiens	No	Configuraton error	-
7EVW	frizzled-7	homo sapiens	Yes	-	O75084
