# Supplementary material for: Deep learning reveals endogenous sterols as allosteric modulators of the GPCR–Gα interface
Source: eLife. 2025 Dec 8;14:RP106397. doi: 10.7554/eLife.106397 (PMC12685305; doi:10.7554/eLife.106397)
Supplement: Supplementary file 2. [file elife-106397-supp2.xlsx]

## Sheet: Supplementary File 2
	8DPF	7VKT	7T10	7VQX	7XBW	7T6S	7F1S	5UZ7	7TUZ	7CX2	6N4B	6OIJ	7EZM	7EPT	7F2O	7QVM	7X1U	7EJ0	6VN7	6NBF	6LPB	7VH0	7XA3	7TD0	7AUE	7DFL	8E9W	6LMK	7TRY	7WXW	7D7M	7BB6	6E3Y	7JVQ	7V68	6PT0	7F4D	7X9C	6OIK	6LI3	7EUO	7RAN	7T9N	7S8L	7SRR	7EVW	7VGZ	7F9Z	7BZ2
8DPF	0	0.134972	2.43905	0.581578	1.40428	3.54259	3.00997	0.473104	0.936372	0.476428	0.997244	2.75949	1.72193	0.00484735	0.359481	0.534641	0.307381	3.60963	1.86209	0.420672	0.241462	4.2121	2.79738	8.07365	5.47348	3.15104	2.68218	0.418448	0.154842	0.544536	1.08757	0.528112	0.39399	0.287747	1.80572	4.65832	2.42993	1.56646	5.23051	0.17229	1.19345	0.940608	0.980414	0.0211022	0.720901	0.331585	4.66893	5.29157	0.4095
7VKT	0.134972	0	3.78353	0.69272	3.68369	1.5578	1.16512	0.383182	5.22528	0.165036	3.017	1.78862	5.57475	0.74256	4.89636	3.76157	0.351099	2.11884	0.388813	0.266592	0.784794	2.40299	0.88	0.294816	1.75179	0.777926	1.90144	0.404684	0.497382	0.528489	1.38654	0.571841	0.360233	1.07261	1.83146	2.40013	2.09555	1.64943	1.77933	1.96786	3.3704	1.00117	1.41131	2.41932	0.150229	0.463991	2.32971	3.83118	1.92741
7T10	2.43905	3.78353	0	0.237213	2.11206	3.22698	0.299473	1.2545	1.58732	2.21088	1.03091	1.07338	7.73642	0.730242	1.70859	0.398656	0.834641	1.7158	0.584947	1.16431	0.668052	0.880503	0.190408	0.985376	7.46418	4.21074	1.00657	0.816733	1.36216	1.16825	0.089782	0.262867	0.309176	2.91175	0.579351	1.86456	0.531057	6.1949	2.32268	0.352992	9.1685	2.36627	3.75273	1.6968	2.0717	0.52113	1.49379	2.77658	0.215289
7VQX	0.581578	0.69272	0.237213	0	0.426049	0.310647	0.181371	1.18805	0.108981	0.705054	0.330968	0.4669	1.79783	1.63868	1.65775	0.521765	0.810195	0.145542	2.70429	0.805556	0.459343	0.782413	0.19461	0.932074	0.617301	0.211437	0.326475	0.757937	0.707432	1.09591	0.484618	0.505176	0.879761	1.51835	0.133783	0.886759	1.04362	0.156357	0.508286	0.187968	0.382928	0.566635	0.498822	0.411143	0.252907	1.03958	0.462641	0.949279	2.20639
7XBW	1.40428	3.68369	4.0196	0.426049	0	2.49401	3.22543	0.293876	2.95668	2.46263	1.96296	6.65107	1.52287	1.31411	2.0313	0.0736897	1.39979	0.67598	0.470208	0.577255	0.557012	2.98932	1.79688	1.63632	0.64728	4.62218	2.44963	0.621851	1.13286	0.84162	0.763732	0.320125	0.359252	6.16062	5.36292	1.1457	2.34203	1.4232	4.25885	1.25596	5.9119	1.54244	0.533987	0.26732	1.55309	0.418395	2.1205	5.77993	2.71881
7T6S	3.54259	1.5578	3.22698	0.310647	2.49401	0	2.10763	0.199877	3.10358	1.1576	2.214	2.54239	1.74923	0.469835	9.6759	1.24495	0.257973	1.82468	0.202503	0.141592	0.119448	4.76695	0.962518	1.26299	2.0571	3.12632	5.25483	0.34359	1.06325	1.28737	0.674778	0.461079	0.158315	5.47078	2.11888	0.2839	1.11984	0.340278	0.262178	1.89352	0.774775	3.09979	0.823024	1.11924	3.95836	0.418739	1.84166	3.39356	3.1806
7F1S	3.00997	1.16512	0.299473	0.181371	3.22543	2.10763	0	0.816484	0.844724	1.03727	3.22037	3.79202	7.18266	0.744244	1.8357	3.62742	0.476148	1.78763	0.504096	0.581353	0.20939	2.45153	0.767279	1.79285	1.73475	1.42269	0.947252	0.288362	1.12791	0.680475	0.578103	0.580785	0.35131	9.93896	0.580269	1.8446	1.28088	0.743995	1.21775	2.25468	0.809289	0.196984	0.873916	3.71858	3.50449	0.51544	2.34691	3.06218	3.55688
5UZ7	0.473104	0.383182	1.2545	1.18805	0.311335	0.199877	0.816484	0	0.225252	0.344233	0.457155	0.561404	0.167166	2.26581	0.197331	0.596817	0.210839	0.681969	2.43909	1.30478	0.866946	0.423791	1.09386	0.799526	0.734473	0.706235	0.513525	1.02585	0.940428	1.39213	0.236422	0.165274	1.02785	0.496271	0.216224	0.265062	0.69805	0.235145	0.141919	0.844909	0.42639	0.339659	0.117593	0.111079	0.24673	1.12921	0.470595	0.618213	1.09561
7TUZ	0.936372	5.22528	1.58732	0.495915	2.95668	3.10358	0.844724	0.236236	0	2.09709	0.400486	1.73462	3.20995	0.072782	7.50492	2.59432	0.230231	2.49783	0.648128	0.325019	0.669611	2.13649	2.51577	1.487	2.73266	2.54743	1.44121	0.381083	0.327518	0.292375	2.00414	0.972332	0.253934	1.96486	3.43962	0.971642	3.5248	0.430622	1.11637	0.269113	7.08779	2.30609	2.48918	0.349113	3.68504	1.27522	7.2279	3.33011	0.254328
7CX2	0.476428	0.165036	2.21088	0.705054	2.46263	1.1576	1.03727	0.344233	2.09709	0	0.894098	0.0779639	0.762858	0.825814	1.31079	0.88228	1.1986	0.251605	1.00786	1.02337	0.448909	1.29152	1.29193	1.38002	1.34163	1.47288	0.0729567	0.569539	0.169423	0.328751	2.46154	0.135907	0.593088	0.725891	0.112318	1.00122	2.05297	1.5976	0.766522	0.325904	1.40204	1.23379	2.63797	0.687088	1.2058	0.704444	1.30004	0.972608	0.268595
6N4B	0.997244	2.66336	1.03091	0.330968	1.96296	2.214	3.22037	0.457155	0.400486	0.894098	0	3.8319	1.0235	0.380531	0.393083	0.641787	0.568475	3.37946	0.281547	0.502174	0.349907	3.31973	2.03514	4.50214	0.253914	1.0074	1.10355	0.597885	1.06308	0.774802	0.475472	0.152983	0.206339	1.33463	0.466053	3.35466	7.00228	2.06559	0.299427	0.237986	1.57872	3.64828	0.857181	0.820575	0.258372	0.824701	2.87674	4.09681	2.73634
6OIJ	2.75949	1.78862	1.07338	0.4669	6.67824	2.54239	3.79202	0.561404	1.73462	0.0779639	3.8319	0	1.95786	0.0468625	0.636035	2.30438	6.944	0.64856	0.265224	0.447155	0.271535	2.95876	3.57432	2.97335	2.66171	3.35574	0.940182	1.17042	0.0266439	0.256316	0.977316	0.716874	0.235299	5.03097	2.19069	2.04511	1.74199	0.32907	2.45657	3.67975	8.23711	1.98459	2.30266	0.499612	1.48636	0.201913	3.93494	5.03373	2.68966
7EZM	1.72193	5.57475	7.73642	1.79783	1.52287	1.74923	7.40966	0.167166	3.20995	0.762858	1.0235	1.95786	0	0.452139	1.72304	2.46325	0.566378	3.31529	0.154599	0.364669	0.203147	4.67211	1.19501	3.62632	1.12002	2.02983	4.34131	0.8647	0.848769	0.460836	0.0572239	0.583494	0.263507	5.5747	1.5864	4.83611	0.429026	1.39658	3.48557	0.346602	2.77328	1.53581	1.08324	1.56059	1.41845	0.527685	3.09947	3.49956	2.55859
7EPT	0.00484735	0.74256	0.730242	1.63868	1.31411	0.469835	0.744244	2.26581	0.072782	0.825814	0.380531	0.0468625	0.452139	0	0.866194	0.825418	0.532027	0.390002	2.12676	0.709814	0.714547	0.705278	0.082125	0.841174	0.123032	0.239634	0.0128967	1.10648	3.66494	4.34847	0.346524	0.0706703	0.917931	0.837855	0.281419	0.0463953	0.320119	0.575404	0.46684	0.601666	0.469731	0.00754961	0.973197	0.749559	0.0131515	1.81261	0.665149	0.525165	0.0652613
7F2O	0.359481	4.89636	1.70859	1.65775	2.0313	9.6759	1.8357	0.197331	7.50492	1.31079	0.40557	0.636035	1.72304	0.866194	0	2.79144	0.720058	4.15685	0.660926	0.347525	0.820501	2.93243	2.56776	2.53149	0.362671	0.109837	0.197108	1.04885	0.583508	0.815398	0.549977	0.450167	0.158289	3.24101	5.1035	2.42097	2.27131	2.55502	2.36364	1.41619	9.35981	1.94593	1.29707	0.450735	4.02574	0.934462	6.96068	3.4696	3.1598
7QVM	0.534641	3.76157	0.398656	0.521765	0.0736897	1.24495	3.62742	0.596817	2.59432	0.88228	0.641787	2.30438	2.46325	0.825418	2.79144	0	0.688646	3.47494	0.856297	0.455717	0.495776	2.62232	2.40831	0.928923	3.64386	2.92518	3.47882	0.350655	0.540718	0.367056	2.04319	0.39801	0.635973	3.14745	0.286222	0.642796	2.05958	0.0724566	2.89403	2.35166	3.22135	3.20487	2.06973	0.225597	2.90987	0.144454	3.12386	2.45151	1.52629
7X1U	0.308004	0.351099	0.834641	0.810195	1.39979	0.257973	0.476148	0.210839	0.230231	1.1986	0.568475	6.944	0.565562	0.532027	0.720058	0.688646	0	1.38057	0.196992	0.411188	0.0962282	3.39585	0.833333	1.56259	1.60016	2.32307	0.234997	0.302474	0.244188	0.615908	0.768906	0.242012	0.403972	2.77773	3.93777	0.65652	2.56613	0.261251	4.49432	0.116945	0.565114	0.436613	0.152669	0.802717	0.858475	0.604159	4.09508	0.897468	0.187599
7EJ0	3.66764	2.11884	1.7158	0.145542	0.67598	1.82468	1.78763	0.681969	2.49783	0.251605	3.37946	0.64856	3.31529	0.390002	4.15685	3.47494	1.38057	0	0.409443	0.660016	0.527092	4.45171	0.585887	1.75995	1.36047	3.0562	0.332239	0.50724	0.641161	0.206167	2.35066	0.782466	0.278129	7.3464	4.21216	4.47265	0.855198	1.9067	2.70684	2.57759	1.83138	1.2514	1.38387	0.963817	0.59349	1.46683	2.60179	2.92554	4.93953
6VN7	1.86209	0.388813	0.584947	2.70429	0.470208	0.202503	0.504096	2.43909	0.531551	1.00786	0.281547	0.485096	0.154599	2.12676	0.660926	0.856297	0.196992	0.409443	0	1.01746	2.01809	0.42754	0.646506	0.525955	0.557588	0.323642	0.664843	1.07387	1.34861	4.11512	0.496921	0.149652	0.981075	0.475813	0.266995	0.189007	0.220398	0.421821	1.15019	0.388237	0.328617	0.371672	0.45381	0.482219	1.36965	0.374935	0.389669	0.498336	0.635372
6NBF	0.420672	0.266592	1.16431	0.805556	0.577255	0.141592	0.581353	1.30478	0.325019	1.02337	0.502174	0.447155	0.364669	0.709814	0.347525	0.455717	0.411188	0.660016	1.01746	0	0.398714	0.478006	0.381432	0.497918	0.847675	0.744903	0.164486	0.313157	0.753892	0.774463	0.568572	0.169565	0.949367	2.08207	0.221471	0.0932482	0.297398	0.532897	0.285677	0.598936	0.139818	0.263866	0.631437	0.427984	0.635863	1.07292	0.467386	0.584818	0.603751
6LPB	0.241462	0.784794	0.668052	0.459343	0.557012	0.119448	0.20939	0.866946	0.669611	0.448909	0.349907	0.683887	0.203147	0.714547	0.820501	0.495776	0.0962282	0.573865	2.01809	0.633577	0	1.06939	0.625674	1.06087	0.53793	0.157575	0.327367	0.697978	0.564249	1.43133	0.309373	0.0698672	0.408034	1.05752	0.24498	0.495431	0.245908	0.243675	0.0859739	0.384035	0.455386	0.295768	0.564575	0.694907	0.223091	0.487012	0.628792	0.624631	1.19829
7VH0	1.4741	2.40299	0.880503	0.782413	2.98932	4.76695	2.45153	0.423791	2.13649	1.29152	3.31973	2.95876	4.14737	0.705278	2.93243	2.62232	3.39585	4.45171	0.42754	0.478006	1.06939	0	4.28147	0.772323	5.77423	1.37871	0.680235	1.49298	1.05952	0.486842	3.34702	0.7365	0.667776	2.65217	1.75063	2.96913	2.88194	3.89917	2.52528	3.23282	2.08034	1.80137	0.975694	0.80427	5.12997	0.153158	0.862035	3.59933	2.18284
7XA3	2.79738	0.88	0.190408	0.19461	1.79688	0.962518	0.767279	1.09386	2.51577	1.29193	2.03514	3.57432	1.14135	0.082125	2.56776	2.40831	0.833333	0.585887	0.646506	0.381432	1.0757	2.12588	0	2.3167	0.657813	2.72904	3.75693	0.0983634	1.30545	0.767831	0.685823	0.406335	0.515573	8.59966	4.15934	1.07545	0.569024	0.114943	3.14466	0.967908	1.00868	1.43521	2.09146	2.94219	3.40072	0.476339	2.55888	2.52969	1.51747
7TD0	8.07365	0.294816	0.985376	0.932074	1.63632	1.26299	1.79285	0.799526	1.487	1.38002	4.50214	2.97335	3.62632	0.841174	2.53149	0.928923	1.56259	1.77345	0.525955	0.497918	1.06087	0.714634	2.3167	0	2.37181	3.14883	2.62711	1.15808	0.417705	0.450235	2.54775	0.480479	0.678264	3.01045	3.31457	5.98467	9.11071	3.73234	5.01711	2.57062	1.46218	5.12842	1.87307	0.830889	3.64598	0.723941	0.708612	3.6413	4.09211
7AUE	5.47348	1.75179	7.46418	0.617301	0.64728	2.0571	1.73475	0.734473	2.91598	0.311622	3.75734	2.66171	1.12002	0.123032	0.362671	3.64386	1.63554	1.36047	0.557588	0.860678	0.53793	5.77423	0.657813	2.37181	0	4.63278	0.329773	0.705066	0.352251	0.942044	1.14557	0.868838	0.117344	3.48248	0.542626	6.28326	0.670181	1.08718	2.64017	0.33104	2.2432	2.06244	3.17129	1.33564	2.91744	0.187757	0.67607	2.52862	0.975745
7DFL	3.15104	0.777926	4.21074	0.540586	4.62218	3.12632	1.42269	0.706235	2.54743	1.47288	1.0074	3.35574	2.02983	0.239634	0.109837	2.92518	2.32307	3.0562	0.323642	0.744903	0.157575	1.37871	2.72904	3.14883	0.358989	0	1.55828	0.616512	0.208634	0.19888	1.3736	0.662771	0.320026	1.56951	2.51064	2.64753	4.63373	2.99261	8.1113	2.45799	6.34282	1.28431	4.80084	1.84679	0.327545	0.410458	2.08613	1.07465	6.85231
8E9W	2.68218	1.90144	1.00657	0.326475	2.44963	5.25483	0.947252	0.513525	1.44121	0.0729567	1.10355	0.940182	4.34131	0.0128967	0.197108	3.47882	0.234997	0.332239	0.664843	0.164486	0.327367	0.680235	3.75693	2.62711	0.329773	1.55828	0	0.778367	0.696317	0.667611	3.06294	0.478445	0.480137	2.31353	2.63182	0.110744	1.09201	0.147026	1.33843	0.153986	1.73189	1.43805	2.14732	0.341639	3.54654	0.0966109	0.906096	3.7112	5.84928
6LMK	0.418448	0.404684	0.816733	0.757937	0.62793	0.118677	0.288362	1.02585	0.216748	0.569539	0.597885	1.17042	0.8647	1.10648	1.04885	0.350655	0.302474	0.50724	1.07387	0.313157	0.697978	1.49298	0.0962732	1.75871	0.705066	0.616512	0.265592	0	1.79587	3.13353	0.294122	0.0793844	0.369842	0.912198	0.396329	0.972762	1.31815	0.758714	0.325051	0.366861	0.57846	0.596744	0.457389	0.396272	0.447966	0.61963	0.268224	0.496121	0.243425
7TRY	0.154842	0.497382	1.36216	0.707432	1.13286	1.06325	1.12791	0.940428	0.327518	0.169423	1.06308	0.0266439	0.848769	3.66494	0.583508	0.540718	0.244188	0.641161	1.34861	0.753892	0.564249	1.05952	1.30545	0.298848	0.352251	0.208634	0.307231	1.79587	0	0.625695	0.600756	0.135935	2.02648	0.828305	0.594144	0.460233	0.592574	0.482698	0.499356	0.525832	0.463624	0.418226	0.726424	0.498247	0.174337	0.444473	0.774012	0.797821	2.17312
7WXW	0.544536	0.528489	1.16825	1.09591	0.84162	1.28277	0.680475	1.39213	0.292375	0.328751	0.753728	0.256316	0.460836	4.34847	0.815398	0.367056	0.615908	0.206167	4.06557	0.774463	1.43133	0.464417	0.767831	0.418982	0.942044	0.19888	0.667611	3.13353	0.62713	0	0.342899	0.40201	0.743269	0.806948	0.706916	0.670419	2.13502	0.509261	2.19843	0.47188	0.750897	0.245609	0.453022	0.711116	0.140248	0.130873	0.345093	0.823479	0.512141
7D7M	1.08757	1.38654	0.559641	0.484618	0.763732	0.674778	0.578103	0.236422	1.65057	2.46154	0.475472	0.977316	0.0572239	0.346524	0.549977	2.04319	0.768906	2.35066	0.496921	0.568572	0.309373	3.34702	0.685823	2.54775	1.14557	1.3736	3.06294	0.294122	0.600756	0.342899	0	0.386392	0.207132	1.7761	1.09701	1.0918	2.81577	0.0774829	1.13901	0.507232	0.0465229	0.808606	1.26345	0.894362	0.874539	0.576239	1.86505	0.558895	2.25944
7BB6	0.528112	0.571841	0.262867	0.505176	0.320125	0.231242	0.580785	0.165274	0.972332	0.135907	0.621285	0.716874	0.583494	0.0706703	0.499889	0.214552	0.262179	0.782466	0.125185	0.169565	0.107115	0.7365	0.406335	0.480479	0.143176	0.662771	0.478445	0.0793844	0.135935	0.40201	0.386392	0	0.241834	0.68098	0.362169	0.538701	0.250332	0.0527691	0.59452	0.388845	0.525984	0.311209	0.157553	0.380416	0.24983	0.259879	0.613869	0.528772	1.15969
6E3Y	0.400966	0.281219	0.309176	0.879761	0.359252	0.158315	0.35131	1.02785	0.253934	0.593088	0.205996	0.235299	0.772846	0.917931	0.158289	0.635973	0.486453	0.278129	0.981075	0.949367	0.408034	0.667776	0.515573	0.678264	0.117344	0.320026	0.480137	0.369842	2.02648	0.743269	0.207132	0.241834	0	0.611899	0.311159	0.512256	0.310441	0.215634	0.789141	0.37736	0.165789	0.225317	0.284116	0.124945	0.139225	0.812275	0.270859	0.628522	0.18059
7JVQ	5.12885	1.07261	2.91175	1.51835	6.16062	5.47078	9.93896	0.496271	1.96486	0.725891	1.37506	5.03097	5.5747	0.837855	3.24101	3.14745	2.77773	7.3464	0.475813	2.08207	0.346523	2.65217	8.59966	3.01045	3.48248	1.56951	2.31353	0.912198	0.828305	0.806948	1.7761	0.68098	0.611899	0	0.880315	6.00709	1.95669	1.44808	6.53011	1.90934	4.80288	0.374486	3.38662	3.52916	1.38007	0.135756	1.82513	9.25159	7.6933
7V68	1.80572	1.84675	0.579351	0.133783	5.36292	2.11888	0.580269	0.216224	3.43962	0.112318	0.466053	2.19069	1.5864	0.281419	5.1035	0.286222	1.65582	4.21216	0.266995	0.221471	0.24498	1.75063	4.15934	3.31457	0.542626	2.51064	2.63182	0.396329	0.594144	0.706916	1.09701	0.362169	0.311159	0.880315	0	1.35071	2.75708	0.651126	0.907455	2.23696	0.455362	0.422611	0.571678	2.29565	2.36304	0.590632	2.08751	1.35395	6.04803
6PT0	4.65832	2.40013	1.86456	0.886759	1.1457	0.283122	1.8446	0.265062	0.971642	1.00122	3.35466	2.04511	4.83611	0.0463953	2.42097	0.642796	0.65652	4.47265	0.189007	0.0932482	0.495431	2.96913	1.07545	5.98467	6.28326	2.64753	0.110744	0.995592	0.460233	0.670419	1.0918	0.538701	0.512256	6.00709	1.35071	0	5.34573	1.287	3.7924	1.05395	2.21466	3.47203	0.886825	0.845016	1.88363	0.244826	2.47978	1.06874	1.85825
7F4D	2.42993	2.09555	0.531057	1.04362	2.34203	1.11984	1.28088	0.69805	3.5248	2.05297	7.00228	1.74199	0.429026	0.417188	2.27131	2.05958	2.56613	0.855198	0.220398	0.297398	0.239324	2.88194	0.569024	9.11071	0.670181	4.63373	1.09201	1.31815	0.592574	2.13502	2.81577	0.318742	0.310441	1.95669	2.75708	5.34573	0	2.00423	1.64516	0.25846	1.21815	1.1489	0.712865	0.0853199	0.634732	0.299792	2.13488	3.79714	0.804552
7X9C	1.56646	1.64943	6.1949	0.156357	1.4232	0.340278	0.71509	0.235145	0.430622	1.63934	2.06559	0.32907	1.39658	0.575404	2.55502	0.0724566	0.263712	1.9067	0.421821	0.532897	0.243675	3.89917	0.0973631	3.73234	1.08718	2.99261	0.147026	0.758714	0.482698	0.509261	0.0774829	0.0527691	0.215634	1.44808	0.651126	1.287	2.00423	0	5.76477	2.49093	0.100059	0.612288	0.180083	0.152907	0.727633	0.430511	2.04972	2.81206	4.84409
6OIK	5.23051	1.77933	2.34472	0.508286	4.25885	0.262178	1.21775	0.141919	0.975022	0.766522	0.299427	2.45657	3.48557	0.46684	2.37508	2.89403	4.49432	2.70684	1.15019	0.285677	0.0814899	2.52528	3.14466	5.01711	2.64017	8.1113	1.33843	0.325051	0.499356	2.19843	1.13901	0.59452	0.789141	6.53011	0.907455	3.7924	1.64516	5.76477	0	3.49369	0.97697	2.38333	2.97024	1.63946	2.73343	0.289487	1.80413	5.72704	0.830133
6LI3	0.149379	1.96786	0.352992	0.187968	0.449948	1.88843	2.25468	0.844909	0.269113	0.325904	0.237986	3.67975	0.346602	0.188358	1.41619	2.35166	0.116945	2.57759	0.388237	0.598936	0.384035	3.23282	0.967908	2.57062	0.33104	2.45799	0.153986	0.366861	0.525832	0.47188	0.507232	0.388845	0.37736	1.90934	2.23696	1.05395	0.25846	2.49093	3.49369	0	0.152221	0.508804	0.932397	0.380038	0.707633	1.89869	0.459646	3.52468	0.590637
7EUO	1.19345	3.3704	9.1685	0.382928	5.9119	0.774775	0.809289	0.42639	7.08779	1.40204	1.57872	8.23711	2.75639	0.469731	9.35981	3.22135	0.565114	1.83138	0.328617	0.139818	0.455386	2.08034	1.00868	1.46218	2.63181	6.34282	1.73189	0.57846	0.463624	0.750897	0.0465229	0.525984	0.165789	4.80288	0.455362	2.21466	1.21815	0.100059	0.97697	0.152221	0	2.47473	1.58608	0.793558	1.17389	0.346509	1.65185	4.72267	7.27439
7RAN	0.940608	1.00117	2.36627	0.566635	1.54244	3.09979	0.196984	0.339659	2.30609	1.23379	3.68802	1.98459	1.53581	0.00754961	1.94593	3.20487	0.436613	1.2514	0.371672	0.263866	0.294713	3.71273	1.43521	5.08009	2.06244	1.28431	1.43805	0.719917	0.418226	0.245609	0.808606	0.311209	0.225317	0.374486	0.422611	3.47203	1.1489	0.610994	2.38333	0.508804	2.47473	0	0.954997	0.275736	1.1052	1.42449	4.4306	0.348688	1.43674
7T9N	0.980414	1.41131	3.75273	0.494118	0.533987	0.824015	0.873916	0.117593	2.48918	2.63797	0.857181	2.30266	1.08324	0.973197	1.29707	2.06973	0.152669	1.38387	0.45381	0.663699	0.564575	0.975694	2.09146	1.87307	3.17129	4.80084	2.89977	0.423331	0.926133	0.453022	1.26345	0.176911	0.284116	3.38662	0.571678	0.886825	0.712865	0.180083	2.97024	0.932397	1.57677	0.954997	0	0.757414	1.25029	0.856594	3.42667	1.94039	0.747664
7S8L	0.0211022	2.18612	1.6968	0.411143	0.26732	1.11924	3.71858	0.111079	0.349113	0.738412	0.820575	0.499612	1.56059	0.749559	0.450735	0.225597	0.802717	0.963817	0.277808	0.427984	0.694907	0.80427	2.94219	0.830889	1.18197	1.84679	0.341639	0.396272	0.498247	0.711116	0.894362	0.380416	0.124945	3.52916	2.29565	0.845016	0.0853199	0.146763	1.63946	0.380038	0.793558	0.275736	0.757414	0	0.511474	0.136309	1.12709	0.074264	1.44868
7SRR	0.720901	0.150229	2.0717	0.252907	1.67478	3.95836	3.64249	0.24673	3.68504	1.2058	0.353895	1.48636	1.41845	0.0131515	4.02574	2.90987	0.858475	0.59349	1.36965	0.635863	0.223091	5.12997	3.40072	3.64598	2.91744	0.327545	3.3206	0.447966	0.174337	0.140248	0.874539	0.24983	0.139225	1.38007	2.36304	1.88363	0.634732	0.727633	4.09259	0.707633	1.14093	1.1052	1.25029	0.617891	0	0.525599	3.11437	0.881967	5.49416
7EVW	0.599439	0.463991	0.52113	1.03958	0.418395	0.418739	0.481186	1.12921	1.27522	0.704444	0.824701	0.201913	0.527685	1.81261	0.934462	0.00879406	0.521693	1.46683	0.374935	1.07292	0.487012	0.151742	0.476339	0.760226	0.372282	0.410458	0.0966109	0.61963	0.444473	0.130873	0.576239	0.259879	0.812275	0.135756	0.590632	0.356972	0.299792	0.430511	0.289487	1.89869	0.346509	1.42449	0.856594	0.136309	0.525599	0	1.01024	0.360068	0.208511
7VGZ	4.66893	2.32971	1.49379	0.462641	2.1205	1.84166	2.39656	0.470595	7.2279	1.30004	0.830302	3.93494	3.09947	0.665149	6.96068	3.12386	4.09508	2.60179	0.389669	0.467386	0.628792	0.862035	2.55888	0.708612	0.67607	2.08613	0.906096	0.268224	0.774012	0.345093	1.86505	0.613869	0.270859	1.82513	2.08751	1.20705	2.13488	2.04972	1.80413	0.459646	1.65185	4.4306	3.42667	1.12709	4.01803	1.01024	0	3.19119	2.98474
7F9Z	5.29157	3.63801	2.77658	0.949279	5.77993	3.39356	3.06218	0.618213	3.33011	0.972608	4.09681	5.03373	3.49956	0.314956	3.4696	2.45151	0.897468	5.51076	0.498336	0.584818	0.624631	3.59933	2.52969	3.6413	2.52862	1.07465	3.68252	0.496121	0.797821	0.823479	0.558895	0.528772	0.628522	9.25159	1.35395	1.4818	3.79714	2.81206	5.72704	3.52468	4.72267	0.348688	1.94039	0.074264	0.881967	0.360068	3.19119	0	2.83622
7BZ2	0.4095	1.92741	0.215289	2.20639	2.71881	3.1806	3.55688	1.09561	0.254328	0.268595	2.73634	2.68966	2.55859	0.0652613	3.1598	1.52629	0.187599	4.93953	0.742304	0.603751	1.19829	2.18284	1.51747	4.09211	0.975745	6.85231	5.84928	0.243425	2.17312	0.512141	2.25944	1.15969	0.18059	7.6933	6.04803	1.85825	0.804552	4.84409	0.830133	0.590637	7.27439	1.43674	0.747664	1.44868	5.49416	0.208511	2.98474	2.83622	0
7DTY	0.365757	0.287118	0.539327	0.694075	0.569309	0.174521	0.30696	0.909971	1.21985	0.15112	0.302624	0.111964	0.332253	1.09395	0.992777	0.423989	0.423279	0.385131	1.07178	0.855844	0.690334	1.10821	1.24864	1.04661	0.658144	1.16269	0.425188	0.574386	1.93779	5.12783	2.95626	0.456445	0.888418	0.224506	0.0937397	0.527573	0.525398	0.411177	0.102008	0.758065	0.399027	1.14379	0.441325	0.20255	0.147365	0.620059	0.528195	0.630479	0.295
7VL8	2.48378	1.6397	1.03364	0.240311	2.19947	0.684892	0.697836	0.285745	0.859514	1.28521	3.14095	1.17317	2.15662	0.223055	1.30168	3.05367	0.599042	1.02313	0.534338	0.533269	0.340575	3.23126	0.580861	1.50902	1.256	4.59842	1.16717	0.232675	0.701902	0.806771	0.684336	0.492045	0.631829	2.42656	1.36316	1.09492	1.84368	3.4112	0.561546	0.0999816	8.72021	1.32186	0.725687	0.558938	2.46605	0.543957	2.36958	6.97243	6.02801
6LFM	2.01585	2.2506	1.3275	0.741923	2.15217	0.84	1.44485	0.611974	3.36048	0.0513757	0.781548	5.28113	2.26319	1.33422	2.91549	4.4658	0.693054	2.45282	0.314454	0.784426	1.2242	4.23953	1.02416	1.95404	2.09078	2.02238	4.50378	0.975034	0.719176	1.6063	0.0738428	0.238614	1.27023	6.68317	2.02188	1.63658	4.97422	0.384664	2.416	4.35109	0.447368	2.27924	0.647403	0.379799	1.43101	0.313824	2.70991	1.84341	4.23479
7D68	0.71213	1.11703	0.493072	0.611452	0.415088	0.218847	0.178194	1.37661	0.238238	1.07225	1.49537	0.231871	0.137913	2.05156	0.48461	0.072107	0.389418	0.731481	0.773723	1.85359	0.765374	1.57037	1.11431	0.848741	0.261535	0.458677	0.228424	0.727513	3.28667	0.780186	0.231461	0.336495	0.894786	0.682239	0.454271	0.116425	1.45192	1.27876	0.364736	0.223225	0.34533	0.304811	0.71295	0.696037	0.229565	0.345122	0.684952	0.295064	0.447095
7V9L	0.487161	0.515013	0.592973	0.811448	0.499145	0.272448	0.295871	1.64116	1.07574	0.379382	1.08092	0.41777	0.414479	0.925768	0.533004	0.635301	0.390396	0.538374	0.945919	2.1963	2.19565	1.74064	1.20192	1.01251	0.361699	0.716281	1.05014	1.32708	1.82949	2.5065	0.264137	0.0976003	0.949677	0.278071	0.336408	1.215	1.57498	0.852415	0.454747	0.797983	0.813401	0.553106	0.546182	0.490724	0.314949	1.01392	0.386284	0.647526	0.706703
7EW1	1.26721	0.902439	1.33963	0.737642	0.946204	0.571254	0.789183	0.677436	1.0259	2.46721	3.23423	1.72318	2.18775	0.444789	1.19934	3.39723	2.30855	2.39475	0.21029	0.357544	0.347461	0.864483	0.906953	0.571712	0.26522	4.43105	3.06468	0.629618	0.749437	0.29987	0.716449	0.36361	0.284083	4.68482	0.732887	2.08919	1.33322	1.37017	0.674031	0.763424	0.910158	1.79698	0.860684	1.33722	3.0048	0.44606	0.348837	0.806682	1.21104
6G79	3.75804	2.13901	2.22168	0.0534534	1.09362	1.50751	2.15575	0.396393	4.35011	1.35072	2.91654	1.54608	4.57162	0.104121	3.92702	2.24964	5.41385	2.18068	0.982282	0.109861	0.812106	3.77321	0.853883	3.98207	0.800645	3.01576	3.3827	0.444424	1.12483	0.0966009	1.79751	0.810708	0.270772	4.65484	1.10401	2.77428	0.211921	6.95443	2.99918	1.45965	4.62472	2.44125	0.608601	0.910379	7.59091	0.521286	2.1847	3.5625	1.24662
7T6B	1.03787	1.21734	1.68928	0.5344	0.222306	1.57661	0.080087	0.347245	1.04961	2.19888	3.51107	3.86306	0.869265	0.595761	0.61237	1.80465	2.36597	1.23746	0.285967	0.613024	0.166636	0.203646	0.241146	0.717797	2.69499	2.57264	1.98743	0.43538	0.355558	0.913387	0.820451	0.657388	0.966648	1.00786	1.19679	3.76281	5.94393	1.04415	0.8743	0.762529	1.9996	0.260538	0.831065	0.284132	0.798786	1.75527	1.46829	0.67829	2.24085
7UM5	0.259023	2.58908	1.74717	0.314116	3.32405	1.85701	4.0425	1.0665	2.8531	1.57567	2.145	1.63464	2.77313	0.643673	1.48983	1.05525	4.06084	1.36377	0.603815	0.508916	0.463839	1.75843	4.33602	2.16992	0.523644	1.94981	0.483278	0.976534	0.492235	0.872402	1.40013	1.14162	0.139834	3.65247	0.918065	2.97306	2.25939	2.78318	2.57486	0.184307	0.4775	0.368758	1.30093	1.08799	3.75763	0.147738	3.76217	5.87271	0.59427
7EQ1	0.406811	1.17659	0.550604	3.70036	0.891346	0.664429	1.93718	0.864855	2.12612	0.74605	0.796992	0.360963	0.265209	7.14555	3.21238	0.524237	0.147471	0.2356	1.337	1.74604	2.45785	2.02998	1.92126	0.201706	0.707044	0.37551	0.93186	1.26572	2.58233	2.77099	1.32845	0.127777	0.777203	0.850712	1.05886	0.555872	0.45285	0.312903	1.0826	0.338127	0.647607	0.287783	0.495378	0.711491	0.0365686	0.0211596	0.276387	0.134692	0.63785
6XBK	0.576483	0.669428	0.140238	0.454666	0.392152	0.406463	0.450028	0.346582	0.0202151	0.124613	0.790614	0.938572	0.206894	0.829358	0.690035	0.374656	0.511495	0.539786	0.528822	0.0405957	0.567842	0.145025	0.274032	0.373076	0.31226	0.129912	1.05398	0.36972	0.317651	1.14486	0.276711	0.00697624	0.840098	0.10901	0.0119081	0.407524	0.239523	0.29124	0.430344	0.377744	0.88569	0.176119	0.341984	0.220253	0.338413	1.95295	0.291264	0.140262	0.178876
7XMS	1.06816	1.8482	0.49435	0.685328	1.86851	0.47616	2.27373	0.479248	0.584284	0.589596	0.973733	3.89327	1.91009	0.329825	5.84772	4.37402	0.391676	2.03842	0.166357	0.511918	0.107229	1.91491	2.09166	1.53711	0.9834	5.4676	0.350791	0.215363	2.15798	0.412614	0.173016	0.683664	0.336783	0.1297	0.502887	2.05173	0.993201	3.80365	2.88883	1.20358	0.547025	0.41557	1.50896	0.516693	1.03788	1.17198	0.291715	1.74441	0.179735
7WQ3	3.40348	2.12069	4.12237	1.37121	2.59396	2.66073	1.85252	0.486991	1.55972	2.73394	3.82132	3.14142	3.94541	1.01093	2.61601	3.87882	0.454023	3.62767	0.968052	0.295172	0.593755	1.4269	3.76031	0.321525	0.641663	3.46681	2.2077	0.632819	0.649123	1.27252	1.92774	0.316142	0.21613	3.97159	1.02574	1.65	4.7343	3.49639	2.79797	0.12708	7.04285	6.914	0.954307	0.130124	2.78696	0.635438	2.05938	4.28702	3.04774
7VGX	3.14199	1.98881	2.37996	0.762763	3.552	1.21817	2.67577	0.577469	5.20367	1.27968	0.449074	0.935185	1.86232	0.532031	7.14442	3.82229	0.292624	4.09234	0.809865	0.931913	0.916833	4.87191	3.72914	2.54837	3.1154	1.58917	0.958102	0.581196	1.64255	0.562688	0.949991	0.803072	0.283137	5.37993	0.528759	2.70623	2.04488	1.05738	0.38796	3.27292	1.73712	1.85524	2.73049	1.58108	3.69948	0.674526	1.83955	7.22236	0.198322
7EJX	3.74678	0.964327	2.01825	0.582696	0.356676	0.227488	4.66034	0.57141	2.53713	1.79769	1.42315	4.09735	1.43577	0.181252	8.0317	0.666835	0.960867	6.81391	0.720704	0.916631	0.720153	0.600593	5.29343	0.668787	4.90445	6.46943	2.20448	0.980598	0.755794	0.232096	1.0569	0.318795	0.468052	2.20875	2.54162	1.75005	0.760749	0.990769	1.37734	3.46623	1.9357	2.45246	0.39236	4.68036	1.4622	0.336101	1.8386	1.51296	3.09224
7F16	0.202435	0.395507	0.482969	0.833943	0.703394	0.267472	0.17579	1.25246	0.821377	0.159695	0.297041	0.527736	0.382432	1.15752	0.427386	0.407768	0.264901	0.903439	1.37187	0.613584	1.93091	0.815345	0.410013	0.48389	0.0849592	0.44321	0.634712	0.444853	0.845215	0.77886	0.871845	0.134667	0.688183	0.570458	0.326479	0.43692	0.436983	0.232129	1.27752	0.192849	0.21927	0.22344	0.236644	0.492554	0.175829	1.13326	0.150463	0.298895	1.07635
7RMG	3.00383	1.24103	2.81945	0.55557	1.36859	5.55737	4.59887	0.159465	1.39298	0.272846	2.28496	1.61786	1.1729	0.810887	0.328144	1.87058	1.15419	3.32966	0.771646	0.859176	0.641245	3.53999	3.93547	1.41529	0.264676	3.5606	1.95212	0.644899	0.837636	0.714663	0.751843	0.320317	0.257554	0.837975	1.53059	3.12364	0.484878	2.13498	2.11666	0.186728	1.97988	0.712506	0.327201	1.09732	0.904667	0.535059	3.42598	2.32249	0.610855
[truncated: 17 more columns]
