# Supplementary material for: Deep learning reveals endogenous sterols as allosteric modulators of the GPCR–Gα interface
Source: eLife. 2025 Dec 8;14:RP106397. doi: 10.7554/eLife.106397 (PMC12685305; doi:10.7554/eLife.106397)
Supplement: Supplementary file 3. — Of note, the chemical similarity was computed using the Tanimoto coefficient on the Atomic fingerprints. [file elife-106397-supp3.xlsx]

## Sheet: Supplementary File 3
	7UM5	8E9W	7EUO	7T6B	7VGZ	5UZ7	7TUZ	7F1S	6LPB	7EJ0	6NBF	7D68	7BB6	7TRY	6G79	7EJX	6N4B	6OIK	7EVW	7EPT	7EQ1	6PT0	7TD0	7SRR	7F16	7EW1	7RMG	6VN7	6LMK	7CX2	7DFL	7RAN	7F9Z	7EZM	7V68	7T10	7VGX	6LFM	7F2O	7VKT	7DTY	7S8L	7QVM	7T9N	7V9L	6LI3	7BZ2	7AUE	7JVQ
7UM5	1	0.997439	0.998277	0.998621	0.997354	0.998615	0.99614	0.998195	0.997636	0.998854	0.998446	0.997558	0.99676	0.998551	0.987875	0.996824	0.998143	0.997245	0.996176	0.998603	0.997638	0.997607	0.995445	0.995869	0.998117	0.996551	0.994315	0.998153	0.997891	0.99581	0.993324	0.993131	0.998063	0.997912	0.997038	0.997534	0.997884	0.998246	0.992625	0.99554	0.995684	0.99662	0.993853	0.994265	0.996724	0.99833	0.996584	0.996571	0.992558
8E9W	0.997439	1	0.999608	0.999032	0.998692	0.998093	0.997337	0.998375	0.998972	0.999417	0.997344	0.996018	0.997456	0.998466	0.984402	0.998122	0.999503	0.997958	0.997976	0.998947	0.999738	0.997834	0.995651	0.9977	0.999699	0.996567	0.995279	0.99922	0.998171	0.994708	0.998327	0.988248	0.996296	0.999252	0.998952	0.999057	0.997306	0.999086	0.996377	0.999141	0.997286	0.996935	0.990168	0.996711	0.996723	0.999251	0.998653	0.996099	0.991212
7EUO	0.998277	0.999608	1	0.998735	0.99778	0.99857	0.996135	0.999373	0.999744	0.99954	0.997885	0.995348	0.99704	0.999402	0.982664	0.996953	0.999851	0.996818	0.998795	0.999149	0.999247	0.997076	0.997221	0.996234	0.999799	0.998182	0.993592	0.999565	0.997518	0.993808	0.997207	0.987816	0.996178	0.999422	0.999267	0.998291	0.997499	0.999481	0.997148	0.999015	0.996137	0.995703	0.993016	0.997597	0.99836	0.999404	0.997841	0.99794	0.989782
7T6B	0.998621	0.999032	0.998735	1	0.998469	0.997754	0.997928	0.997017	0.997635	0.999517	0.997505	0.998539	0.998519	0.99786	0.990359	0.999019	0.99862	0.999002	0.996342	0.998232	0.998849	0.999485	0.993782	0.998884	0.998932	0.995499	0.9962	0.998126	0.999731	0.996543	0.99578	0.993614	0.998837	0.998347	0.997903	0.999353	0.99889	0.998658	0.993402	0.996677	0.997023	0.998213	0.990976	0.994184	0.995467	0.998162	0.998005	0.995063	0.994478
7VGZ	0.997354	0.998692	0.99778	0.998469	1	0.997971	0.999011	0.996844	0.996586	0.998095	0.997581	0.997517	0.996595	0.996767	0.988084	0.99909	0.997594	0.999384	0.99481	0.998995	0.999316	0.997876	0.992597	0.998245	0.998041	0.993078	0.998189	0.998083	0.998193	0.99735	0.997817	0.990457	0.996412	0.997801	0.996577	0.99923	0.995771	0.997334	0.992094	0.99712	0.999201	0.998839	0.986476	0.993332	0.993313	0.998822	0.999184	0.992495	0.994375
5UZ7	0.998615	0.998093	0.99857	0.997754	0.997971	1	0.996951	0.998664	0.998287	0.998032	0.999467	0.995188	0.994152	0.998189	0.983604	0.996819	0.998727	0.996641	0.996125	0.999419	0.998435	0.995831	0.994546	0.994694	0.997947	0.995541	0.995369	0.998778	0.99648	0.996565	0.996301	0.987958	0.995198	0.997477	0.996273	0.998059	0.995553	0.997384	0.992974	0.997169	0.997584	0.996524	0.99294	0.994433	0.99702	0.999128	0.998282	0.995765	0.992038
7TUZ	0.99614	0.997337	0.996135	0.997928	0.999011	0.996951	1	0.994496	0.99437	0.996535	0.997685	0.997291	0.994615	0.994087	0.991016	0.999525	0.996479	0.999114	0.99123	0.997542	0.99766	0.997275	0.988205	0.998158	0.996043	0.989625	0.999584	0.995798	0.998256	0.998888	0.997001	0.990968	0.99562	0.995106	0.993844	0.99936	0.994213	0.995109	0.987891	0.994465	0.999595	0.999686	0.983269	0.988997	0.990243	0.997215	0.999393	0.989062	0.997549
7F1S	0.998195	0.998375	0.999373	0.997017	0.996844	0.998664	0.994496	1	0.999511	0.998518	0.997897	0.993485	0.995001	0.999378	0.978851	0.994895	0.999202	0.995025	0.99849	0.999125	0.998331	0.994881	0.998151	0.993574	0.998927	0.998356	0.991925	0.999336	0.995359	0.992437	0.996113	0.985295	0.994249	0.99891	0.998389	0.99662	0.995656	0.998682	0.996901	0.998544	0.995099	0.993957	0.993541	0.997753	0.998735	0.999409	0.996758	0.998408	0.987218
6LPB	0.997636	0.998972	0.999744	0.997635	0.996586	0.998287	0.99437	0.999511	1	0.998939	0.997253	0.993395	0.995836	0.999472	0.978967	0.995278	0.99954	0.995124	0.999286	0.998681	0.998644	0.99552	0.997963	0.994344	0.999409	0.998795	0.991474	0.999484	0.995939	0.991966	0.996592	0.985155	0.994683	0.999216	0.999052	0.997069	0.996605	0.999046	0.997974	0.99913	0.994743	0.9937	0.994258	0.998386	0.999139	0.998968	0.996683	0.998664	0.98707
7EJ0	0.998854	0.999417	0.99954	0.999517	0.998095	0.998032	0.996535	0.998518	0.998939	1	0.997341	0.99722	0.998484	0.999032	0.986488	0.997808	0.999339	0.997925	0.998248	0.998673	0.999223	0.998688	0.996497	0.997728	0.999747	0.997562	0.994362	0.999063	0.99873	0.994598	0.99609	0.991332	0.997969	0.999519	0.999138	0.998589	0.99883	0.999477	0.996058	0.998118	0.996	0.99672	0.992524	0.99671	0.997385	0.998886	0.997485	0.997224	0.991423
6NBF	0.998446	0.997344	0.997885	0.997505	0.997581	0.999467	0.997685	0.997897	0.997253	0.997341	1	0.995328	0.993307	0.997061	0.985373	0.997095	0.998328	0.996597	0.994203	0.999002	0.997478	0.995434	0.992781	0.994614	0.996986	0.994125	0.996228	0.997717	0.996647	0.997386	0.995829	0.988551	0.994965	0.9962	0.995089	0.998153	0.994656	0.996503	0.990854	0.995669	0.997907	0.997106	0.991029	0.992281	0.995441	0.998609	0.998501	0.994306	0.993968
7D68	0.997558	0.996018	0.995348	0.998539	0.997517	0.995188	0.997291	0.993485	0.993395	0.99722	0.995328	1	0.998009	0.994856	0.995277	0.998462	0.99501	0.998971	0.991969	0.995953	0.996326	0.999299	0.989551	0.998667	0.995968	0.991239	0.996479	0.994964	0.999157	0.997026	0.99181	0.997632	0.999404	0.995466	0.99469	0.997578	0.997868	0.996142	0.98758	0.992158	0.995806	0.998512	0.986953	0.989129	0.99075	0.995449	0.995886	0.990726	0.996221
7BB6	0.99676	0.997456	0.99704	0.998519	0.996595	0.994152	0.994615	0.995001	0.995836	0.998484	0.993307	0.998009	1	0.996968	0.989224	0.996837	0.996252	0.997598	0.996233	0.995894	0.997222	0.99899	0.994161	0.998245	0.998038	0.995374	0.992419	0.996653	0.998413	0.992176	0.992811	0.99403	0.998886	0.997911	0.998179	0.996643	0.999093	0.998459	0.993832	0.99524	0.993257	0.995523	0.989192	0.994505	0.993891	0.995844	0.994489	0.994418	0.990287
7TRY	0.998551	0.998466	0.999402	0.99786	0.996767	0.998189	0.994087	0.999378	0.999472	0.999032	0.997061	0.994856	0.996968	1	0.980924	0.99513	0.998881	0.9957	0.999197	0.998816	0.998335	0.996161	0.998531	0.994575	0.999302	0.99916	0.991246	0.999587	0.996313	0.992061	0.994939	0.987935	0.99625	0.999287	0.999197	0.996632	0.997472	0.999547	0.997266	0.998253	0.994328	0.993907	0.995195	0.99828	0.999074	0.998795	0.995869	0.998924	0.987211
6G79	0.987875	0.984402	0.982664	0.990359	0.988084	0.983604	0.991016	0.978851	0.978967	0.986488	0.985373	0.995277	0.989224	0.980924	1	0.992293	0.982779	0.992245	0.975952	0.983846	0.98475	0.992961	0.971619	0.992876	0.983549	0.975121	0.991759	0.981254	0.992915	0.992847	0.979157	0.997763	0.993328	0.982218	0.980987	0.989493	0.989454	0.983646	0.969075	0.976769	0.987571	0.993378	0.972119	0.970919	0.974603	0.982808	0.986644	0.974516	0.996317
7EJX	0.996824	0.998122	0.996953	0.999019	0.99909	0.996819	0.999525	0.994895	0.995278	0.997808	0.997095	0.998462	0.996837	0.99513	0.992293	1	0.997068	0.999565	0.992978	0.997477	0.998305	0.998879	0.989576	0.999346	0.997157	0.991262	0.9988	0.996363	0.999329	0.998371	0.996679	0.993016	0.99737	0.996376	0.995408	0.999634	0.996579	0.996363	0.989715	0.995172	0.998719	0.999617	0.985379	0.990514	0.991554	0.997257	0.998953	0.990715	0.99716
6N4B	0.998143	0.999503	0.999851	0.99862	0.997594	0.998727	0.996479	0.999202	0.99954	0.999339	0.998328	0.99501	0.996252	0.998881	0.982779	0.997068	1	0.996632	0.998154	0.999031	0.999037	0.996804	0.996456	0.996052	0.999495	0.99756	0.994064	0.999241	0.997451	0.994304	0.997395	0.987358	0.995704	0.998943	0.998669	0.998451	0.996995	0.998983	0.996445	0.998769	0.996428	0.99596	0.992433	0.996838	0.99803	0.999342	0.998196	0.997432	0.990494
6OIK	0.997245	0.997958	0.996818	0.999002	0.999384	0.996641	0.999114	0.995025	0.995124	0.997925	0.996597	0.998971	0.997598	0.9957	0.992245	0.999565	0.996632	1	0.993388	0.997724	0.998379	0.99906	0.990768	0.999426	0.997358	0.991878	0.998381	0.996806	0.999306	0.997674	0.995965	0.993868	0.998014	0.996892	0.995878	0.999225	0.996739	0.9969	0.990096	0.995231	0.99844	0.999443	0.985532	0.991395	0.991634	0.997413	0.998325	0.991045	0.996159
7EVW	0.996176	0.997976	0.998795	0.996342	0.99481	0.996125	0.99123	0.99849	0.999286	0.998248	0.994203	0.991969	0.996233	0.999197	0.975952	0.992978	0.998154	0.993388	1	0.996994	0.997577	0.99462	0.998973	0.993056	0.998948	0.999392	0.987839	0.998765	0.994387	0.988115	0.994517	0.983882	0.994012	0.999138	0.999385	0.994834	0.996582	0.998915	0.999223	0.998752	0.991584	0.990916	0.99441	0.999521	0.999108	0.997465	0.993907	0.999079	0.982578
7EPT	0.998603	0.998947	0.999149	0.998232	0.998995	0.999419	0.997542	0.999125	0.998681	0.998673	0.999002	0.995953	0.995894	0.998816	0.983846	0.997477	0.999031	0.997724	0.996994	1	0.999256	0.996566	0.995872	0.996037	0.998881	0.996317	0.995806	0.999518	0.997175	0.995907	0.99749	0.988257	0.995841	0.998614	0.997772	0.998518	0.99594	0.998551	0.99461	0.998234	0.998081	0.997028	0.991166	0.995914	0.996798	0.99978	0.998707	0.996014	0.991716
7EQ1	0.997638	0.999738	0.999247	0.998849	0.999316	0.998435	0.99766	0.998331	0.998644	0.999223	0.997478	0.996326	0.997222	0.998335	0.98475	0.998305	0.999037	0.998379	0.997577	0.999256	1	0.99785	0.995363	0.997727	0.999451	0.995911	0.996037	0.999287	0.997969	0.995431	0.998389	0.988566	0.996219	0.999272	0.998445	0.999062	0.996913	0.998686	0.995669	0.999038	0.997911	0.99733	0.989698	0.996388	0.996202	0.999391	0.998793	0.995431	0.991646
6PT0	0.997607	0.997834	0.997076	0.999485	0.997876	0.995831	0.997275	0.994881	0.99552	0.998688	0.995434	0.999299	0.99899	0.996161	0.992961	0.998879	0.996804	0.99906	0.99462	0.996566	0.99785	1	0.991695	0.999454	0.997755	0.993385	0.995982	0.996393	0.99969	0.996113	0.993954	0.995739	0.999289	0.997288	0.996717	0.998467	0.998973	0.997522	0.991254	0.994802	0.995879	0.9982	0.988443	0.992109	0.992985	0.99648	0.996662	0.992818	0.994834
7TD0	0.995445	0.995651	0.997221	0.993782	0.992597	0.994546	0.988205	0.998151	0.997963	0.996497	0.992781	0.989551	0.994161	0.998531	0.971619	0.989576	0.996456	0.990768	0.998973	0.995872	0.995363	0.991695	1	0.989661	0.99736	0.999418	0.984471	0.99765	0.991556	0.98469	0.99161	0.981385	0.991862	0.997949	0.99821	0.991826	0.994125	0.997831	0.998504	0.997082	0.98881	0.987962	0.993674	0.999348	0.998495	0.996388	0.99119	0.999032	0.978403
7SRR	0.995869	0.9977	0.996234	0.998884	0.998245	0.994694	0.998158	0.993574	0.994344	0.997728	0.994614	0.998667	0.998245	0.994575	0.992876	0.999346	0.996052	0.999426	0.993056	0.996037	0.997727	0.999454	0.989661	1	0.997039	0.99119	0.997201	0.995562	0.999433	0.996167	0.995278	0.994066	0.99798	0.996444	0.995846	0.998733	0.997258	0.996483	0.990187	0.994609	0.996827	0.9987	0.984043	0.990794	0.990572	0.996015	0.997275	0.990235	0.995495
7F16	0.998117	0.999699	0.999799	0.998932	0.998041	0.997947	0.996043	0.998927	0.999409	0.999747	0.996986	0.995968	0.998038	0.999302	0.983549	0.997157	0.999495	0.997358	0.998948	0.998881	0.999451	0.997755	0.99736	0.997039	1	0.99808	0.993607	0.999517	0.997877	0.993403	0.997017	0.98879	0.996798	0.999796	0.999628	0.998244	0.997991	0.999709	0.997383	0.99909	0.995903	0.995885	0.992143	0.997893	0.997843	0.99918	0.997514	0.997602	0.989569
7EW1	0.996551	0.996567	0.998182	0.995499	0.993078	0.995541	0.989625	0.998356	0.998795	0.997562	0.994125	0.991239	0.995374	0.99916	0.975121	0.991262	0.99756	0.991878	0.999392	0.996317	0.995911	0.993385	0.999418	0.99119	0.99808	1	0.985751	0.998055	0.993482	0.986759	0.991998	0.984071	0.993824	0.998212	0.998769	0.993403	0.996142	0.998593	0.998372	0.997119	0.989713	0.989405	0.995944	0.998946	0.999388	0.996665	0.992266	0.999772	0.981335
7RMG	0.994315	0.995279	0.993592	0.9962	0.998189	0.995369	0.999584	0.991925	0.991474	0.994362	0.996228	0.996479	0.992419	0.991246	0.991759	0.9988	0.994064	0.998381	0.987839	0.995806	0.996037	0.995982	0.984471	0.997201	0.993607	0.985751	1	0.993429	0.996877	0.999087	0.995529	0.990478	0.993961	0.992715	0.990813	0.998164	0.991887	0.992346	0.983907	0.991968	0.999251	0.999447	0.979291	0.985329	0.986685	0.995386	0.998426	0.985248	0.998127
6VN7	0.998153	0.99922	0.999565	0.998126	0.998083	0.998778	0.995798	0.999336	0.999484	0.999063	0.997717	0.994964	0.996653	0.999587	0.981254	0.996363	0.999241	0.996806	0.998765	0.999518	0.999287	0.996393	0.99765	0.995562	0.999517	0.998055	0.993429	1	0.996696	0.993469	0.997084	0.98699	0.995751	0.999412	0.999001	0.997752	0.99666	0.999332	0.997016	0.999168	0.996343	0.995295	0.992871	0.998049	0.998215	0.999457	0.997475	0.997604	0.988736
6LMK	0.997891	0.998171	0.997518	0.999731	0.998193	0.99648	0.998256	0.995359	0.995939	0.99873	0.996647	0.999157	0.998413	0.996313	0.992915	0.999329	0.997451	0.999306	0.994387	0.997175	0.997969	0.99969	0.991556	0.999433	0.997877	0.993482	0.996877	0.996696	1	0.996958	0.994851	0.995082	0.999033	0.997163	0.996696	0.999189	0.998463	0.997613	0.991116	0.995025	0.996911	0.998777	0.988355	0.991917	0.993162	0.997081	0.997654	0.992909	0.995922
7CX2	0.99581	0.994708	0.993808	0.996543	0.99735	0.996565	0.998888	0.992437	0.991966	0.994598	0.997386	0.997026	0.992176	0.992061	0.992847	0.998371	0.994304	0.997674	0.988115	0.995907	0.995431	0.996113	0.98469	0.996167	0.993403	0.986759	0.999087	0.993469	0.996958	1	0.993587	0.99247	0.995053	0.992357	0.990431	0.997856	0.993198	0.992445	0.983097	0.990929	0.998421	0.999049	0.983944	0.984806	0.988392	0.995165	0.997774	0.986842	0.99873
7DFL	0.993324	0.998327	0.997207	0.99578	0.997817	0.996301	0.997001	0.996113	0.996592	0.99609	0.995829	0.99181	0.992811	0.994939	0.979157	0.996679	0.997395	0.995965	0.994517	0.99749	0.998389	0.993954	0.99161	0.995278	0.997017	0.991998	0.995529	0.997084	0.994851	0.993587	1	0.980944	0.990872	0.996465	0.995665	0.99775	0.991802	0.995534	0.993777	0.998263	0.997863	0.99552	0.983187	0.993804	0.992737	0.997837	0.998709	0.991323	0.989741
7RAN	0.993131	0.988248	0.987816	0.993614	0.990457	0.987958	0.990968	0.985295	0.985155	0.991332	0.988551	0.997632	0.99403	0.987935	0.997763	0.993016	0.987358	0.993868	0.983882	0.988257	0.988566	0.995739	0.981385	0.994066	0.98879	0.984071	0.990478	0.98699	0.995082	0.99247	0.980944	1	0.997318	0.988168	0.987394	0.99111	0.994671	0.989667	0.977585	0.982208	0.98802	0.993595	0.982473	0.979727	0.983082	0.987343	0.987885	0.98367	0.993654
7F9Z	0.998063	0.996296	0.996178	0.998837	0.996412	0.995198	0.99562	0.994249	0.994683	0.997969	0.994965	0.999404	0.998886	0.99625	0.993328	0.99737	0.995704	0.998014	0.994012	0.995841	0.996219	0.999289	0.991862	0.99798	0.996798	0.993824	0.993961	0.995751	0.999033	0.995053	0.990872	0.997318	1	0.996329	0.996111	0.99697	0.99919	0.997338	0.98996	0.992863	0.993993	0.996872	0.990531	0.991359	0.993077	0.995355	0.994684	0.993278	0.993818
7EZM	0.997912	0.999252	0.999422	0.998347	0.997801	0.997477	0.995106	0.99891	0.999216	0.999519	0.9962	0.995466	0.997911	0.999287	0.982218	0.996376	0.998943	0.996892	0.999138	0.998614	0.999272	0.997288	0.997949	0.996444	0.999796	0.998212	0.992715	0.999412	0.997163	0.992357	0.996465	0.988168	0.996329	1	0.999586	0.9975	0.997626	0.999471	0.997743	0.999078	0.995179	0.995035	0.992027	0.998384	0.997754	0.999001	0.996699	0.99772	0.988068
7V68	0.997038	0.998952	0.999267	0.997903	0.996577	0.996273	0.993844	0.998389	0.999052	0.999138	0.995089	0.99469	0.998179	0.999197	0.980987	0.995408	0.998669	0.995878	0.999385	0.997772	0.998445	0.996717	0.99821	0.995846	0.999628	0.998769	0.990813	0.999001	0.996696	0.990431	0.995665	0.987394	0.996111	0.999586	1	0.996636	0.997706	0.999736	0.998414	0.998723	0.993619	0.993702	0.992165	0.9987	0.997878	0.998169	0.995608	0.998108	0.986355
7T10	0.997534	0.999057	0.998291	0.999353	0.99923	0.998059	0.99936	0.99662	0.997069	0.998589	0.998153	0.997578	0.996643	0.996632	0.989493	0.999634	0.998451	0.999225	0.994834	0.998518	0.999062	0.998467	0.991826	0.998733	0.998244	0.993403	0.998164	0.997752	0.999189	0.997856	0.99775	0.99111	0.99697	0.9975	0.996636	1	0.996727	0.997403	0.992073	0.99685	0.998935	0.999063	0.98784	0.992772	0.993883	0.998476	0.999488	0.992963	0.995791
7VGX	0.997884	0.997306	0.997499	0.99889	0.995771	0.995553	0.994213	0.995656	0.996605	0.99883	0.994656	0.997868	0.999093	0.997472	0.989454	0.996579	0.996995	0.996739	0.996582	0.99594	0.996913	0.998973	0.994125	0.997258	0.997991	0.996142	0.991887	0.99666	0.998463	0.993198	0.991802	0.994671	0.99919	0.997626	0.997706	0.996727	1	0.998284	0.9934	0.994815	0.992793	0.995253	0.993236	0.994065	0.995697	0.995894	0.994437	0.99591	0.990931
6LFM	0.998246	0.999086	0.999481	0.998658	0.997334	0.997384	0.995109	0.998682	0.999046	0.999477	0.996503	0.996142	0.998459	0.999547	0.983646	0.996363	0.998983	0.9969	0.998915	0.998551	0.998686	0.997522	0.997831	0.996483	0.999709	0.998593	0.992346	0.999332	0.997613	0.992445	0.995534	0.989667	0.997338	0.999471	0.999736	0.997403	0.998284	1	0.997183	0.998277	0.994783	0.995138	0.992974	0.997896	0.997967	0.99864	0.99642	0.998015	0.988676
7F2O	0.992625	0.996377	0.997148	0.993402	0.992094	0.992974	0.987891	0.996901	0.997974	0.996058	0.990854	0.98758	0.993832	0.997266	0.969075	0.989715	0.996445	0.990096	0.999223	0.99461	0.995669	0.991254	0.998504	0.990187	0.997383	0.998372	0.983907	0.997016	0.991116	0.983097	0.993777	0.977585	0.98996	0.997743	0.998414	0.992073	0.9934	0.997183	1	0.99826	0.988499	0.987043	0.990974	0.999636	0.997571	0.995533	0.991404	0.997762	0.977037
7VKT	0.99554	0.999141	0.999015	0.996677	0.99712	0.997169	0.994465	0.998544	0.99913	0.998118	0.995669	0.992158	0.99524	0.998253	0.976769	0.995172	0.998769	0.995231	0.998752	0.998234	0.999038	0.994802	0.997082	0.994609	0.99909	0.997119	0.991968	0.999168	0.995025	0.990929	0.998263	0.982208	0.992863	0.999078	0.998723	0.99685	0.994815	0.998277	0.99826	1	0.995314	0.993541	0.989913	0.998499	0.997329	0.998763	0.996955	0.996606	0.985705
7DTY	0.995684	0.997286	0.996137	0.997023	0.999201	0.997584	0.999595	0.995099	0.994743	0.996	0.997907	0.995806	0.993257	0.994328	0.987571	0.998719	0.996428	0.99844	0.991584	0.998081	0.997911	0.995879	0.98881	0.996827	0.995903	0.989713	0.999251	0.996343	0.996911	0.998421	0.997863	0.98802	0.993993	0.995179	0.993619	0.998935	0.992793	0.994783	0.988499	0.995314	1	0.998891	0.983404	0.989803	0.990752	0.997724	0.999554	0.98924	0.995882
7S8L	0.99662	0.996935	0.995703	0.998213	0.998839	0.996524	0.999686	0.993957	0.9937	0.99672	0.997106	0.998512	0.995523	0.993907	0.993378	0.999617	0.99596	0.999443	0.990916	0.997028	0.99733	0.9982	0.987962	0.9987	0.995885	0.989405	0.999447	0.995295	0.998777	0.999049	0.99552	0.993595	0.996872	0.995035	0.993702	0.999063	0.995253	0.995138	0.987043	0.993541	0.998891	1	0.983562	0.988355	0.989845	0.996706	0.998689	0.98892	0.998049
7QVM	0.993853	0.990168	0.993016	0.990976	0.986476	0.99294	0.983269	0.993541	0.994258	0.992524	0.991029	0.986953	0.989192	0.995195	0.972119	0.985379	0.992433	0.985532	0.99441	0.991166	0.989698	0.988443	0.993674	0.984043	0.992143	0.995944	0.979291	0.992871	0.988355	0.983944	0.983187	0.982473	0.990531	0.992027	0.992165	0.98784	0.993236	0.992974	0.990974	0.989913	0.983404	0.983562	1	0.992281	0.997191	0.990791	0.985894	0.996912	0.977631
7T9N	0.994265	0.996711	0.997597	0.994184	0.993332	0.994433	0.988997	0.997753	0.998386	0.99671	0.992281	0.989129	0.994505	0.99828	0.970919	0.990514	0.996838	0.991395	0.999521	0.995914	0.996388	0.992109	0.999348	0.990794	0.997893	0.998946	0.985329	0.998049	0.991917	0.984806	0.993804	0.979727	0.991359	0.998384	0.9987	0.992772	0.994065	0.997896	0.999636	0.998499	0.989803	0.988355	0.992281	1	0.998202	0.996503	0.992146	0.998298	0.978545
7V9L	0.996724	0.996723	0.99836	0.995467	0.993313	0.99702	0.990243	0.998735	0.999139	0.997385	0.995441	0.99075	0.993891	0.999074	0.974603	0.991554	0.99803	0.991634	0.999108	0.996798	0.996202	0.992985	0.998495	0.990572	0.997843	0.999388	0.986685	0.998215	0.993162	0.988392	0.992737	0.983082	0.993077	0.997754	0.997878	0.993883	0.995697	0.997967	0.997571	0.997329	0.990752	0.989845	0.997191	0.998202	1	0.997067	0.993216	0.999675	0.98234
6LI3	0.99833	0.999251	0.999404	0.998162	0.998822	0.999128	0.997215	0.999409	0.998968	0.998886	0.998609	0.995449	0.995844	0.998795	0.982808	0.997257	0.999342	0.997413	0.997465	0.99978	0.999391	0.99648	0.996388	0.996015	0.99918	0.996665	0.995386	0.999457	0.997081	0.995165	0.997837	0.987343	0.995355	0.999001	0.998169	0.998476	0.995894	0.99864	0.995533	0.998763	0.997724	0.996706	0.990791	0.996503	0.997067	1	0.998718	0.996479	0.99083
7BZ2	0.996584	0.998653	0.997841	0.998005	0.999184	0.998282	0.999393	0.996758	0.996683	0.997485	0.998501	0.995886	0.994489	0.995869	0.986644	0.998953	0.998196	0.998325	0.993907	0.998707	0.998793	0.996662	0.99119	0.997275	0.997514	0.992266	0.998426	0.997475	0.997654	0.997774	0.998709	0.987885	0.994684	0.996699	0.995608	0.999488	0.994437	0.99642	0.991404	0.996955	0.999554	0.998689	0.985894	0.992146	0.993216	0.998718	1	0.991962	0.995036
7AUE	0.996571	0.996099	0.99794	0.995063	0.992495	0.995765	0.989062	0.998408	0.998664	0.997224	0.994306	0.990726	0.994418	0.998924	0.974516	0.990715	0.997432	0.991045	0.999079	0.996014	0.995431	0.992818	0.999032	0.990235	0.997602	0.999772	0.985248	0.997604	0.992909	0.986842	0.991323	0.98367	0.993278	0.99772	0.998108	0.992963	0.99591	0.998015	0.997762	0.996606	0.98924	0.98892	0.996912	0.998298	0.999675	0.996479	0.991962	1	0.981046
7JVQ	0.992558	0.991212	0.989782	0.994478	0.994375	0.992038	0.997549	0.987218	0.98707	0.991423	0.993968	0.996221	0.990287	0.987211	0.996317	0.99716	0.990494	0.996159	0.982578	0.991716	0.991646	0.994834	0.978403	0.995495	0.989569	0.981335	0.998127	0.988736	0.995922	0.99873	0.989741	0.993654	0.993818	0.988068	0.986355	0.995791	0.990931	0.988676	0.977037	0.985705	0.995882	0.998049	0.977631	0.978545	0.98234	0.99083	0.995036	0.981046	1
6OIJ	0.997437	0.998232	0.999213	0.996773	0.995948	0.997332	0.992728	0.999426	0.999533	0.998534	0.995973	0.993041	0.996217	0.999743	0.977417	0.993843	0.998666	0.994392	0.99962	0.998287	0.997995	0.994862	0.999262	0.993399	0.99916	0.999453	0.989598	0.999392	0.994971	0.989931	0.995116	0.98502	0.994602	0.999312	0.99937	0.995612	0.996402	0.999296	0.998485	0.998755	0.993207	0.992335	0.994314	0.9992	0.999171	0.998545	0.995119	0.999162	0.98452
7D7M	0.998511	0.997745	0.998648	0.99691	0.997353	0.999024	0.995396	0.999326	0.998511	0.997841	0.998613	0.994412	0.994715	0.999057	0.980766	0.995249	0.998471	0.995766	0.997065	0.999513	0.997887	0.994744	0.99698	0.993564	0.998163	0.99724	0.993162	0.999233	0.995495	0.993839	0.995512	0.986728	0.994867	0.997976	0.997427	0.996715	0.995086	0.99832	0.99469	0.997425	0.99613	0.994876	0.992897	0.996268	0.997625	0.999236	0.996995	0.99711	0.988895
7VH0	0.99875	0.997461	0.997339	0.999495	0.99768	0.997256	0.997928	0.995696	0.9959	0.998518	0.997596	0.999152	0.997555	0.996459	0.993208	0.998867	0.997382	0.998695	0.99394	0.997323	0.997424	0.999287	0.991437	0.998385	0.997377	0.993531	0.9966	0.996531	0.999583	0.997664	0.993683	0.995789	0.999086	0.996608	0.995895	0.998753	0.998434	0.997235	0.989998	0.99412	0.996603	0.998576	0.990231	0.991139	0.993705	0.996961	0.997313	0.993292	0.996413
7T6S	0.997757	0.999358	0.999865	0.998028	0.997298	0.998682	0.995682	0.999487	0.999826	0.99902	0.998028	0.994015	0.995773	0.999179	0.980432	0.996238	0.999864	0.995917	0.998652	0.99908	0.998948	0.995915	0.997154	0.995102	0.999448	0.998061	0.993055	0.999489	0.996577	0.993293	0.997458	0.985657	0.994877	0.999026	0.998831	0.997885	0.996432	0.998995	0.99722	0.999156	0.995987	0.994944	0.992993	0.997619	0.998548	0.999375	0.997772	0.997936	0.988824
7F4D	0.999073	0.998909	0.999515	0.998655	0.997736	0.99829	0.995446	0.999247	0.999259	0.999576	0.997418	0.996255	0.99782	0.999757	0.9837	0.996458	0.999089	0.997047	0.998782	0.999086	0.998883	0.997379	0.998005	0.996114	0.999627	0.998588	0.992997	0.999565	0.99752	0.993415	0.995498	0.989839	0.997238	0.999642	0.999303	0.997603	0.998018	0.999677	0.996702	0.99826	0.9954	0.995469	0.993776	0.997754	0.998245	0.999154	0.996758	0.998222	0.989305
6E3Y	0.99879	0.998959	0.999584	0.9988	0.997439	0.999123	0.99631	0.998914	0.999301	0.999131	0.998661	0.995815	0.99647	0.999254	0.984157	0.996955	0.999522	0.996746	0.997901	0.999098	0.998577	0.99695	0.996144	0.99574	0.999126	0.997712	0.993838	0.999246	0.997632	0.994967	0.996057	0.989136	0.996752	0.998495	0.998326	0.998281	0.997628	0.999034	0.995375	0.997808	0.996263	0.995947	0.994561	0.996205	0.99831	0.998977	0.997691	0.997664	0.991101
6XBK	0.996846	0.999439	0.999013	0.997911	0.998965	0.998113	0.997855	0.998427	0.99834	0.998407	0.997834	0.994892	0.995552	0.997573	0.982767	0.997803	0.999069	0.997606	0.996599	0.999204	0.999445	0.996329	0.994849	0.996718	0.998885	0.995187	0.996167	0.998794	0.997092	0.995031	0.999145	0.985948	0.994392	0.99853	0.997807	0.998838	0.994968	0.997991	0.995238	0.998889	0.998248	0.997038	0.987493	0.995721	0.995428	0.999575	0.999268	0.99472	0.991337
7VQX	0.99919	0.999231	0.999207	0.999766	0.998761	0.998492	0.997909	0.998092	0.998258	0.999663	0.998275	0.998234	0.998267	0.99862	0.988852	0.998678	0.9991	0.998839	0.996943	0.99908	0.999106	0.998945	0.99515	0.998234	0.999298	0.996411	0.996075	0.998883	0.999294	0.996396	0.996178	0.992744	0.998521	0.998794	0.998361	0.999196	0.998499	0.999181	0.994149	0.997305	0.997321	0.99808	0.991554	0.995166	0.996347	0.998964	0.998301	0.995988	0.993754
7XA3	0.884212	0.875741	0.869962	0.892394	0.88564	0.868393	0.891445	0.859656	0.860993	0.882668	0.871198	0.910982	0.899739	0.868183	0.941301	0.897047	0.868707	0.899517	0.86035	0.870929	0.8769	0.904462	0.852313	0.905158	0.875113	0.85832	0.895994	0.867212	0.900974	0.89626	0.86195	0.93184	0.907005	0.873853	0.872482	0.88718	0.896717	0.876891	0.847822	0.858313	0.881345	0.899964	0.8547	0.850855	0.85303	0.868905	0.877509	0.855794	0.911692
7XMS	0.997966	0.99814	0.997614	0.998392	0.999437	0.998577	0.999486	0.996931	0.996359	0.997814	0.998942	0.997296	0.995196	0.996291	0.988916	0.999055	0.997862	0.998967	0.993629	0.999001	0.998612	0.997379	0.991686	0.997542	0.99743	0.992541	0.998735	0.997557	0.998191	0.998468	0.997243	0.990708	0.996095	0.996878	0.995464	0.999369	0.995154	0.99664	0.99048	0.996087	0.999459	0.999223	0.986845	0.991842	0.993182	0.998782	0.999525	0.992209	0.995966
7WXW	0.998318	0.99861	0.998138	0.998735	0.999673	0.999015	0.999186	0.997436	0.99705	0.998294	0.998919	0.99754	0.995968	0.997201	0.98838	0.999009	0.998199	0.999114	0.994806	0.999401	0.999095	0.997734	0.992809	0.997651	0.998047	0.993643	0.998247	0.998322	0.998326	0.998169	0.997341	0.990902	0.996677	0.997571	0.996317	0.999409	0.995975	0.997424	0.99165	0.996831	0.999323	0.998989	0.988492	0.993084	0.994308	0.999103	0.99942	0.993307	0.995163
7X9C	0.997705	0.998336	0.999283	0.996866	0.996506	0.998404	0.993572	0.999629	0.999655	0.998408	0.997018	0.993149	0.995455	0.999694	0.977784	0.994393	0.998855	0.994667	0.999229	0.998839	0.998337	0.994795	0.998474	0.993305	0.998997	0.998828	0.990767	0.999587	0.994966	0.991493	0.995775	0.984879	0.994376	0.999034	0.998741	0.996137	0.996099	0.99891	0.997639	0.998815	0.994349	0.993045	0.994764	0.998523	0.999239	0.998897	0.995982	0.998758	0.985811
8DPF	0.997926	0.999389	0.998874	0.999431	0.999172	0.998061	0.998966	0.997413	0.997697	0.999025	0.998237	0.997661	0.997437	0.997465	0.988749	0.999371	0.998938	0.999052	0.995804	0.998916	0.999216	0.998521	0.993368	0.998639	0.998843	0.994706	0.997397	0.998339	0.999167	0.99701	0.997775	0.991118	0.997316	0.998101	0.997669	0.999726	0.997216	0.998369	0.99338	0.997378	0.99845	0.998699	0.988461	0.994012	0.994793	0.998845	0.9993	0.994159	0.994831
7VL8	0.996845	0.999471	0.999014	0.998006	0.998996	0.998184	0.997927	0.998354	0.998381	0.998447	0.997857	0.994889	0.995523	0.997545	0.982872	0.997905	0.999082	0.997678	0.996607	0.999184	0.999512	0.996413	0.994698	0.996808	0.998884	0.995122	0.996271	0.998806	0.997172	0.99518	0.99922	0.985959	0.994419	0.998544	0.997742	0.998965	0.995024	0.997911	0.995209	0.998924	0.998337	0.997083	0.98765	0.995686	0.995435	0.999539	0.999314	0.994653	0.991505
7X1U	0.991838	0.993822	0.995431	0.991476	0.988844	0.990393	0.984159	0.995505	0.996309	0.994547	0.988504	0.986321	0.993335	0.99644	0.967596	0.986568	0.994479	0.987258	0.998237	0.992339	0.992715	0.989481	0.998667	0.987497	0.995703	0.998636	0.979411	0.995086	0.989188	0.979395	0.989216	0.977931	0.989553	0.996095	0.997547	0.988844	0.993038	0.996442	0.998873	0.995379	0.984165	0.983831	0.991844	0.998617	0.997	0.993148	0.987659	0.99805	0.973529
7XBW	0.997935	0.993946	0.994583	0.996884	0.994358	0.993866	0.992568	0.993738	0.993294	0.996661	0.993401	0.99827	0.997628	0.995641	0.991402	0.994577	0.993845	0.995736	0.993111	0.994431	0.994198	0.997575	0.99231	0.995259	0.995259	0.993666	0.990837	0.994299	0.996879	0.992672	0.987156	0.997301	0.999042	0.995295	0.99481	0.994171	0.998276	0.99618	0.988659	0.990685	0.99096	0.994406	0.991391	0.990529	0.992683	0.994015	0.991785	0.993478	0.990712
7WQ3	0.996252	0.996944	0.996214	0.996776	0.998622	0.99804	0.999346	0.995644	0.994864	0.995969	0.998692	0.995454	0.992361	0.994285	0.987324	0.998299	0.996772	0.99771	0.991295	0.998091	0.99747	0.995434	0.988946	0.995975	0.995686	0.989877	0.998976	0.996062	0.996582	0.998659	0.997276	0.98795	0.99361	0.994853	0.993163	0.998637	0.992576	0.994522	0.988016	0.99484	0.999632	0.998738	0.984202	0.989316	0.991248	0.997861	0.999526	0.989767	0.996062
[truncated: 17 more columns]
