# Supplementary material for: Deep learning reveals endogenous sterols as allosteric modulators of the GPCR–Gα interface
Source: eLife. 2025 Dec 8;14:RP106397. doi: 10.7554/eLife.106397 (PMC12685305; doi:10.7554/eLife.106397)
Supplement: Supplementary file 4. — Of note, predictions were made using molecular docking and Gcoupler. It contains information about the YMDB ID, metabolite name, SMILES (Simplified Molecular Input Line Entry System), and cavity information. Of note, BE refers to binding energies, whereas probabilities were the outcome of Gcoupler. [file elife-106397-supp4.xlsx]

## Sheet: Supplementary File 4
YMDB_ID	NAME	SMILES	IC4_BE	IC4_probability	IC4_Consensus	IC5_BE	IC5_probability	IC5_Consensus
YMDB00001	5'-Phosphoribosyl-N-formylglycinamide	O[C@H]1[C@@H](O)[C@H](NC(=O)CNC=O)O[C@@H]1COP(O)(O)=O	-7.99	2.82201e-05	No	-8.32	4.85967e-07	No
YMDB00002	L-Glutamine	N[C@@H](CCC(N)=O)C(O)=O	-5.22	2.55864e-06	Yes	-6.17	1.51982e-07	Yes
YMDB00003	Urea	NC(N)=O	-2.86	6.57762e-05	Yes	-3.4	1.9653e-06	Yes
YMDB00004	Galactose 1-phosphate	OC[C@H]1O[C@H](OP(O)(O)=O)[C@H](O)[C@@H](O)[C@H]1O	-8.06	4.09445e-05	No	-8.12	1.31878e-07	No
YMDB00005	Sulfate	[O-]S([O-])(=O)=O	-3.77	3.08146e-05	Yes	-4.96	6.00141e-07	Yes
YMDB00006	1D-Myo-inositol 1,4,5,6-tetrakisphosphate	O[C@H]1[C@@H](O)[C@@H](OP(O)(O)=O)[C@H](OP(O)(O)=O)[C@@H](OP(O)(O)=O)[C@@H]1OP(O)(O)=O	-9.74	0.366121	No	-11.06	6.24888e-07	No
YMDB00007	Quinolinic acid	OC(=O)C1=CC=CN=C1C(O)=O	-4.15	8.22232e-06	Yes	-4.61	6.71943e-06	Yes
YMDB00008	Trehalose	OC[C@H]1O[C@H](O[C@H]2O[C@H](CO)[C@@H](O)[C@H](O)[C@H]2O)[C@H](O)[C@@H](O)[C@@H]1O	-8.26	0.000265454	No	-8.15	3.1559e-08	No
YMDB00009	Ethanolamine	NCCO	-4.18	3.28328e-05	Yes	-4.19	1.41452e-05	Yes
YMDB00010	4-(2-Aminophenyl)-2,4-dioxobutanoic acid	NC1=C(C=CC=C1)C(=O)CC(=O)C(O)=O	-6.97	0.0192341	Yes	-8.49	0.279341	No
YMDB00011	D-Fructose 2,6-bisphosphate	OC[C@@]1(OP(O)(O)=O)O[C@H](COP(O)(O)=O)[C@@H](O)[C@@H]1O	-10.3	0.000412563	No	-11.45	8.00167e-08	No
YMDB00012	Adenylsuccinic acid	O[C@@H]1[C@@H](COP(O)(O)=O)O[C@H]([C@@H]1O)N1C=NC2=C1N=CN=C2NC(CC(O)=O)C(O)=O	-9.63	0.0389151	No	-11.02	0.0583088	No
YMDB00013	5-Diphosphoinositol pentakisphosphate	OP(O)(=O)O[C@@H]1[C@H](OP(O)(O)=O)[C@@H](OP(O)(O)=O)[C@H](OP(O)(=O)OP(O)(O)=O)[C@@H](OP(O)(O)=O)[C@@H]1OP(O)(O)=O	-5.12	0.999895	No	-6.51	0.000326343	Yes
YMDB00014	D-arabinono-1,4-lactone	OC[C@H]1OC(=O)[C@@H](O)[C@@H]1O	-5.14	4.57254e-06	Yes	-5.71	5.95963e-07	Yes
YMDB00015	Delta 8,14 -Sterol	[H][C@@]1(CC=C2C3=C(CC[C@]12C)[C@@]1(C)CC[C@H](O)[C@@H](C)[C@]1([H])CC3)[C@H](C)CCC(=C)C(C)C	-7.86	0.9994	Yes	-8.02	0.999976	Yes
YMDB00016	Glycine	NCC(O)=O	-4.4	3.10507e-05	Yes	-5.13	1.73626e-06	Yes
YMDB00017	2-(3-Carboxy-3-aminopropyl)-L-histidine	NC(CCC1=NC=C(C[C@H](N)C(O)=O)N1)C(O)=O	-9.55	1.66244e-06	No	-9.93	2.34416e-06	No
YMDB00018	Dihydroxyacetone	OCC(=O)CO	-3.87	1.05076e-05	Yes	-4.04	2.61664e-06	Yes
YMDB00019	Saccharopine	N[C@@H](CCCCN[C@@H](CCC(O)=O)C(O)=O)C(O)=O	-9.56	3.41477e-07	No	-9.66	3.56656e-07	No
YMDB00020	Sodium	[Na+]	-	-	-	-	-	-
YMDB00021	precorrin-1	C[C@]1(CC(O)=O)[C@H](CCC(O)=O)C2=N\C1=C/C1=C(CC(O)=O)C(CCC(O)=O)=C(CC3=C(CCC(O)=O)C(CC(O)=O)=C(CC4=C(CCC(O)=O)C(CC(O)=O)=C(C2)N4)N3)N1	-6.3	0.999991	No	-6.74	0.999981	No
YMDB00022	Acetaldehyde	CC=O	-2.26	1.01562e-05	Yes	-2.36	1.44327e-06	Yes
YMDB00023	3',5'-cyclic AMP	NC1=NC=NC2=C1N=CN2[C@@H]1O[C@@H]2COP(O)(=O)O[C@H]2[C@H]1O	-5.78	2.98657e-06	Yes	-7.13	0.0513509	No
YMDB00024	5-(methylsulfanyl)-2,3-dioxopentyl phosphate	CSCCC(=O)C(=O)COP(O)(O)=O	-4.74	2.29002e-06	Yes	-5.38	1.38217e-05	Yes
YMDB00025	Orotidylic acid	O[C@H]1[C@@H](O)[C@@H](O[C@@H]1COP(O)(O)=O)N1C(=O)NC(=O)C=C1C(O)=O	-8.27	0.261079	No	-9.45	0.000420298	No
YMDB00026	Isocitric acid	OC(C(CC(O)=O)C(O)=O)C(O)=O	-4.9	2.23648e-06	Yes	-4.36	1.67137e-06	Yes
YMDB00027	Ureidosuccinic acid	NC(=O)N[C@@H](CC(O)=O)C(O)=O	-4.08	3.95661e-06	Yes	-5.35	7.9905e-06	Yes
YMDB00028	N-Acetylornithine	CC(=O)N[C@@H](CCCN)C(O)=O	-6.98	1.11369e-06	Yes	-6.84	1.07592e-07	Yes
YMDB00029	ADP-D-ribose 1''-phosphate	NC1=NC=NC2=C1N=CN2[C@@H]1O[C@H](COP(O)(=O)OP(O)(=O)OC[C@H]2O[C@H](OP(O)(O)=O)[C@H](O)[C@@H]2O)[C@@H](O)[C@H]1O	-12.79	0.988889	Yes	-13.31	0.0011775	No
YMDB00030	Dihydrobiopterin	CC(O)C(O)C1=NC2=C(NC1)N=C(N)NC2=O	-5.96	0.000173137	Yes	-6.61	1.81632e-05	Yes
YMDB00031	7-phospho-2-dehydro-3-deoxy-D-arabino-heptonic acid	O[C@H](COP(O)(O)=O)[C@@H](O)[C@H](O)CC(=O)C(O)=O	-10.26	0.000599227	No	-10.55	7.2224e-08	No
YMDB00032	Purine	N1C=NC2=C1C=NC=N2	-4.26	1.19213e-05	Yes	-4.25	1.20385e-06	Yes
YMDB00033	Glyoxylic acid	OC(=O)C=O	-3.4	1.61532e-05	Yes	-3.99	5.2834e-07	Yes
YMDB00034	L-aspartic 4-semialdehyde	N[C@@H](CC=O)C(O)=O	-5.29	4.27194e-06	Yes	-5.98	2.50332e-07	Yes
YMDB00035	L-methionine (R)-S-oxide	C[S@@](=O)CC[C@H](N)C(O)=O	-5.45	1.49953e-06	Yes	-6.37	1.26156e-07	Yes
YMDB00036	4-alpha-Methyl-5-alpha-cholest-7-en-3-beta-ol	[H][C@@]12CCC([C@H](C)CCCC(C)C)[C@@]1(C)CC[C@@]1([H])C2=CC[C@@]2([H])[C@H](C)[C@@H](O)CC[C@]12C	-7.97	0.99567	Yes	-8.55	0.999343	Yes
YMDB00037	Pyridoxine	CC1=C(O)C(CO)=C(CO)C=N1	-4.75	1.5638e-06	Yes	-5.97	3.57525e-07	Yes
YMDB00038	L-Isoleucine	CC[C@H](C)[C@H](N)C(O)=O	-	-	-	-	-	-
YMDB00039	(S)-2-Aceto-2-hydroxybutanoic acid	CC[C@](O)(C(C)=O)C(O)=O	-4.49	1.04284e-06	Yes	-6.02	8.92755e-07	Yes
YMDB00040	5-Methylthioribose 1-phosphate	CSCC1OC(OP(O)(O)=O)[C@H](O)[C@@H]1O	-6.42	6.45372e-06	Yes	-6.71	1.93812e-07	Yes
YMDB00041	Heme	CC1=C(CCC(O)=O)C2=CC3=C(CCC(O)=O)C(C)=C4C=C5C(C=C)=C(C)C6=[N]5[Fe++]5(N2C1=CC1=[N]5C(=C6)C(C=C)=C1C)N34	-	-	-	-	-	-
YMDB00042	1,3-Diaminopropane	NCCCN	-3.08	2.00283e-05	Yes	-4	6.65873e-06	Yes
YMDB00043	N-Acetyl-glucosamine 1-phosphate	CC(=O)N[C@@H]1[C@@H](O)[C@H](O)[C@@H](CO)OC1OP(O)(O)=O	-6.91	0.000121704	Yes	-7.72	7.24448e-08	No
YMDB00044	Glucosamine 6-phosphate	N[C@H]1[C@@H](O)O[C@H](COP(O)(O)=O)[C@@H](O)[C@@H]1O	-6.53	1.95512e-05	Yes	-6.98	9.68007e-08	Yes
YMDB00045	Coenzyme A	CC(C)(COP(O)(=O)OP(O)(=O)OC[C@H]1O[C@H]([C@H](O)[C@@H]1OP(O)(O)=O)N1C=NC2=C1N=CN=C2N)C(O)C(=O)NCCC(=O)NCCS	-14.58	0.999968	Yes	-11.93	0.884198	Yes
YMDB00046	L-Cysteine	N[C@@H](CS)C(O)=O	-5.21	1.30684e-05	Yes	-5.85	1.14591e-06	Yes
YMDB00047	N-Acetyl-L-glutamyl 5-phosphate	CC(=O)N[C@@H](CCC(=O)OP(O)(O)=O)C(O)=O	-7.43	2.05229e-05	No	-8.4	0.000430263	No
YMDB00048	3-Aminopropionaldehyde	NCCC=O	-3.46	1.16349e-05	Yes	-3.51	1.72044e-06	Yes
YMDB00049	Uridine 5'-monophosphate	O[C@H]1[C@@H](O)[C@@H](O[C@@H]1COP(O)(O)=O)N1C=CC(=O)NC1=O	-6.55	0.00204286	Yes	-7.67	6.77395e-06	No
YMDB00050	8-Oxo-dGMP	NC1=NC(=O)C2=C(N1)N(C1C[C@H](O)C(COP(O)(O)=O)O1)C(=O)N2	-9.95	0.0087392	No	-9.53	0.0423566	No
YMDB00051	Cytidine	NC1=NC(=O)N(C=C1)[C@@H]1O[C@H](CO)[C@@H](O)[C@H]1O	-6.63	4.13524e-05	Yes	-7.25	4.10875e-07	No
YMDB00052	Argininosuccinic acid	[H][C@](N)(CCCNN=CN[C@@]([H])(CC(O)=O)C(O)=O)C(O)=O	-9.95	1.43783e-06	No	-11.51	7.78363e-05	No
YMDB00053	(S)-3-Hydroxyisobutyryl-CoA	CC(CO)C(=O)SCCNC(=O)CCNC(=O)C(O)C(C)(C)COP(O)(=O)OP(O)(=O)OCC1OC(C(O)C1OP(O)(O)=O)N1C=NC2=C(N)N=CN=C12	-12.08	0.999997	Yes	-12.32	0.99428	Yes
YMDB00054	N-(5-phospho-beta-D-ribosyl)anthranilic acid	O[C@H]1[C@@H](O)[C@H](NC2=CC=CC=C2C(O)=O)O[C@@H]1COP(O)(O)=O	-10.38	0.90894	Yes	-11.7	5.96335e-05	No
YMDB00055	Protoporphyrin IX	CC1=C(CCC(O)=O)/C2=C/C3=N/C(=C\C4=C(C)C(C=C)=C(N4)/C=C4\N=C(\C=C\1/N\2)C(C=C)=C4C)/C(C)=C3CCC(O)=O	-8.26	0.999941	Yes	-8.43	0.999999	Yes
YMDB00056	Acetic acid	CC(O)=O	-2.92	1.62345e-05	Yes	-3.22	7.91672e-07	Yes
YMDB00057	Oxidized glutathione	NC(CCC(=O)NC(CSSCC(NC(=O)CCC(N)C(O)=O)C(=O)NCC(O)=O)C(=O)NCC(O)=O)C(O)=O	-12.38	0.0166897	No	-12.4	0.523051	Yes
YMDB00058	Adenosine	NC1=C2N=CN([C@@H]3O[C@H](CO)[C@@H](O)[C@H]3O)C2=NC=N1	-6.82	5.87501e-06	Yes	-7.32	7.06409e-07	No
YMDB00059	2-hydroxyglutaric acid	OC(CCC(O)=O)C(O)=O	-6.67	3.0098e-06	Yes	-7.35	2.35087e-07	No
YMDB00060	Citrulline	N[C@@H](CCCNC(N)=O)C(O)=O	-5.75	2.16662e-06	Yes	-6.8	8.15686e-08	Yes
YMDB00061	Ribose 1-phosphate	OC[C@H]1O[C@H](OP(O)(O)=O)[C@H](O)[C@@H]1O	-7.81	2.56555e-05	No	-8.1	2.2917e-07	No
YMDB00062	Methanethiol	CS	-2.02	4.28099e-05	Yes	-2.02	1.46674e-05	Yes
YMDB00063	(R)-2,3-Dihydroxy-isovalerate	CC(C)(O)[C@@H](O)C(O)=O	-6.38	2.00326e-06	Yes	-6.48	2.72486e-07	Yes
YMDB00064	CDP	NC1=NC(=O)N(C=C1)[C@@H]1O[C@H](COP(O)(=O)OP(O)(O)=O)[C@@H](O)[C@H]1O	-4.03	0.452559	Yes	-5.94	6.24543e-05	Yes
YMDB00065	5-Aminoimidazole ribonucleotide	NC1=CN=CN1[C@@H]1O[C@H](COP(O)(O)=O)[C@@H](O)[C@H]1O	-7.77	1.91495e-05	No	-8.54	3.50626e-07	No
YMDB00066	N-acetyl-L-glutamic acid	CC(=O)N[C@@H](CCC(O)=O)C(O)=O	-5.39	1.40604e-06	Yes	-6.67	0.000144794	Yes
YMDB00067	5-Phosphoribosylamine	N[C@@H]1O[C@H](COP(O)(O)=O)[C@@H](O)[C@H]1O	-6.98	1.49017e-05	Yes	-8.01	1.85231e-07	No
YMDB00068	(R)-2,3-Dihydroxy-3-methylvalerate	CC[C@@](C)(O)[C@@H](O)C(O)=O	-6.77	1.12421e-06	Yes	-6.79	2.25506e-07	Yes
YMDB00069	Palmitic acid	CCCCCCCCCCCCCCCC(O)=O	-4.69	2.87615e-08	Yes	-4.96	0.000208652	Yes
YMDB00070	Imidazole acetol-phosphate	OP(O)(=O)OCC(=O)CC1=CNC=N1	-4.93	8.06794e-06	Yes	-5.65	3.23672e-06	Yes
YMDB00071	2-Ketobutyric acid	CCC(=O)C(O)=O	-4	3.02211e-06	Yes	-4.67	2.17205e-07	Yes
YMDB00072	D-Galactose	OC[C@H]1O[C@H](O)[C@H](O)[C@@H](O)[C@H]1O	-6.65	1.03162e-05	Yes	-6.95	5.49172e-07	Yes
YMDB00073	Glycerol 3-phosphate	OC[C@@H](O)COP(O)(O)=O	-7.45	3.44383e-05	No	-8.06	9.61137e-07	No
YMDB00074	Cyanide	[C-]#N	-	-	-	-	-	-
YMDB00075	Dethiobiotin	[H][C@@]1(C)NC(=O)N[C@]1([H])CCCCCC(O)=O	-5.73	4.37718e-07	Yes	-6.79	0.00230267	Yes
YMDB00076	DL-O-Phosphoserine	NC(COP(O)(O)=O)C(O)=O	-7.44	1.31553e-05	No	-7.73	2.55953e-07	No
YMDB00077	5-amino-1-(5-phospho-D-ribosyl)imidazole-4-carboxylate	NC1=C(N=CN1[C@@H]1O[C@H](COP(O)(O)=O)[C@@H](O)[C@H]1O)C(O)=O	-7.84	0.000402646	No	-9.8	5.23886e-06	No
YMDB00078	Fructose 6-phosphate	OCC(=O)[C@@H](O)[C@H](O)[C@H](O)COP(O)(O)=O	-	-	-	-	-	-
YMDB00079	Dihydrofolic acid	NC1=NC2=C(N=C(CNC3=CC=C(C=C3)C(=O)N[C@@H](CCC(O)=O)C(O)=O)CN2)C(=O)N1	-9.69	0.997317	Yes	-9.87	0.998333	Yes
YMDB00080	N10-Formyl-THF	NC1=NC(=O)C2=C(NCC(CN(C=O)C3=CC=C(C=C3)C(=O)N[C@@H](CCC(O)=O)C(O)=O)N2)N1	-9.75	0.997808	Yes	-9.77	0.989383	Yes
YMDB00081	Tetrahydropteroyltri-L-glutamate	NC1=NC(=O)C2=C(NC[C@H](CNC3=CC=C(C=C3)C(=O)N[C@@H](CCC(=O)N[C@@H](CCC(=O)N[C@@H](CCC(O)=O)C(O)=O)C(O)=O)C(O)=O)N2)N1	-12.34	0.999469	Yes	-13.51	0.996413	Yes
YMDB00082	Carbamoylphosphate	NC(=O)OP(O)(O)=O	-3.41	2.66826e-05	Yes	-4.33	8.47516e-07	Yes
YMDB00083	5-Aminolevulinic acid	NCC(=O)CCC(O)=O	-6.02	2.75252e-06	Yes	-6.22	1.78689e-07	Yes
YMDB00084	Coproporphyrinogen III	CC1=C2CC3=C(C)C(CCC(O)=O)=C(CC4=C(CCC(O)=O)C(C)=C(CC5=C(CCC(O)=O)C(C)=C(CC(N2)=C1CCC(O)=O)N5)N4)N3	-8.3	0.999733	Yes	-8.97	1	Yes
YMDB00085	Flavin Mononucleotide	CC1=CC2=C(C=C1C)N(C[C@H](O)[C@H](O)[C@H](O)COP(O)(O)=O)C1=NC(=O)NC(=O)C1=N2	-	-	-	-	-	-
YMDB00086	Citric acid	OC(=O)CC(O)(CC(O)=O)C(O)=O	-3.84	2.08435e-06	Yes	-4.74	4.61211e-06	Yes
YMDB00087	L-Iditol	OC[C@H](O)[C@@H](O)[C@H](O)[C@@H](O)CO	-	-	-	-	-	-
YMDB00088	Ubiquinone Q1	COC1=C(OC)C(=O)C(CC=C(C)C)=C(C)C1=O	-4.83	0.995949	No	-6.48	0.266718	Yes
YMDB00089	D-Erythro-imidazole-glycerol-phosphate	O[C@H](COP(O)(O)=O)[C@@H](O)C1=CNC=N1	-7.25	2.58771e-05	No	-7.75	3.08209e-07	No
YMDB00090	Citicoline	C[N+](C)(C)CCOP([O-])(=O)OP(O)(=O)OC[C@H]1O[C@H]([C@H](O)[C@@H]1O)N1C=CC(N)=NC1=O	-8.4	0.805517	Yes	-8.77	0.707559	Yes
YMDB00091	Ammonia	N	-	-	-	-	-	-
YMDB00092	5-[(5-phospho-1-deoxy-D-ribulos-1-ylimino)methylamino]-1-(5-phospho-D-ribosyl)imidazole-4-carboxamide	[H]C(NC1=C(N=CN1[C@@H]1O[C@H](COP(O)(O)=O)[C@@H](O)[C@H]1O)C(N)=O)=NCC(=O)[C@H](O)[C@H](O)COP(O)(O)=O	-14.09	0.998833	Yes	-14.43	0.000683054	No
YMDB00093	2-Dehydropantoic acid	CC(C)(CO)C(=O)C(O)=O	-4.94	3.59279e-06	Yes	-5.81	3.80363e-07	Yes
YMDB00094	Methylisocitric acid	CC(O)(C(CC(O)=O)C(O)=O)C(O)=O	-4.21	1.31391e-06	Yes	-5.45	0.000166861	Yes
YMDB00095	Dimethylallylpyrophosphate	CC(C)=CCO[P@](O)(=O)OP(O)(O)=O	-4.65	6.7109e-05	Yes	-4.39	1.01067e-06	Yes
YMDB00096	(2R)-Homocitric acid	OC(=O)CC[C@@](O)(CC(O)=O)C(O)=O	-3.46	1.30474e-06	Yes	-4.81	4.00764e-05	Yes
YMDB00097	Adenosine monophosphate	NC1=C2N=CN([C@@H]3O[C@H](COP(O)(O)=O)[C@@H](O)[C@H]3O)C2=NC=N1	-7.1	0.000122687	No	-7.56	1.01981e-05	No
YMDB00098	Uracil	O=C1NC=CC(=O)N1	-3.99	3.58971e-06	Yes	-4	3.8641e-07	Yes
YMDB00099	Tetradecanoyl-CoA	CCCCCCCCCCCCCC(=O)SCCNC(=O)CCNC(=O)C(O)C(C)(C)COP(O)(=O)OP(O)(=O)OC[C@H]1O[C@H]([C@H](O)[C@@H]1OP(O)(O)=O)N1C=NC2=C1N=CN=C2N	-	-	-	-	-	-
YMDB00100	3-Dehydroquinate	O[C@@H]1C[C@@](O)(CC(=O)[C@H]1O)C(O)=O	-5.85	1.05657e-06	Yes	-6.95	1.88833e-07	Yes
YMDB00101	Fumaric acid	OC(=O)\C=C\C(O)=O	-3.34	6.13194e-06	Yes	-4.64	2.54492e-07	Yes
YMDB00102	7,8-diaminononanoic acid	CC(N)C(N)CCCCCC(O)=O	-2.89	2.82751e-07	Yes	-4.15	2.51314e-08	Yes
YMDB00103	Nicotinamide riboside	NC(=O)C1=C[N+](=CC=C1)[C@@H]1O[C@H](CO)[C@@H](O)[C@H]1O	-6.75	0.0311861	Yes	-7.58	1.87515e-06	No
YMDB00104	L-Homoserine	N[C@@H](CCO)C(O)=O	-5.47	6.94427e-06	Yes	-6.34	6.52759e-07	Yes
YMDB00105	L-3-Hydroxykynurenine	N[C@@H](CC(=O)C1=CC=CC(O)=C1N)C(O)=O	-7.96	0.000393539	No	-8.81	0.000279806	No
YMDB00106	2-Isopropylmalic acid	CC(C)[C@@](O)(CC(O)=O)C(O)=O	-3.44	1.59057e-06	Yes	-4.18	5.57225e-06	Yes
YMDB00107	Pyroglutamic acid	OC(=O)[C@@H]1CCC(=O)N1	-4.5	2.31438e-06	Yes	-5.2	5.11805e-07	Yes
YMDB00108	Fructose 1,6-bisphosphate	[H][C@]1(O)[C@]([H])(O)[C@]([H])(COP(O)(O)=O)O[C@]1([H])COP(O)(O)=O	-9.19	0.00016415	No	-9.88	7.63895e-08	No
YMDB00109	Adenosine triphosphate	NC1=NC=NC2=C1N=CN2[C@@H]1O[C@H](COP(O)(=O)OP(O)(=O)OP(O)(O)=O)[C@@H](O)[C@H]1O	-3.97	0.423454	Yes	-4.13	0.00041593	Yes
YMDB00110	NAD	NC(=O)C1=C[N+](=CC=C1)[C@@H]1O[C@H](COP(O)(=O)OP(O)(=O)OC[C@H]2O[C@H]([C@H](O)[C@@H]2O)N2C=NC3=C2N=CN=C3N)[C@@H](O)[C@H]1O	-13.89	0.999996	Yes	-13.71	0.905769	Yes
YMDB00111	D-Lactaldehyde	C[C@@H](O)C=O	-3.43	6.38647e-06	Yes	-3.43	1.19156e-06	Yes
YMDB00112	L-Serine	N[C@@H](CO)C(O)=O	-5.57	1.26452e-05	Yes	-6.51	1.2869e-06	Yes
YMDB00113	4-Phospho-L-aspartic acid	N[C@@H](CC(=O)OP(O)(O)=O)C(O)=O	-7.54	6.71699e-06	No	-8.13	1.54125e-07	No
YMDB00114	Sulfite	[O-]S([O-])=O	-3.03	5.29793e-05	Yes	-3.31	1.2502e-06	Yes
YMDB00115	D-Glyceraldehyde 3-phosphate	OC(COP(O)(O)=O)C=O	-4.68	1.3549e-05	Yes	-6.07	5.74585e-07	Yes
YMDB00116	Phenylacetaldehyde	O=CCC1=CC=CC=C1	-4.57	2.16562e-06	Yes	-4.98	9.73528e-07	Yes
YMDB00117	4-amino-2-methyl-5-diphosphomethylpyrimidine	CC1=NC=C(COP(O)(=O)OP(O)(O)=O)C(=N)N1	-2.58	0.000421458	Yes	-3.15	3.01079e-05	Yes
YMDB00118	4-amino-5-hydroxymethyl-2-methylpyrimidine	CC1=NC=C(CO)C(N)=N1	-4.55	2.51867e-06	Yes	-5.12	6.97351e-07	Yes
YMDB00119	D-Ribose 5-phosphate	OC1O[C@H](COP(O)(O)=O)[C@@H](O)[C@H]1O	-6.98	2.57978e-05	Yes	-7.84	2.0688e-07	No
YMDB00120	Phosphoadenosine phosphosulfate	NC1=NC=NC2=C1N=CN2[C@@H]1O[C@H](COP(O)(=O)OS(O)(=O)=O)[C@@H](OP(O)(O)=O)[C@H]1O	-11.19	0.127411	No	-12.16	0.0287907	No
YMDB00121	Sulfide	[S--]	-	-	-	-	-	-
YMDB00122	(2E)-2-(methoxycarbonylmethyl)but-2-enedioic acid	COC(=O)C\C(=C/C(O)=O)C(O)=O	-4.07	3.62604e-06	Yes	-5.07	6.5401e-06	Yes
YMDB00123	L-histidinol phosphate	N[C@H](COP(O)(O)=O)CC1=CNC=N1	-6.77	8.83455e-06	Yes	-7.51	2.20585e-07	No
YMDB00124	urea-1-carboxylic acid	NC(=O)NC(O)=O	-3.6	2.32105e-05	Yes	-3.85	3.66218e-07	Yes
YMDB00125	O-Phosphoethanolamine	NCCOP(O)(O)=O	-5.6	2.49879e-05	Yes	-6.76	1.84389e-06	Yes
YMDB00126	L-Tryptophan	N[C@@H](CC1=CNC2=CC=CC=C12)C(O)=O	-5.7	0.000533308	Yes	-7.08	0.000281639	No
YMDB00127	Uridine	OC[C@H]1O[C@H]([C@H](O)[C@@H]1O)N1C=CC(=O)NC1=O	-6.66	2.39809e-05	Yes	-7.06	3.91551e-07	No
YMDB00128	4-amino-2-methyl-5-phosphomethylpyrimidine	CC1=NC=C(COP(O)(O)=O)C(=N)N1	-3.81	1.16858e-05	Yes	-4.57	3.1689e-06	Yes
YMDB00129	5-Methylthioribulose 1-phosphate	CSC[C@@H](O)[C@@H](O)C(=O)COP(O)(O)=O	-7.3	6.45309e-06	No	-8.64	2.51327e-07	No
YMDB00130	S-Adenosylmethioninamine	C[S+](CCCN)C[C@H]1O[C@H]([C@H](O)[C@@H]1O)N1C=NC2=C1N=CN=C2N	-7.74	2.77279e-06	No	-7.9	0.000211992	No
YMDB00131	Oleic acid	CCCCCCCC\C=C/CCCCCCCC(O)=O	-5.14	1.49028e-07	Yes	-5.1	0.0290536	Yes
YMDB00132	Putrescine	NCCCCN	-3.36	9.68087e-06	Yes	-4.03	2.44262e-06	Yes
YMDB00133	Phosphatidylinositol 4,5-bisphosphate	CCCCCCCCCCCCCCCCCC(=O)OCC(COP([O-])(=O)O[C@@H]1[C@H](O)[C@H](O)[C@@H](OP([O-])([O-])=O)[C@H](OP([O-])([O-])=O)[C@H]1O)OC(=O)CCC\C=C/C\C=C/C\C=C/C\C=C/CCCCC	-	-	-	-	-	-
YMDB00134	Diadenosine triphosphate	NC1=C2N=CN([C@H]3O[C@@H](COP(O)(=O)OP(O)(=O)OP(O)(=O)OC[C@H]4O[C@H]([C@H](O)[C@@H]4O)N4C=NC5=C(N)N=CN=C45)[C@H](O)[C@@H]3O)C2=NC=N1	-3.32	0.999854	No	-5.27	0.500618	No
YMDB00135	Nitrite	[O-]N=O	-3.23	0.000383079	Yes	-3.51	2.73103e-06	Yes
YMDB00136	benzil	O=C(C(=O)C1=CC=CC=C1)C1=CC=CC=C1	-6.85	0.957063	No	-6.41	0.996538	No
YMDB00137	Trehalose 6-phosphate	OC[C@H]1O[C@H](O[C@H]2O[C@H](COP(O)(O)=O)[C@@H](O)[C@H](O)[C@H]2O)[C@H](O)[C@@H](O)[C@@H]1O	-9.62	0.00626555	No	-9.27	3.33723e-08	No
YMDB00138	Nicotinamide ribotide	NC(=O)C1=CC=C[N+](=C1)[C@@H]1O[C@H](COP(O)([O-])=O)[C@@H](O)[C@H]1O	-8.2	0.812611	Yes	-9.51	0.00354159	No
YMDB00139	Tetrahydrofolic acid	OC(=O)CCC(NC(=O)C1=CC=C(NCC2CNC3=C(N2)C(O)=NC(=N)N3)C=C1)C(O)=O	-10.46	0.994639	Yes	-9.86	0.971349	Yes
YMDB00140	6-Phosphonoglucono-D-lactone	O[C@H]1[C@H](O)[C@@H](COP(O)(O)=O)OC(=O)[C@@H]1O	-6.76	2.28978e-05	Yes	-7.27	8.02477e-08	No
YMDB00141	ADP-ribose 1"-2" cyclic phosphate	NC1=NC=NC2=C1N=CN2[C@@H]1O[C@H](COP(O)(=O)OP(O)(=O)OC[C@H]2OC3OP(O)(=O)OC3C2O)[C@@H](O)[C@H]1O	-11.25	0.600357	Yes	-7.42	0.110615	No
YMDB00142	Oxoadipic acid	OC(=O)CCCC(=O)C(O)=O	-5.03	1.50871e-06	Yes	-5.42	5.36166e-06	Yes
YMDB00143	NADH	NC1=C2N=CN(C3OC(COP(O)(=O)OP(O)(=O)OCC4OC(C(O)C4O)N4C=CCC(=C4)C(O)=N)C(O)C3O)C2=NC=N1	-11.59	0.999986	Yes	-12.74	0.504116	Yes
YMDB00144	Homoisocitric acid	O[C@H]([C@H](CCC(O)=O)C(O)=O)C(O)=O	-5.16	1.35467e-06	Yes	-5.46	1.40892e-05	Yes
YMDB00145	Hydroxymethylbilane	OCC1=C(CC(O)=O)C(CCC(O)=O)=C(CC2=C(CC(O)=O)C(CCC(O)=O)=C(CC3=C(CC(O)=O)C(CCC(O)=O)=C(CC4=C(CC(O)=O)C(CCC(O)=O)=CN4)N3)N2)N1	-	-	-	-	-	-
YMDB00146	Beta-D-Glucose	OC[C@H]1O[C@@H](O)[C@H](O)[C@@H](O)[C@@H]1O	-5.85	1.03162e-05	Yes	-6.71	5.49172e-07	Yes
YMDB00147	2,5-Diamino-4-hydroxy-6-(5-phosphoribosylamino)pyrimidine	NC1=NC(N[C@@H]2O[C@H](COP(O)(O)=O)[C@@H](O)[C@H]2O)=C(N)C(O)=N1	-12.14	0.00101278	No	-12.01	2.29779e-06	No
YMDB00148	Chorismate	O[C@@H]1C=CC(=C[C@H]1OC(=C)C(O)=O)C(O)=O	-5.49	0.00256168	Yes	-6.78	0.00027042	Yes
YMDB00149	2-amino-6-(hydroxymethyl)-7,8-dihydropteridin-4-ol	NC1=NC2=C(N=C(CO)CN2)C(=O)N1	-3.92	2.57692e-05	Yes	-4.97	1.58787e-05	Yes
YMDB00150	5'-Deoxyadenosine	C[C@H]1O[C@H]([C@H](O)[C@@H]1O)N1C=NC2=C(N)N=CN=C12	-5.91	1.40425e-06	Yes	-7.14	1.37827e-05	No
YMDB00151	4-Hydroxyphenylpyruvic acid	OC(C(=O)C(O)=O)C1=CC=CC=C1	-6.83	0.000442855	Yes	-6.9	0.000100995	Yes
YMDB00152	L-Valine	CC(C)[C@H](N)C(O)=O	-5.01	1.68813e-06	Yes	-5.89	1.44208e-07	Yes
YMDB00153	Oxoglutaric acid	OC(=O)CCC(=O)C(O)=O	-3.77	2.55465e-06	Yes	-4.95	9.02066e-07	Yes
YMDB00154	L-Alanine	C[C@H](N)C(O)=O	-4.89	8.1193e-06	Yes	-5.48	4.96686e-07	Yes
YMDB00155	Quinone	O=C1C=CC(=O)C=C1	-4.14	8.38115e-06	Yes	-4.44	3.07406e-07	Yes
YMDB00156	Protoporphyrinogen IX	CC1=C2CC3=C(C)C(C=C)=C(CC4=C(C)C(C=C)=C(CC5=C(C)C(CCC(O)=O)=C(CC(N2)=C1CCC(O)=O)N5)N4)N3	-9.07	0.999617	Yes	-9.1	1	Yes
YMDB00157	Nicotinate D-ribonucleoside	OC[C@H]1O[C@H]([C@H](O)[C@@H]1O)[N+]1=CC(=CC=C1)C(O)=O	-6.11	0.0170823	Yes	-8.71	1.28373e-06	No
YMDB00158	O-Acetyl-L-homoserine	CC(=O)OCC[C@H](N)C(O)=O	-5.71	2.19739e-06	Yes	-6.22	1.18112e-07	Yes
YMDB00159	cis-4-carboxymethylenebut-2-en-4-olide	OC(=O)\C=C1\OC(=O)C=C1	-4.4	2.6937e-05	Yes	-5.75	1.49309e-06	Yes
YMDB00160	Glutathione	N[C@@H](CCC(=O)N[C@@H](CS)C(=O)NCC(O)=O)C(O)=O	-8.51	3.44202e-06	No	-8.82	0.000442681	No
YMDB00161	D-Xylulose	[H][C@@](O)(CO)[C@]([H])(O)C(=O)CO	-	-	-	-	-	-
YMDB00162	5-Thymidylic acid	CC1=CN([C@H]2C[C@H](O)[C@@H](COP(O)(O)=O)O2)C(=O)NC1=O	-6.7	0.00990475	Yes	-7.18	0.00116071	No
YMDB00163	5-Amino-6-(5'-phosphoribosylamino)uracil	NC1=C(N[C@@H]2O[C@H](COP(O)(O)=O)[C@@H](O)[C@H]2O)NC(=O)NC1=O	-9.36	0.00446676	No	-10.19	2.74623e-05	No
YMDB00164	Thiamine monophosphate	CC1=C(CCO[P@](O)([O-])=O)SC=[N+]1CC1=CN=C(C)N=C1N	-4.05	0.978161	No	-6.97	0.971034	No
YMDB00165	Phosphoribosyl-ATP	NC1=[N+](C=NC2=C1N=CN2C1OC(COP(O)(=O)OP(O)(=O)OP(O)(O)=O)C(O)C1O)C1OC(COP(O)(O)=O)C(O)C1O	-2.42	0.999975	No	-5.13	0.00142596	Yes
YMDB00166	(3S)-3-hydroxy-L-aspartic acid	N[C@@H]([C@H](O)C(O)=O)C(O)=O	-6.62	5.75485e-06	Yes	-7.25	2.19736e-07	No
YMDB00167	Lactaldehyde	C[C@H](O)C=O	-3.72	6.38647e-06	Yes	-3.69	1.19156e-06	Yes
YMDB00168	(S)-3-methyl-2-oxovaleric acid	CC[C@H](C)C(=O)C(O)=O	-4.59	1.36952e-06	Yes	-5.68	9.11026e-07	Yes
YMDB00169	3-(indol-3-yl)pyruvic acid	OC(=O)C(=O)CC1=CNC2=CC=CC=C12	-6.03	0.0838332	Yes	-7.56	0.664059	Yes
YMDB00170	Pyruvaldehyde	CC(=O)C=O	-3.21	3.89967e-06	Yes	-3.37	3.24939e-07	Yes
YMDB00171	5-Amino-6-ribitylamino uracil	NC1=C(NCC(O)C(O)C(O)CO)NC(=O)NC1=O	-9.58	0.00139703	No	-9.15	1.27661e-07	No
YMDB00172	S-(Hydroxymethyl)glutathione	N[C@@H](CCC(=O)N[C@@H](CSCO)C(=O)NCC(O)=O)C(O)=O	-8.83	4.46397e-06	No	-10.02	0.0234703	No
YMDB00173	Myoinositol	O[C@H]1[C@H](O)[C@@H](O)[C@H](O)[C@H](O)[C@@H]1O	-5.95	7.03377e-06	Yes	-7.2	5.9459e-07	No
YMDB00174	2-Hexaprenyl-6-methoxy-1,4-benzoquinone	COC1=CC(=O)C=C(C\C=C(/C)CC\C=C(/C)CC\C=C(/C)CC\C=C(/C)CC\C=C(/C)CCC=C(C)C)C1=O	-8.59	0.999974	Yes	-7.9	1	Yes
YMDB00175	Pyruvic acid	CC(=O)C(O)=O	-3.93	5.38887e-06	Yes	-4.26	2.45661e-07	Yes
YMDB00177	(S)-2-Acetolactate	CC(=O)[C@](C)(O)C(O)=O	-5.01	1.70264e-06	Yes	-5.91	3.57093e-07	Yes
YMDB00178	5'-Methylthioadenosine	CSC[C@H]1O[C@H]([C@H](O)[C@@H]1O)N1C=NC2=C1N=CN=C2N	-6.03	9.43431e-07	Yes	-7.62	0.000220094	No
YMDB00179	(1S,2R)-1-C-(indol-3-yl)glycerol 3-phosphate	[H][C@@](O)(COP(O)(O)=O)[C@@]([H])(O)C1=CNC2=C1C=CC=C2	-8.54	0.888999	Yes	-8.34	4.08628e-06	No
YMDB00180	Obtusifoliol	CC(CCC=C(C)C)C1CCC2(CO)C3=C(CCC12C)C1(C)CCC(O)C(C)(C)C1CC3	-6.14	0.999803	No	-6.59	0.999973	No
YMDB00181	Mevalonic acid-5P	C[C@@](O)(CCOP(O)(O)=O)CC(O)=O	-2.96	3.87335e-06	Yes	-3.32	2.86063e-07	Yes
YMDB00182	3-beta-Hydroxy-4-beta-methyl-5-alpha-cholest-7-ene-4-alpha-carboxylate	[H][C@@]12CCC([C@H](C)CCCC(C)C)[C@@]1(C)CC[C@@]1([H])C2=CC[C@]2([H])[C@]1(C)CC[C@H](O)[C@@]2(C)C(O)=O	-8.38	0.997501	Yes	-8.36	0.999075	Yes
YMDB00183	3-Dehydrosphinganine	CCCCCCCCCCCCCCCC(=O)[C@@H](N)CO	-6.22	1.74048e-07	Yes	-5.98	1.6099e-06	Yes
YMDB00184	di-trans,poly-cis-Decaprenyl diphosphate	CC(C)=CCC\C(C)=C\CC\C(C)=C\CC\C(C)=C/CC\C(C)=C/CC\C(C)=C/CC\C(C)=C/CC\C(C)=C/CC\C(C)=C/CC\C(C)=C/COP(O)(=O)OP(O)(O)=O	-	-	-	-	-	-
YMDB00185	1,2-Dihydroxy-3-keto-5-methylthiopentene	CSCCC(=O)C(\O)=C\O	-5.54	2.44689e-06	Yes	-5.72	6.44037e-07	Yes
YMDB00186	4-alpha-Methyl-5-alpha-cholest-7-en-3-one	[H][C@@]1(CC[C@@]2([H])C3=CC[C@@]4([H])[C@H](C)C(=O)CC[C@]4(C)[C@@]3([H])CC[C@]12C)[C@H](C)CCCC(C)C	-8.12	0.993014	Yes	-8.02	0.9999	Yes
YMDB00187	1-palmitoylglycerone 3-phosphate	CCCCCCCCCCCCCCCC(=O)OCC(=O)COP(O)(O)=O	-6.39	9.82528e-06	Yes	-5.68	0.0178002	Yes
YMDB00188	L-Carnitine	[H][C@](O)(CC([O-])=O)C[N+](C)(C)C	-4.78	8.99918e-07	Yes	-5.14	7.23578e-07	Yes
YMDB00189	Beta-1,4-D-Mannosylchitobiosyldiphosphodolichol	OC[C@H]1O[C@@H](O[C@H]2[C@H](O)[C@@H](NC(=O)C)[C@@H](O[C@@H]2CO)O[C@H]2[C@H](O)[C@@H](NC(=O)C)[C@H](O[C@@H]2CO)OP(=O)(O)OP(=O)(O)OCCC(C)CC\C=C(/C)CC\C=C(/C)CC\C=C(/C)CCC=C(C)C)[C@@H](O)[C@@H](O)[C@@H]1O	-	-	-	-	-	-
YMDB00190	Sphingosine	CCCCCCCCCCCCC\C=C\C(O)C(N)CO	-5.73	8.09122e-07	Yes	-7.01	1.50453e-07	No
YMDB00191	Phosphorylcholine	C[N+](C)(C)CCOP(O)(O)=O	-3.81	3.59758e-06	Yes	-4.56	2.82333e-07	Yes
YMDB00192	dehydro-D-arabinono-1,4-lactone	OC[C@H]1OC(=O)C(O)=C1O	-5.54	5.38245e-06	Yes	-5.6	2.57073e-07	Yes
YMDB00193	Nicotinic acid mononucleotide	O[C@H]1[C@@H](O)[C@@H](O[C@@H]1COP(O)([O-])=O)[N+]1=CC=CC(C1)C(O)=O	-7.22	0.0216833	No	-9.06	0.00171986	No
YMDB00194	Iron(3+)	[Fe+3]	-	-	-	-	-	-
YMDB00195	Beta-Alanine	NCCC(O)=O	-5.18	1.45808e-05	Yes	-5.51	8.91184e-07	Yes
YMDB00196	D-Sedoheptulose 7-phosphate	OCC1(O)O[C@H](COP(O)(O)=O)[C@@H](O)[C@@H](O)[C@@H]1O	-7.7	8.32055e-05	No	-8.3	8.3155e-08	No
YMDB00198	S-Adenosylhomocysteine	N[C@@H](CCSC[C@H]1O[C@H]([C@H](O)[C@@H]1O)N1C=NC2=C(N)N=CN=C12)C(O)=O	-9.3	2.46849e-06	No	-8.53	0.00157427	No
YMDB00199	Allantoic acid	NC(=O)NC(NC(N)=O)C(O)=O	-6.32	1.34479e-05	Yes	-6.08	3.28543e-06	Yes
YMDB00200	Isopentenyl pyrophosphate	CC(=C)CCO[P@](O)(=O)OP(O)(O)=O	-2.73	4.06129e-05	Yes	-3.59	7.5237e-07	Yes
YMDB00201	Deoxyuridine triphosphate	O[C@H]1C[C@@H](O[C@@H]1COP(O)(=O)OP(O)(=O)OP(O)(O)=O)N1C=CC(=O)NC1=O	-5.95	0.862763	No	-5.28	0.00717561	Yes
YMDB00202	Guanosine diphosphate mannose	NC1=NC2=C(N=CN2[C@@H]2O[C@H](COP(O)(=O)OP(O)(=O)O[C@H]3O[C@H](CO)[C@@H](O)[C@H](O)[C@@H]3O)[C@@H](O)[C@H]2O)C(=O)N1	-12.59	0.997812	Yes	-12.86	0.000389495	No
YMDB00203	(R)-Pantothenic acid	CC(C)(CO)[C@@H](O)C(=O)NCCC(O)=O	-7.16	3.42908e-06	No	-7.61	3.16236e-06	No
YMDB00204	L-Sorbose	OC[C@@]1(O)OC[C@H](O)[C@@H](O)[C@@H]1O	-6.73	8.70104e-06	Yes	-8.03	5.70619e-07	No
YMDB00205	dTDP	CC1=CN([C@H]2C[C@H](O)[C@@H](COP(O)(=O)OP(O)(O)=O)O2)C(=O)NC1=O	-6.01	0.714704	No	-8.97	0.0125127	No
YMDB00206	dCMP	NC1=NC(=O)N(C=C1)[C@H]1C[C@H](O)[C@@H](COP(O)(O)=O)O1	-6.53	0.000734615	Yes	-6.22	4.61007e-05	Yes
YMDB00207	Copper(2+)	[Cu++]	-	-	-	-	-	-
YMDB00208	(2S)-2-Hydroxy-3-oxobutyl phosphate	CC(=O)[C@@H](O)COP(O)(O)=O	-6.28	9.44097e-06	Yes	-7.08	2.90544e-07	No
YMDB00209	4-acetamidobutanal	CC(=O)NCCCC=O	-4.21	1.4783e-06	Yes	-4.44	1.86146e-07	Yes
YMDB00210	Oxalosuccinic acid	OC(=O)CC(C(O)=O)C(=O)C(O)=O	-4.42	3.37555e-06	Yes	-4.4	9.89687e-05	Yes
YMDB00211	8-Oxo-dGTP	NC1=NC(=O)C2=C(N1)N(C1C[C@H](O)C(COP(O)(=O)OP(O)(=O)OP(O)(O)=O)O1)C(=O)N2	-6.43	0.979173	No	-4.45	0.31367	Yes
YMDB00212	Uridine diphosphate glucose	OC[C@@H]1OC(OP(O)(=O)OP(O)(=O)OC[C@@H]2O[C@@H]([C@@H](O)[C@H]2O)N2C=CC(=O)NC2=O)[C@@H](O)[C@H](O)[C@H]1O	-12.98	0.997614	Yes	-12.5	5.42442e-05	No
YMDB00213	Allantoin	NC(=O)NC1NC(=O)NC1=O	-4.97	0.000104804	Yes	-5	5.06469e-06	Yes
YMDB00214	L-Threonine	C[C@@H](O)[C@H](N)C(O)=O	-	-	-	-	-	-
YMDB00215	(2E)-Dodecenoyl-CoA	CCCCCCCCC\C=C\C(=O)SCCNC(=O)CCNC(=O)[C@H](O)C(C)(C)COP(O)(=O)OP(O)(=O)OC[C@H]1O[C@H]([C@H](O)[C@@H]1OP(O)(O)=O)N1C=NC2=C(N)N=CN=C12	-	-	-	-	-	-
YMDB00216	Shikimic acid	O[C@@H]1CC(=C[C@@H](O)[C@H]1O)C(O)=O	-5.57	2.19604e-06	Yes	-6.57	1.75756e-07	Yes
YMDB00218	6-Phosphogluconic acid	O[C@H](COP(O)(O)=O)[C@@H](O)[C@H](O)[C@@H](O)C(O)=O	-	-	-	-	-	-
YMDB00219	Pyrophosphate	OP(O)(=O)OP(O)(O)=O	-3.37	4.71047e-05	Yes	-3.22	1.42741e-06	Yes
YMDB00220	Thiamine	CC1=C(CCO)SC=[N+]1CC1=CN=C(C)N=C1N	-4.9	0.441448	Yes	-5.75	0.463499	Yes
YMDB00221	dUMP	O[C@H]1C[C@@H](O[C@@H]1COP(O)(O)=O)N1C=CC(=O)NC1=O	-6.65	0.000285659	Yes	-6.66	9.70763e-05	Yes
YMDB00222	di-trans,poly-cis-undecaprenyl diphosphate	CC(C)=CCC\C(C)=C\CC\C(C)=C\CC\C(C)=C/CC\C(C)=C/CC\C(C)=C/CC\C(C)=C/CC\C(C)=C/CC\C(C)=C/CC\C(C)=C/CC\C(C)=C/COP(O)(=O)OP(O)(O)=O	-	-	-	-	-	-
YMDB00223	D-Erythrose 4-phosphate	O[C@H](COP(O)(O)=O)[C@@H](O)C=O	-7.5	1.96685e-05	No	-7.11	3.44219e-07	No
YMDB00224	Nicotinic acid	OC(=O)C1=CN=CC=C1	-4.1	2.05448e-06	Yes	-5.12	3.62288e-07	Yes
YMDB00225	P1,P4-Bis(5'-adenosyl) tetraphosphate	NC1=C2N=CN([C@@H]3O[C@H](COP(O)(=O)OP(O)(=O)OP(O)(=O)OP(O)(=O)OC[C@H]4O[C@H]([C@H](O)[C@@H]4O)N4C=NC5=C(N)N=CN=C45)[C@@H](O)[C@H]3O)C2=NC=N1	-5.79	0.999983	No	-10.1	0.515534	Yes
YMDB00226	L-Asparagine	N[C@@H](CC(N)=O)C(O)=O	-5.3	4.92847e-06	Yes	-6.57	2.08489e-07	Yes
YMDB00227	Choline	C[N+](C)(C)CCO	-2.55	3.52166e-06	Yes	-3.23	2.84675e-07	Yes
YMDB00229	Farnesyl pyrophosphate	CC(C)=CCC\C(C)=C\CC\C(C)=C\COP(O)(=O)OP(O)(O)=O	-6	0.999596	No	-5.31	0.990724	No
YMDB00230	1-Phosphatidyl-D-myo-inositol	OC1C(O)[C@H](O)C(OP(O)(=O)OCC(COC=O)OC=O)[C@H](O)[C@H]1O	-12.03	0.000346427	No	-12.78	3.9643e-08	No
YMDB00231	Spermine	NCCCNCCCCNCCCN	-2.51	9.34293e-07	Yes	-2.9	1.27726e-07	Yes
YMDB00232	Spermidine	NCCCCNCCCN	-2.64	2.65828e-06	Yes	-3.66	5.75578e-07	Yes
YMDB00233	L-Glutamic acid 5-phosphate	N[C@@H](CCC(=O)OP(O)(O)=O)C(O)=O	-7.72	4.22724e-06	No	-7.99	1.44466e-07	No
YMDB00234	N'-Formylkynurenine	NC(CC(=O)C1=CC=CC=C1NC=O)C(O)=O	-7.42	0.00762437	No	-8.22	0.163734	No
YMDB00235	Oxalacetic acid	OC(=O)CC(=O)C(O)=O	-3.19	4.59762e-06	Yes	-4.27	3.50538e-07	Yes
YMDB00236	Succinic acid semialdehyde	OC(=O)CCC=O	-3.65	4.19912e-06	Yes	-4.02	3.03605e-07	Yes
YMDB00238	5-Methyltetrahydrofolic acid	CN1C(CNC2=CC=C(C=C2)C(=O)N[C@H](CCC(O)=O)C(O)=O)CNC2=C1C(=O)NC(N)=N2	-8.18	0.998524	Yes	-9.32	0.985334	Yes
YMDB00239	lipoyl-AMP	NC1=NC=NC2=C1N=CN2[C@@H]1O[C@H](COP(O)(=O)OC(=O)CCCCC2CCSS2)[C@@H](O)[C@H]1O	-8.88	0.000759053	No	-9.16	0.815089	Yes
YMDB00241	Dolichyl b-D-glucosyl phosphate	[H][C@]1(CO)O[C@@]([H])(OP(O)(=O)OCCC(C)CCC=C(C)CCC=C(C)C)[C@]([H])(O)[C@@]([H])(O)[C@]1([H])O	-	-	-	-	-	-
YMDB00242	Mannose 6-phosphate	O[C@@H]1O[C@H](COP(O)(O)=O)[C@@H](O)[C@H](O)[C@@H]1O	-7.14	4.15255e-05	No	-7.87	1.18843e-07	No
YMDB00243	1-Pyrroline-5-carboxylic acid	OC(=O)C1CCC=N1	-4.38	3.72106e-06	Yes	-4.83	3.59825e-07	Yes
YMDB00245	L-Cystathionine	N[C@@H](CCSC[C@H](N)C(O)=O)C(O)=O	-8.72	1.49281e-06	No	-8.99	5.75814e-08	No
YMDB00246	S-Lactoylglutathione	C[C@@H](O)C(=O)SC[C@H](NC(=O)CC[C@H](N)C(O)=O)C(=O)NCC(O)=O	-10.95	7.94487e-06	No	-10.45	0.26315	No
YMDB00247	L-Lactic acid	C[C@H](O)C(O)=O	-4.84	7.46847e-06	Yes	-5.11	6.37805e-07	Yes
YMDB00248	4-Nitrophenyl phosphate	OP(O)(=O)OC1=CC=C(C=C1)[N+]([O-])=O	-5.18	0.0190516	Yes	-7.21	6.26739e-06	No
YMDB00249	Sirohydrochlorin	C[C@]1(CC(O)=O)[C@H](CCC(O)=O)\C2=C\C3=N\C(=C/C4=C(CCC(O)=O)C(CC(O)=O)=C(N4)\C=C4/N=C(/C=C1\N2)[C@@H](CCC(O)=O)[C@]4(C)CC(O)=O)\C(CCC(O)=O)=C3CC(O)=O	-7.51	0.999973	Yes	-5.7	0.999968	No
YMDB00250	S-adenosyl-4-methylthio-2-oxobutanoic acid	C[S+](CCC(=O)C(O)=O)C[C@H]1O[C@H]([C@H](O)[C@@H]1O)N1C=NC2=C1N=CN=C2N	-8.9	0.0112545	No	-9.13	0.882009	Yes
YMDB00251	1-(2-carboxyphenylamino)-1-deoxy-D-ribulose 5-phosphate	O[C@H](COP(O)(O)=O)[C@@H](O)C(=O)CNC1=C(C=CC=C1)C(O)=O	-12.16	0.989481	Yes	-11.88	0.000780049	No
YMDB00252	Gamma-Glutamylcysteine	N[C@@H](CCC(=O)N[C@@H](CS)C(O)=O)C(O)=O	-8.14	1.70836e-06	No	-9.02	3.13759e-07	No
YMDB00253	D-Ribose	OC[C@H]1OC(O)[C@H](O)[C@@H]1O	-5.98	9.62664e-06	Yes	-6.7	1.14944e-06	Yes
YMDB00254	3-Hydroxyanthranilic acid	NC1=C(O)C=CC=C1C(O)=O	-5.91	8.78039e-06	Yes	-6.86	1.45324e-06	Yes
YMDB00255	N-Acetyl-L-glutamate 5-semialdehyde	CC(=O)N[C@@H](CCC=O)C(O)=O	-4.8	1.13962e-06	Yes	-5.62	2.76566e-05	Yes
YMDB00256	Adenosine phosphosulfate	NC1=NC=NC2=C1N=CN2[C@@H]1O[C@H](COP(O)(=O)OS(O)(=O)=O)[C@@H](O)[C@H]1O	-9.33	0.0021999	No	-9.77	0.00123059	No
YMDB00257	Guanosine diphosphate	NC1=NC2=C(N=CN2[C@@H]2O[C@H](COP(O)(=O)OP(O)(O)=O)[C@@H](O)[C@H]2O)C(=O)N1	-3.98	0.361352	Yes	-5.66	0.000975879	Yes
YMDB00258	O-Phosphohomoserine	N[C@@H](CCOP(O)(O)=O)C(O)=O	-7.79	8.10314e-06	No	-7.87	1.41393e-07	No
YMDB00259	LPA(16:0/0:0)	[H][C@@](O)(COC(=O)CCCCCCCCCCCCCCC)COP(O)(O)=O	-7.33	0.000301397	No	-7.06	0.000118091	No
YMDB00260	5,10-Methylene-THF	[H][C@@]12CN(CN1C1=C(NC2)N=C(N)NC1=O)C1=CC=C(C=C1)C(=O)NC(CCC(O)=O)C(O)=O	-7.88	0.998602	Yes	-9.29	0.997404	Yes
YMDB00261	Guanosine monophosphate	NC1=NC2=C(N=CN2[C@@H]2O[C@H](COP(O)(O)=O)[C@@H](O)[C@H]2O)C(=O)N1	-8.41	0.00466873	No	-8.4	0.000131716	No
YMDB00262	Lanosterin	[H][C@@]1(CC[C@@]2(C)C3=C(CC[C@]12C)[C@@]1(C)CC[C@H](O)C(C)(C)[C@]1([H])CC3)[C@H](C)CCC=C(C)C	-8.1	0.998943	Yes	-8.05	0.999982	Yes
YMDB00263	Xanthine	O=C1NC2=C(NC=N2)C(=O)N1	-4.46	5.21295e-06	Yes	-4.66	2.80192e-06	Yes
YMDB00264	leukotriene A4	CCCCC\C=C/C\C=C/C=C/C=C/[C@@H]1O[C@H]1CCCC(O)=O	-7.18	0.156212	No	-6.8	0.934051	No
YMDB00265	2-Amino-3-carboxymuconic acid semialdehyde	NC(C(O)=O)=C(C=CC=O)C(O)=O	-5.82	0.000310154	Yes	-8.09	0.000153376	No
YMDB00266	Geranyl-PP	CC(C)=CCC\C(C)=C\CO[P@@](=O)(O)OP(=O)(O)O	-4.2	0.429241	Yes	-5	0.0074457	Yes
YMDB00267	Uroporphyrinogen III	OC(=O)CCC1=C2CC3=C(CCC(O)=O)C(CC(O)=O)=C(CC4=C(CC(O)=O)C(CCC(O)=O)=C(CC5=C(CC(O)=O)C(CCC(O)=O)=C(CC(N2)=C1CC(O)=O)N5)N4)N3	-6.65	0.999944	No	-4.88	0.99999	No
YMDB00268	4,4-Dimethylcholesta-8,14,24-trienol	[H][C@@]1(CC=C2C3=C(CC[C@]12C)[C@@]1(C)CC[C@H](O)C(C)(C)[C@]1([H])CC3)[C@H](C)CCC=C(C)C	-8.04	0.999563	Yes	-8.08	0.999981	Yes
YMDB00269	but-1-ene-1,2,4-tricarboxylic acid	OC(=O)CC\C(=C\C(O)=O)C(O)=O	-4.04	3.87813e-06	Yes	-5.01	0.000140221	Yes
YMDB00270	Glyceric acid 1,3-biphosphate	OC(COP(O)(O)=O)C(=O)OP(O)(O)=O	-2.4	0.000120837	Yes	-2.85	1.42755e-07	Yes
YMDB00271	L-Glutamic acid	N[C@@H](CCC(O)=O)C(O)=O	-6.26	2.80196e-06	Yes	-7.09	1.26235e-07	No
YMDB00272	D-4'-Phosphopantothenate	CC(C)(COP(O)(O)=O)C(O)C(=O)NCCC(O)=O	-9.03	9.46289e-05	No	-10.07	0.000257526	No
YMDB00273	Alpha-D-Glucose	OC[C@H]1O[C@H](O)[C@H](O)[C@@H](O)[C@@H]1O	-5.77	1.03162e-05	Yes	-6.32	5.49172e-07	Yes
YMDB00274	Niacinamide	NC(=O)C1=CC=CN=C1	-4.61	2.47214e-06	Yes	-4.57	4.38732e-07	Yes
YMDB00275	Dihydroxyacetone phosphate acyl ester	OP(O)(=O)OCC(=O)COC=O	-4.24	6.9817e-06	Yes	-5.01	4.2426e-07	Yes
YMDB00276	Phosphoenolpyruvic acid	OC(=O)C(=C)OP(O)(O)=O	-3.2	1.45964e-05	Yes	-3.62	3.17407e-07	Yes
YMDB00277	Uridine diphosphate-N-acetylglucosamine	CC(=O)N[C@@H]1[C@@H](O)[C@H](O)[C@@H](CO)O[C@@H]1OP(O)(=O)OP(O)(=O)OC[C@H]1O[C@H]([C@H](O)[C@@H]1O)N1C=CC(=O)NC1=O	-10.35	0.999874	Yes	-12.06	0.0136704	No
YMDB00278	2-Aminobenzoic acid	NC1=CC=CC=C1C(O)=O	-4.47	3.25748e-06	Yes	-4.97	9.42926e-07	Yes
YMDB00279	Cytidine triphosphate	NC1=NC(=O)N(C=C1)[C@@H]1O[C@H](COP(O)(=O)OP(O)(=O)OP(O)(O)=O)[C@@H](O)[C@H]1O	-4.77	0.981752	No	-7.56	0.00035601	No
YMDB00280	(S)-Malic acid	O[C@@H](CC(O)=O)C(O)=O	-3.37	5.52473e-06	Yes	-3.65	2.89238e-07	Yes
YMDB00281	Phosphoribosyl formamidocarboxamide	NC(=O)C1=C(NC=O)N(C=N1)[C@@H]1O[C@H](COP(O)(O)=O)[C@@H](O)[C@H]1O	-7.76	0.0166863	No	-8.74	0.000289155	No
YMDB00282	Biotin	[H][C@]12CS[C@@H](CCCCC(O)=O)[C@@]1([H])NC(=O)N2	-5.96	3.08744e-07	Yes	-7.74	0.0642488	No
YMDB00283	Glycerol	OCC(O)CO	-5	1.85232e-05	Yes	-5.17	6.93403e-06	Yes
YMDB00284	D-Serine	N[C@H](CO)C(O)=O	-5.75	1.26452e-05	Yes	-6.1	1.2869e-06	Yes
YMDB00285	Phytosphingosine	CCCCCCCCCCCCCC[C@@H](O)[C@@H](O)[C@@H](N)CO	-7.18	1.21998e-06	No	-6.47	1.82209e-08	Yes
YMDB00286	D-Glucose	OC[C@H]1OC(O)[C@H](O)[C@@H](O)[C@@H]1O	-6.2	1.03162e-05	Yes	-6.86	5.49172e-07	Yes
YMDB00287	D-Lactic acid	C[C@@H](O)C(O)=O	-4.65	7.46847e-06	Yes	-5.15	6.37805e-07	Yes
YMDB00288	Glucose 1-phosphate	OC[C@H]1OC(OP(O)(O)=O)[C@H](O)[C@@H](O)[C@@H]1O	-7.42	4.09445e-05	No	-7.55	1.31878e-07	No
YMDB00289	Xanthylic acid	O[C@@H]1[C@@H](COP(O)(O)=O)O[C@H]([C@@H]1O)N1C=NC2=C1NC(=O)NC2=O	-8.76	0.0028009	No	-8.91	0.000198608	No
YMDB00290	4,4-Dimethyl-5a-cholesta-8,24-dien-3-b-ol	[H][C@@]12CCC([C@H](C)CCC=C(C)C)[C@@]1(C)CCC1=C2CC[C@@]2([H])C(C)(C)[C@@H](O)CC[C@]12C	-7.92	0.998305	Yes	-7.9	0.999965	Yes
YMDB00291	Inositol 1,4,5-trisphosphate	O[C@@H]1[C@H](O)[C@@H](OP(O)(O)=O)[C@H](OP(O)(O)=O)[C@@H](O)[C@@H]1OP(O)(O)=O	-9.43	0.0137055	No	-11.76	6.25511e-08	No
YMDB00292	3Z-dodecenoyl-CoA	[H][C@](O)(C(=O)NCCC(=O)NCCSC(=O)CC=CCCCCCCCC)C(C)(C)COP(O)(=O)OP(O)(=O)OC[C@@]1([H])O[C@]([H])(C(O)[C@@]1([H])OP(O)(O)=O)N1C=NC2=C1N=CN=C2N	-	-	-	-	-	-
YMDB00293	7,8-Dihydropteroic acid	NC1=NC2=C(N=C(CNC3=CC=C(C=C3)C(O)=O)CN2)C(=O)N1	-6.72	0.983778	No	-6.92	0.997971	No
YMDB00294	2-deoxy-D-glucose	[H]C([H])(C=O)[C@@]([H])(O)[C@]([H])(O)[C@]([H])(O)CO	-7.13	6.79888e-06	No	-7.95	4.56573e-07	No
YMDB00295	L-Allothreonine	C[C@H](O)[C@H](N)C(O)=O	-	-	-	-	-	-
YMDB00296	FAD	CC1=CC2=C(C=C1C)N(C[C@H](O)[C@H](O)[C@H](O)CO[P@](O)(=O)O[P@@](O)(=O)OC[C@H]1O[C@H]([C@H](O)[C@@H]1O)N1C=NC3=C1N=CN=C3N)C1=NC(=O)NC(=O)C1=N2	-	-	-	-	-	-
YMDB00297	S-Adenosylmethionine	[H][C@@](N)(CC[S+](C)C[C@@]1([H])O[C@@]([H])(N2C=NC3=C2N=CN=C3N)[C@]([H])(O)[C@]1([H])O)C(O)=O	-8.35	3.22995e-05	No	-8.84	0.057426	No
YMDB00298	N5-Formyl-THF	NC1=NC2=C(N(C=O)C(CNC3=CC=C(C=C3)C(=O)NC(CCC(O)=O)C(O)=O)CN2)C(=O)N1	-10.43	0.99878	Yes	-10.37	0.986381	Yes
YMDB00299	Sphinganine 1-phosphate	CCCCCCCCCCCCCCC[C@@H](O)[C@@H](N)COP(O)(O)=O	-7.93	8.25337e-06	No	-7.82	9.81744e-08	No
YMDB00300	5-Amino-6-(5'-phosphoribitylamino)uracil	NC1=C(NCC(O)C(O)C(O)COP(O)(O)=O)NC(=O)NC1=O	-12.41	0.143333	No	-12.92	3.93583e-07	No
YMDB00301	Palmityl-CoA	CCCCCCCCCCCCCCCC(=O)SCCNC(=O)CCNC(=O)C(O)C(C)(C)COP(O)(=O)OP(O)(=O)OC[C@H]1O[C@H]([C@H](O)[C@@H]1OP(O)(O)=O)N1C=NC2=C1N=CN=C2N	-	-	-	-	-	-
YMDB00302	2-(3-Carboxy-3-(methylammonio)propyl)-L-histidine	C[NH2+]C(CCC1=NC=C(C[C@H](N)C(O)=O)N1)C(O)=O	-9.78	7.55918e-07	No	-10.11	6.32977e-07	No
YMDB00303	Thiosulfate	[O-]S([S-])(=O)=O	-3.5	3.04479e-05	Yes	-4.21	5.91959e-07	Yes
YMDB00304	L-Phenylalanine	N[C@@H](CC1=CC=CC=C1)C(O)=O	-5.37	4.91622e-06	Yes	-6.31	4.70367e-07	Yes
YMDB00306	deamido-NAD(+)	NC1=C2N=CN([C@@H]3O[C@H](COP(O)(=O)OP(O)(=O)OC[C@H]4O[C@H]([C@H](O)[C@@H]4O)[N+]4=CC=CC(=C4)C(O)=O)[C@@H](O)[C@H]3O)C2=NC=N1	-10.81	0.999995	Yes	-12.45	0.809061	Yes
YMDB00307	Uridine 5'-diphosphate	O[C@H]1[C@@H](O)[C@@H](O[C@@H]1COP(O)(=O)OP(O)(O)=O)N1C=CC(=O)NC1=O	-5.44	0.256247	Yes	-5.9	8.03406e-05	Yes
YMDB00308	Pantetheine 4'-phosphate	CC(C)(COP(O)(O)=O)C(O)C(=O)NCCC(=O)NCCS	-9.6	0.00202229	No	-8.84	6.03115e-05	No
YMDB00309	Glycerophosphocholine	C[N+](C)(C)CCOP([O-])(=O)OC[C@@H](O)CO	-6.09	5.98259e-06	Yes	-6.45	2.75021e-06	Yes
YMDB00311	Beta-D-Glucose 6-phosphate	O[C@@H]1O[C@H](COP(O)(O)=O)[C@@H](O)[C@H](O)[C@H]1O	-6.52	4.15255e-05	Yes	-7.57	1.18843e-07	No
YMDB00312	Acetyl-CoA	CC(=O)SCCNC(=O)CCNC(=O)[C@H](O)C(C)(C)COP(O)(=O)OP(O)(=O)OC[C@H]1O[C@H]([C@H](O)[C@@H]1OP(O)(O)=O)N1C=NC2=C1N=CN=C2N	-12.73	0.999989	Yes	-14.11	0.990909	Yes
YMDB00313	Cholesterol	[H][C@@]12CC[C@H]([C@H](C)CCCC(C)C)[C@@]1(C)CC[C@@]1([H])[C@@]2([H])CC=C2CC(O)CC[C@]12C	-7.56	0.994112	Yes	-7.88	0.998635	Yes
YMDB00314	4-amino-4-deoxychorismic acid	N[C@@H]1C=CC(=C[C@H]1OC(=C)C(O)=O)C(O)=O	-5.88	0.00166	Yes	-8.35	3.07606e-05	No
YMDB00315	Acetamidopropanal	CC(=O)NCCC=O	-4.03	2.68403e-06	Yes	-4.04	2.10265e-07	Yes
YMDB00316	4-Nitrophenol	OC1=CC=C(C=C1)[N+]([O-])=O	-4.9	4.99588e-05	Yes	-6	1.22328e-06	Yes
YMDB00317	Phosphoribosyl-AMP	O[C@@H]1[C@@H](COP(O)(O)=O)O[C@H]([C@@H]1O)N1C=NC2=C1N=CN([C@H]1O[C@H](COP(O)(O)=O)[C@@H](O)[C@H]1O)C2=N	-10.42	0.961452	Yes	-11.53	7.75568e-05	No
YMDB00318	L-Methionine	CSCC[C@H](N)C(O)=O	-5.01	3.88907e-06	Yes	-5.67	1.35648e-07	Yes
YMDB00319	4-Methyl-5-(2-phosphonooxyethyl)thiazole	CC1=C(CCOP(O)(O)=O)SC=N1	-5.04	5.42979e-06	Yes	-5.48	1.01013e-06	Yes
YMDB00320	S-Formylglutathione	N[C@@H](CCC(=O)N[C@@H](CSC=O)C(=O)NCC(O)=O)C(O)=O	-9.21	1.34088e-06	No	-9.55	0.127103	No
YMDB00321	Formaldehyde	C=O	-1.51	8.62026e-05	Yes	-1.72	4.8137e-06	Yes
YMDB00322	Dihydroxyacetone phosphate	OCC(=O)COP(O)(O)=O	-2.78	1.12516e-05	Yes	-2.58	5.83451e-07	Yes
YMDB00324	Prephenate	OC1C=CC(CC(=O)C(O)=O)(C=C1)C(O)=O	-3.69	0.000846833	Yes	-5.79	0.0472017	Yes
YMDB00325	2-trans,6-trans-farnesyl diphosphate	CC(C)=CCC\C(C)=C\CC\C(C)=C\COP(O)(=O)OP(O)(O)=O	-	-	-	-	-	-
YMDB00326	Uridine triphosphate	O[C@H]1[C@@H](O)[C@@H](O[C@@H]1COP(O)(=O)OP(O)(=O)OP(O)(O)=O)N1C=CC(=O)NC1=O	-4.14	0.963756	No	-5.94	0.000451919	Yes
YMDB00327	Sphinganine	CCCCCCCCCCCCCCC[C@@H](O)[C@@H](N)CO	-6.22	2.09388e-07	Yes	-6.96	2.08358e-08	Yes
YMDB00329	N8-Acetylspermidine	CC(=O)NCCCCNCCCN	-2.82	7.5178e-07	Yes	-4.67	5.34303e-08	Yes
YMDB00330	L-Lysine	NCCCC[C@H](N)C(O)=O	-7.28	1.86614e-06	No	-7.36	1.46199e-07	No
YMDB00332	3-Phosphoshikimic acid	O[C@@H]1CC(=C[C@@H](OP(O)(O)=O)[C@H]1O)C(O)=O	-6.86	3.49451e-05	Yes	-7.97	2.32722e-07	No
YMDB00333	maleylacetic acid	OC(=O)CC(=O)\C=C/C(O)=O	-3.93	3.17328e-06	Yes	-4.31	3.62143e-06	Yes
YMDB00334	Lipoic acid	OC(=O)CCCC[C@@H]1CCSS1	-5.53	6.35019e-07	Yes	-6.07	1.35727e-05	Yes
YMDB00335	gamma-Aminobutyric acid	NCCCC(O)=O	-5.54	6.99413e-06	Yes	-5.69	4.20703e-07	Yes
YMDB00336	benzoin	OC(C(=O)C1=CC=CC=C1)C1=CC=CC=C1	-7.25	0.940351	Yes	-6.48	0.994694	No
YMDB00337	(S)-3-Hydroxyisobutyric acid	C[C@@H](CO)C(O)=O	-3.26	4.42681e-06	Yes	-3.39	4.52577e-07	Yes
YMDB00338	Succinic acid	OC(=O)CCC(O)=O	-3.18	5.39324e-06	Yes	-4.88	2.62065e-07	Yes
YMDB00339	N1-Acetylspermine	CC(=O)NCCCNCCCCNCCCN	-4.03	3.46794e-07	Yes	-4.5	1.57884e-08	Yes
YMDB00340	trans-Aconitic acid	OC(=O)C\C(=C/C(O)=O)C(O)=O	-4.2	5.32465e-06	Yes	-5.13	1.06782e-05	Yes
YMDB00341	3-Phosphoglyceric acid	OC(COP(O)(O)=O)C(O)=O	-8.36	2.03731e-05	No	-8.73	3.25254e-07	No
YMDB00342	2-Octaprenyl-3-methyl-6-methoxy-1,4-benzoquinol	COC1=CC(O)C(C)=C(C\C=C(/C)CC\C=C(/C)CC\C=C(/C)CC\C=C(/C)CC\C=C(/C)CCC=C(C)C)C1O	-9.18	0.999843	Yes	-8.18	1	Yes
YMDB00343	Glycolaldehyde	OCC=O	-3.1	1.91194e-05	Yes	-3.1	4.68102e-06	Yes
YMDB00346	Allysine	NC(CCCC=O)C(O)=O	-4.76	1.21738e-06	Yes	-6.27	1.11485e-07	Yes
YMDB00347	S-Methyl-L-methionine	C[S+](C)CC[C@H](N)C(O)=O	-4.79	1.01878e-06	Yes	-5.27	1.03885e-07	Yes
YMDB00348	1-Methylnicotinamide	C[N+]1=CC=CC(=C1)C(N)=O	-4.81	1.90646e-05	Yes	-4.79	1.84553e-06	Yes
YMDB00349	Adenosine 3',5'-diphosphate	NC1=NC=NC2=C1N=CN2[C@@H]1O[C@H](COP(O)(O)=O)[C@@H](OP(O)(O)=O)[C@H]1O	-8.42	0.00706432	No	-8.76	0.000444216	No
YMDB00350	SAICAR	NC1=C(N=CN1[C@@H]1O[C@H](COP(O)(O)=O)[C@@H](O)[C@H]1O)C(=O)N[C@@H](CC(O)=O)C(O)=O	-12.79	0.184352	No	-13.62	0.0753397	No
YMDB00351	L-Acetylcarnitine	CC(=O)OC(CC([O-])=O)C[N+](C)(C)C	-3.23	6.79314e-07	Yes	-4.13	0.00379615	Yes
YMDB00352	Inosinic acid	O[C@@H]1[C@@H](COP(O)(O)=O)O[C@H]([C@@H]1O)N1C=NC2=C1N=CNC2=O	-6.78	0.000461982	Yes	-7.64	2.27983e-05	No
YMDB00353	Ornithine	NCCC[C@H](N)C(O)=O	-6.93	3.53304e-06	Yes	-6.57	2.83786e-07	Yes
YMDB00354	Indoleacetaldehyde	O=CCC1=CNC2=CC=CC=C12	-5.4	9.93686e-05	Yes	-5.59	0.00168838	Yes
YMDB00355	O-Phospho-4-hydroxy-L-threonine	N[C@@H]([C@H](O)COP(O)(O)=O)C(O)=O	-8.23	1.77796e-05	No	-8.88	1.66162e-07	No
YMDB00356	(2-amino-4-hydroxy-7,8-dihydropteridin-6-yl)methyl diphosphate(3-)	OC1=NC(=N)NC2=C1N=C(COP(O)(=O)OP(O)(O)=O)CN2	-5.27	0.0138731	Yes	-5.24	0.00726307	Yes
YMDB00357	Dephospho-CoA	CC(C)(COP(O)(=O)OP(O)(=O)OC[C@H]1O[C@H]([C@H](O)[C@@H]1O)N1C=NC2=C1N=CN=C2N)C(O)C(=O)NCCC(=O)NCCS	-14.09	0.99978	Yes	-14.33	0.71213	Yes
YMDB00358	Calcium(2+)	[Ca++]	-	-	-	-	-	-
YMDB00359	2-trans,6-trans,10-trans-geranylgeranyl diphosphate	CC(C)=CCC\C(C)=C\CC\C(C)=C\CC\C(C)=C\COP(O)(=O)OP(O)(O)=O	-8.3	0.999959	Yes	-7.8	0.999884	Yes
YMDB00360	Adenosine diphosphate ribose	NC1=C2N=CN(C3OC(COP(O)(=O)OP(O)(=O)OCC4OC(O)C(O)C4O)C(O)C3O)C2=NC=N1	-5.06	0.754514	No	-6.95	0.000152834	Yes
YMDB00361	5-O-(1-carboxyvinyl)-3-phosphoshikimic acid	O[C@H]1[C@@H](CC(=C[C@H]1OP(O)(O)=O)C(O)=O)OC(=C)C(O)=O	-7.91	0.0514166	No	-9.08	0.000303507	No
YMDB00362	Xylulose 5-phosphate	OCC(=O)[C@@H](O)[C@H](O)COP(O)(O)=O	-	-	-	-	-	-
YMDB00363	Pyridoxal 5'-phosphate	CC1=NC=C(COP(O)(O)=O)C(C=O)=C1O	-4.32	0.00187372	Yes	-7.12	3.78072e-05	No
YMDB00364	L-Tyrosine	N[C@@H](CC1=CC=C(O)C=C1)C(O)=O	-5.1	1.90608e-05	Yes	-6.56	7.0108e-07	Yes
YMDB00365	Alpha-Ketoisovaleric acid	CC(C)C(=O)C(O)=O	-4.46	3.03081e-06	Yes	-5.32	2.84196e-07	Yes
YMDB00366	N1-Acetylspermidine	CC(=O)NCCCNCCCCN	-2.93	7.38284e-07	Yes	-4.98	5.20932e-08	Yes
YMDB00367	Diacetyl	CC(=O)C(C)=O	-3.84	1.94361e-06	Yes	-3.85	1.84005e-07	Yes
YMDB00368	3-Isopropylmalate	CC(C)[C@@H]([C@@H](O)C(O)=O)C(O)=O	-3.65	1.98141e-06	Yes	-4.49	2.10515e-06	Yes
YMDB00369	L-Histidine	N[C@@H](CC1=CN=CN1)C(O)=O	-5.44	3.21598e-06	Yes	-5.98	2.59236e-07	Yes
YMDB00370	Ethylnitronate	CC=[N+]([O-])[O-]	-3.28	6.36604e-06	Yes	-3.81	3.81382e-07	Yes
YMDB00371	Homocysteine	NC(CCS)C(O)=O	-5.34	7.0476e-06	Yes	-5.73	5.48897e-07	Yes
YMDB00372	Superoxide	[O][O-]	-	-	-	-	-	-
YMDB00374	Glycineamideribotide	NCC(=O)N[C@@H]1O[C@H](COP(O)(O)=O)[C@@H](O)[C@H]1O	-8.83	1.50804e-05	No	-9.42	5.18235e-08	No
YMDB00375	L-Kynurenine	N[C@@H](CC(=O)C1=CC=CC=C1N)C(O)=O	-7.24	6.53393e-05	No	-10.35	0.000100698	No
YMDB00376	(R)-Pantoic acid	CC(C)(CO)[C@@H](O)C(O)=O	-6.78	2.02514e-06	Yes	-7.42	2.28806e-07	No
YMDB00377	(S)-Ureidoglycolic acid	NC(=O)N[C@@H](O)C(O)=O	-5.96	1.25613e-05	Yes	-5.57	3.56932e-07	Yes
YMDB00378	L-Proline	OC(=O)[C@@H]1CCCN1	-4.13	3.45476e-06	Yes	-5.21	1.68557e-07	Yes
YMDB00379	Iron(2+)	[Fe++]	-	-	-	-	-	-
YMDB00380	cis-2-Methylaconitate	C\C(C(O)=O)=C(/CC(O)=O)C(O)=O	-3.58	1.63554e-05	Yes	-5.58	0.000189773	Yes
YMDB00381	Thiamine pyrophosphate	CC1=C(CCO[P@](O)(=O)OP(O)(O)=O)SC=[N+]1CC1=CN=C(C)N=C1N	-6.19	0.999461	No	-4.38	0.96023	No
YMDB00382	Carbonic acid	OC(O)=O	-2.69	5.67582e-05	Yes	-3.51	1.7026e-06	Yes
YMDB00383	Gluconic acid	OC[C@@H](O)[C@@H](O)[C@H](O)[C@@H](O)C(O)=O	-	-	-	-	-	-
YMDB00384	2-Oxo-3-hydroxy-4-phosphobutanoic acid	O[C@H](COP(O)(O)=O)C(=O)C(O)=O	-2.83	1.98369e-05	Yes	-2.52	2.55686e-07	Yes
YMDB00385	Formic acid	OC=O	-2.48	6.61506e-05	Yes	-2.91	4.07336e-06	Yes
YMDB00386	D-Mannose 1-phosphate	OC[C@H]1OC(OP(O)(O)=O)[C@@H](O)[C@@H](O)[C@@H]1O	-6.62	4.09445e-05	Yes	-7.93	1.31878e-07	No
YMDB00387	L-Leucine	CC(C)C[C@H](N)C(O)=O	-4.77	9.88517e-07	Yes	-6.19	1.09665e-07	Yes
YMDB00388	Ketoleucine	CC(C)CC(=O)C(O)=O	-4.72	1.80464e-06	Yes	-5.64	8.52823e-07	Yes
YMDB00389	CDP-Ethanolamine	NCCOP(O)(=O)OP(O)(=O)OC[C@H]1O[C@H]([C@H](O)[C@@H]1O)N1C=CC(N)=NC1=O	-11.03	0.336441	No	-11.02	6.17961e-05	No
YMDB00390	3-Dehydroshikimic acid	O[C@@H]1CC(=CC(=O)[C@H]1O)C(O)=O	-4.76	2.79711e-06	Yes	-6.28	3.18773e-07	Yes
YMDB00391	Thiocyanate	[S-]C#N	-	-	-	-	-	-
YMDB00392	Pyridoxal	CC1=NC=C(CO)C(C=O)=C1O	-4.93	4.81613e-06	Yes	-5.87	9.35722e-07	Yes
YMDB00393	Phosphohydroxypyruvic acid	OC(=O)C(=O)COP(O)(O)=O	-2.57	9.70086e-06	Yes	-4.35	4.16603e-07	Yes
YMDB00394	2-Acetolactate	CC(=O)C(C)(O)C(O)=O	-5.42	1.70264e-06	Yes	-6.1	3.57093e-07	Yes
YMDB00395	Palmitaldehyde	CCCCCCCCCCCCCCCC=O	-4.42	2.33331e-08	Yes	-4.67	4.87189e-05	Yes
YMDB00396	L-Dihydroorotic acid	OC(=O)[C@@H]1CC(=O)NC(=O)N1	-4.76	5.13975e-06	Yes	-5.57	6.15782e-06	Yes
YMDB00397	Pyridoxamine 5'-phosphate	CC1=NC=C(COP(O)(O)=O)C(CN)=C1O	-5.92	5.41203e-05	Yes	-7.25	4.65166e-07	No
YMDB00398	2-(Formamido)-N1-(5-phospho-D-ribosyl)acetamidine	O[C@@H]1[C@H](O)[C@@H](OP(O)(O)=O)O[C@H]1NC(=N)NC=O	-7.84	6.81253e-05	No	-8.49	2.24296e-07	No
YMDB00400	4-Phosphopantothenoylcysteine	CC(C)(COP(O)(O)=O)[C@@H](O)C(=O)NCCC(=O)N[C@@H](CS)C(O)=O	-11.08	0.0667962	No	-12.03	0.0194165	No
YMDB00401	Porphobilinogen	NCC1=C(CC(O)=O)C(CCC(O)=O)=CN1	-7.34	4.38431e-06	No	-8.28	0.000761126	No
YMDB00402	Phosphoribosyl pyrophosphate	O[C@H]1[C@@H](O)[C@@H](O[P@](O)(=O)OP(O)(O)=O)O[C@@H]1COP(O)(O)=O	-4.85	0.00366788	Yes	-4.19	1.37778e-07	Yes
YMDB00403	5-Diphosphomevalonic acid	C[C@@](O)(CCOP(O)(=O)OP(O)(O)=O)CC(O)=O	-3.82	2.67631e-05	Yes	-2.9	1.46965e-06	Yes
YMDB00404	(2-trans,6-trans)-Farnesol	CC(C)=CCC\C(C)=C\CC\C(C)=C\CO	-5.04	0.156413	Yes	-5.9	0.843763	No
YMDB00405	Orotic acid	OC(=O)C1=CC(=O)NC(=O)N1	-5.09	5.95866e-06	Yes	-5.63	5.21975e-06	Yes
YMDB00406	Cytidine monophosphate	NC1=NC(=O)N(C=C1)[C@@H]1O[C@H](COP(O)(O)=O)[C@@H](O)[C@H]1O	-6.95	0.00465208	Yes	-7.65	5.40071e-06	No
YMDB00407	Pyridoxine 5'-phosphate	CC1=NC=C(COP(O)(O)=O)C(CO)=C1O	-3.48	0.00010206	Yes	-7.39	1.72561e-06	No
YMDB00410	(R)-Acetoin	C[C@@H](O)C(C)=O	-4.14	2.22102e-06	Yes	-4.14	4.06661e-07	Yes
YMDB00413	(R,R)-butane-2,3-diol	C[C@@H](O)[C@@H](C)O	-4.72	4.12079e-06	Yes	-4.69	1.59164e-06	Yes
YMDB00415	UDP-D-glucose	OC[C@H]1OC(OP(O)(=O)OP(O)(=O)OC[C@H]2O[C@H]([C@H](O)[C@@H]2O)N2C=CC(=O)NC2=O)[C@H](O)[C@@H](O)[C@@H]1O	-12.29	0.997614	Yes	-11.84	5.42442e-05	No
YMDB00417	1-(5-phospho-D-ribosyl)-5-[(5-phospho-D-ribosylamino)methylideneamino]imidazole-4-carboxamide	O[C@H]1[C@@H](O)[C@H](N\C=N\C2=C(C(=O)N)N=CN2[C@@H]2O[C@H](COP(=O)(O)O)[C@@H](O)[C@H]2O)O[C@@H]1COP(=O)(O)O	-13	0.997296	Yes	-11.78	9.35263e-05	No
YMDB00421	4-Methylthio-2-oxobutanoate	CSCCC(=O)C(O)=O	-4.39	2.72169e-06	Yes	-5.16	6.71259e-07	Yes
YMDB00423	Ammonium	[NH4+]	-	-	-	-	-	-
YMDB00424	2,5-Diamino-6-(5-phosphono)ribitylamino-4(3H)-pyrimidinone	NC1=NC(NC[C@H](O)[C@H](O)[C@H](O)COP(O)(O)=O)=C(N)C(=O)N1	-11.82	0.0456142	No	-13.17	2.7667e-07	No
YMDB00425	5-Amino-6-(5-phospho-D-ribitylamino)uracil	NC1=C(NC[C@H](O)[C@H](O)[C@H](O)COP(O)(O)=O)NC(=O)NC1=O	-12.37	0.143333	No	-11.56	3.93583e-07	No
YMDB00426	NADPH	NC(=O)C1=CN(C=CC1)[C@@H]1O[C@H](COP(O)(=O)OP(O)(=O)OC[C@H]2O[C@H]([C@H](OP(O)(O)=O)[C@@H]2O)N2C=NC3=C2N=CN=C3N)[C@@H](O)[C@H]1O	-13.05	0.999999	Yes	-12.98	0.891234	Yes
YMDB00427	NADP	NC(=O)C1=C[N+](=CC=C1)[C@@H]1O[C@H](CO[P@](O)(=O)O[P@](O)(=O)OC[C@H]2O[C@H]([C@H](OP(O)(O)=O)[C@@H]2O)N2C=NC3=C(N)N=CN=C23)[C@@H](O)[C@H]1O	-14.06	0.999999	Yes	-13.28	0.959737	Yes
YMDB00428	(S)-2-acetyl-2-hydroxybutanoate	CC[C@](O)(C(C)=O)C(O)=O	-	-	-	-	-	-
YMDB00430	(2-Amino-4-hydroxy-7,8-dihydropteridin-6-yl)methyl trihydrogen diphosphate	OC1=NC(=N)NC2=C1N=C(COP(O)(=O)OP(O)(O)=O)CN2	-	-	-	-	-	-
YMDB00437	2-hexaprenyl-6-methoxy-3-methyl-1,4-benzoquinone	COC1=CC(=O)C(C)=C(C\C=C(/C)CC\C=C(/C)CC\C=C(/C)CC\C=C(/C)CC\C=C(/C)CCC=C(C)C)C1=O	-9.62	0.999985	Yes	-7.76	1	Yes
YMDB00438	S-Adenosyl-L-methionine	C[S+](CC[C@H](N)C(O)=O)C[C@H]1O[C@H]([C@H](O)[C@@H]1O)N1C=NC2=C(N)N=CN=C12	-8.2	3.22995e-05	No	-8.89	0.057426	No
YMDB00440	2-hexaprenyl-6-methoxyphenol	COC1=CC=CC(C\C=C(/C)CC\C=C(/C)CC\C=C(/C)CC\C=C(/C)CC\C=C(/C)CCC=C(C)C)=C1O	-8.8	0.999523	Yes	-9.48	1	Yes
YMDB00441	2-hydroxybutyric acid	CCC(O)C(O)=O	-5.16	3.44978e-06	Yes	-5.45	3.66818e-07	Yes
YMDB00442	2-Isopropylmaleic acid	CC(C)C(=C\C(O)=O)\C(O)=O	-3.82	2.95103e-05	Yes	-4.74	1.16633e-05	Yes
YMDB00446	propionyl-CoA	CCC(=O)SCCNC(=O)CCNC(=O)[C@H](O)C(C)(C)COP(O)(=O)OP(O)(=O)OC[C@H]1O[C@H]([C@H](O)[C@@H]1OP(O)(O)=O)N1C=NC2=C1N=CN=C2N	-14.01	0.99999	Yes	-14.34	0.994303	Yes
YMDB00449	(2S)-2-Isopropyl-3-oxosuccinate	CC(C)[C@H](C(O)=O)C(=O)C(O)=O	-3.45	1.19707e-05	Yes	-4.7	0.000179494	Yes
YMDB00451	dAMP	NC1=NC=NC2=C1N=CN2[C@H]1C[C@H](O)[C@@H](COP(O)(O)=O)O1	-6.7	2.86965e-05	Yes	-6.75	8.40735e-05	Yes
YMDB00452	3',5'-cyclic dAMP	NC1=C2N=CN([C@H]3C[C@@H]4OP(O)(=O)OC[C@H]4O3)C2=NC=N1	-5.47	1.34908e-06	Yes	-6.15	0.676771	No
YMDB00453	3',5'-cyclic IMP	O[C@H]1[C@@H](O[C@@H]2COP(O)(=O)O[C@@H]12)N1C=NC2=C(O)N=CN=C12	-6.07	3.38388e-06	Yes	-7.06	0.0186271	No
YMDB00454	3',5'-cyclic GMP	NC1=NC2=C(N=CN2[C@@H]2O[C@@H]3COP(O)(=O)O[C@H]3[C@H]2O)C(=O)N1	-6.06	2.20184e-05	Yes	-7.04	0.596193	Yes
YMDB00455	3',5'-cyclic CMP	NC1=NC(=O)N(C=C1)[C@@H]1O[C@@H]2COP(O)(=O)O[C@H]2[C@H]1O	-5.83	2.07275e-05	Yes	-6.95	0.0312049	Yes
YMDB00456	2-Hydroxy-3-oxobutyl phosphate	CC(=O)C(O)COP(O)(O)=O	-6.18	9.44097e-06	Yes	-5.97	2.90544e-07	Yes
YMDB00457	3-(4-hydroxyphenyl)lactic acid	OC(CC1=CC=C(O)C=C1)C(O)=O	-6.02	2.86859e-05	Yes	-6.86	3.00941e-06	Yes
YMDB00459	3-Hexaprenyl-4-hydroxybenzoic acid	CC(C)=CCC\C(C)=C\CC\C(C)=C\CC\C(C)=C\CC\C(C)=C\CC\C(C)=C\CC1=CC(=CC=C1O)C(O)=O	-8.92	0.999526	Yes	-7.93	1	Yes
YMDB00460	3-Hexaprenyl-4,5-dihydroxybenzoic acid	CC(C)=CCC\C(C)=C\CC\C(C)=C\CC\C(C)=C\CC\C(C)=C\CC\C(C)=C\CC1=C(O)C(O)=CC(=C1)C(O)=O	-9.9	0.999409	Yes	-9.1	1	Yes
YMDB00461	3-Hexaprenyl-4-hydroxy-5-methoxybenzoic acid	COC1=CC(=CC(C\C=C(/C)CC\C=C(/C)CC\C=C(/C)CC\C=C(/C)CC\C=C(/C)CCC=C(C)C)=C1O)C(O)=O	-8.98	0.999628	Yes	-8.74	1	Yes
YMDB00463	trans-dec-2-enoyl-CoA	CCCCCCC\C=C\C(=O)SCCNC(=O)CCNC(=O)[C@H](O)C(C)(C)COP(=O)(O)OP(=O)(O)OC[C@H]1O[C@H]([C@H](O)[C@@H]1OP(O)(O)=O)N1C=NC2=C1N=CN=C2N	-	-	-	-	-	-
YMDB00464	(S)-3-hydroxydecanoyl-CoA	CCCCCCC[C@H](O)CC(=O)SCCNC(=O)CCNC(=O)[C@H](O)C(C)(C)COP(O)(=O)OP(O)(=O)OC[C@H]1O[C@H]([C@H](O)[C@@H]1OP(O)(O)=O)N1C=NC2=C1N=CN=C2N	-	-	-	-	-	-
YMDB00465	(S)-3-hydroxylauroyl-CoA	CCCCCCCCC[C@H](O)CC(=O)SCCNC(=O)CCNC(=O)[C@H](O)C(C)(C)COP(O)(=O)OP(O)(=O)OC[C@H]1O[C@H]([C@H](O)[C@@H]1OP(O)(O)=O)N1C=NC2=C1N=CN=C2N	-	-	-	-	-	-
YMDB00466	trans-dodec-2-enoyl-CoA	CCCCCCCCC\C=C\C(=O)SCCNC(=O)CCNC(=O)[C@H](O)C(C)(C)COP(O)(=O)OP(O)(=O)OC[C@H]1O[C@H]([C@H](O)[C@@H]1OP(O)(O)=O)N1C=NC2=C(N)N=CN=C12	-	-	-	-	-	-
YMDB00467	trans-hexacos-2-enoyl-CoA	CCCCCCCCCCCCCCCCCCCCCCC\C=C\C(=O)SCCNC(=O)CCNC(=O)[C@H](O)C(C)(C)COP(=O)(O)OP(=O)(O)OC[C@H]1O[C@H]([C@H](O)[C@@H]1OP(O)(O)=O)N1C=NC2=C1N=CN=C2N	-	-	-	-	-	-
YMDB00468	(S)-3-hydroxypalmitoyl-CoA	CCCCCCCCCCCCC[C@H](O)CC(=O)SCCNC(=O)CCNC(=O)[C@H](O)C(C)(C)COP(O)(=O)OP(O)(=O)OC[C@H]1O[C@H]([C@H](O)[C@@H]1OP(O)(O)=O)N1C=NC2=C1N=CN=C2N	-	-	-	-	-	-
YMDB00469	hexadec-2-enoyl-CoA	[H]C(CCCCCCCCCCCCC)=CC(=O)SCCNC(=O)CCNC(=O)[C@H](O)C(C)(C)COP(O)(=O)OP(O)(=O)OC[C@H]1O[C@H]([C@H](O)[C@@H]1OP(O)(O)=O)N1C=NC2=C1N=CN=C2N	-	-	-	-	-	-
YMDB00470	trans-octadec-2-enoyl-CoA	CCCCCCCCCCCCCCC\C=C\C(=O)SCCNC(=O)CCNC(=O)[C@H](O)C(C)(C)COP(=O)(O)OP(=O)(O)OC[C@H]1O[C@H]([C@H](O)[C@@H]1OP(O)(O)=O)N1C=NC2=C1N=CN=C2N	-	-	-	-	-	-
YMDB00471	3-hydroxyoctadecanoyl-CoA	CCCCCCCCCCCCCCCC(O)CC(=O)SCCNC(=O)CCNC(=O)[C@H](O)C(C)(C)COP(O)(=O)OP(O)(=O)OC[C@H]1O[C@H]([C@H](O)[C@@H]1OP(O)(O)=O)N1C=NC2=C1N=CN=C2N	-	-	-	-	-	-
YMDB00472	trans-tetradec-2-enoyl-CoA	CCCCCCCCCCC\C=C\C(=O)SCCNC(=O)CCNC(=O)[C@H](O)C(C)(C)COP(=O)(O)OP(=O)(O)OC[C@H]1O[C@H]([C@H](O)[C@@H]1OP(O)(O)=O)N1C=NC2=C1N=CN=C2N	-	-	-	-	-	-
YMDB00473	(S)-3-hydroxytetradecanoyl-CoA	CCCCCCCCCCC[C@H](O)CC(=O)SCCNC(=O)CCNC(=O)[C@H](O)C(C)(C)COP(O)(=O)OP(O)(=O)OC[C@H]1O[C@H]([C@H](O)[C@@H]1OP(O)(O)=O)N1C=NC2=C1N=CN=C2N	-	-	-	-	-	-
YMDB00474	3-oxodecanoyl-CoA	CCCCCCCC(=O)CC(=O)SCCNC(=O)CCNC(=O)[C@H](O)C(C)(C)COP(O)(=O)OP(O)(=O)OC[C@H]1O[C@H]([C@H](O)[C@@H]1OP(O)(O)=O)N1C=NC2=C1N=CN=C2N	-	-	-	-	-	-
YMDB00475	3-oxolauroyl-CoA	CCCCCCCCCC(=O)CC(=O)SCCNC(=O)CCNC(=O)[C@H](O)C(C)(C)COP(O)(=O)OP(O)(=O)OC[C@H]1O[C@H]([C@H](O)[C@@H]1OP(O)(O)=O)N1C=NC2=C1N=CN=C2N	-	-	-	-	-	-
YMDB00476	3-oxopalmitoyl-CoA	CCCCCCCCCCCCCC(=O)CC(=O)SCCNC(=O)CCNC(=O)[C@H](O)C(C)(C)COP(O)(=O)OP(O)(=O)OC[C@H]1O[C@H]([C@H](O)[C@@H]1OP(O)(O)=O)N1C=NC2=C1N=CN=C2N	-	-	-	-	-	-
YMDB00477	3-oxooctadecanoyl-CoA	CCCCCCCCCCCCCCCC(=O)CC(=O)SCCNC(=O)CCNC(=O)[C@H](O)C(C)(C)COP(O)(=O)OP(O)(=O)OC[C@H]1O[C@H]([C@H](O)[C@@H]1OP(O)(O)=O)N1C=NC2=C1N=CN=C2N	-	-	-	-	-	-
YMDB00478	3-oxotetradecanoyl-CoA	CCCCCCCCCCCC(=O)CC(=O)SCCNC(=O)CCNC(=O)[C@H](O)C(C)(C)COP(O)(=O)OP(O)(=O)OC[C@H]1O[C@H]([C@H](O)[C@@H]1OP(O)(O)=O)N1C=NC2=C(N)N=CN=C12	-	-	-	-	-	-
YMDB00479	2-amino-3-(3-oxoprop-1-enyl)but-2-enedioate	NC(C(O)=O)=C(C=CC=O)C(O)=O	-	-	-	-	-	-
YMDB00481	3-hydroxy-2-isopropyl-4-methoxy-4-oxobutanoate	COC(=O)C(O)C(C(C)C)C(O)=O	-5.54	1.30392e-06	Yes	-5.91	1.25495e-06	Yes
YMDB00482	isobutyraldehyde	CC(C)C=O	-3.26	2.08219e-06	Yes	-3.33	3.14952e-07	Yes
YMDB00483	5,6,7,8-Tetrahydrofolic acid	NC1=NC(=O)C2=C(NCC(CNC3=CC=C(C=C3)C(=O)N[C@@H](CCC(O)=O)C(O)=O)N2)N1	-9.82	0.995086	Yes	-10.27	0.976177	Yes
YMDB00485	2-Methylbutanal	CCC(C)C=O	-3.51	1.07073e-06	Yes	-3.76	2.55262e-07	Yes
YMDB00489	4-Acetamidobutanoic acid	CC(=O)NCCCC(O)=O	-4.85	1.86448e-06	Yes	-4.94	2.24183e-07	Yes
YMDB00492	5-Amino-1-(5-phospho-D-ribosyl)imidazole	NC1=CN=CN1C1O[C@H](COP(O)(O)=O)[C@@H](O)[C@H]1O	-7.71	1.91495e-05	No	-8.92	3.50626e-07	No
YMDB00493	4-Aminobenzoic acid	NC1=CC=C(C=C1)C(O)=O	-5.18	3.27258e-06	Yes	-5.97	9.26309e-07	Yes
YMDB00494	4-Hydroxy-L-threonine	N[C@@H]([C@H](O)CO)C(O)=O	-6.21	9.03511e-06	Yes	-7.42	7.69017e-07	No
YMDB00495	4-Hydroxybenzoic acid	OC(=O)C1=CC=C(O)C=C1	-4.73	6.26673e-06	Yes	-5.93	6.91393e-07	Yes
YMDB00496	4-hydroxybenzoyl-CoA	CC(C)(CO[P@](O)(=O)O[P@](O)(=O)OC[C@H]1O[C@H]([C@H](O)[C@@H]1OP(O)(O)=O)N1C=NC2=C(N)N=CN=C12)[C@@H](O)C(=O)NCCC(=O)NCCSC(=O)C1=CC=C(O)C=C1	-14.95	1	Yes	-14.44	0.998836	Yes
YMDB00497	4-Coumaroyl-CoA	CC(C)(COP(O)(=O)OP(O)(=O)OC[C@H]1O[C@H]([C@H](O)[C@@H]1OP(O)(O)=O)N1C=NC2=C1N=CN=C2N)[C@@H](O)C(=O)NCCC(=O)NCCSC(=O)C=CC1=CC=C(O)C=C1	-14.19	1	Yes	-13.41	0.999484	Yes
YMDB00498	trans-4-Coumaric acid	OC(=O)\C=C\C1=CC=C(O)C=C1	-5.14	0.000283347	Yes	-7.58	3.31243e-05	No
YMDB00499	3-methylbutanal	CC(C)CC=O	-3.51	1.14672e-06	Yes	-3.8	2.55031e-07	Yes
YMDB00500	Myo-Inositol hexakisphosphate	OP(O)(=O)O[C@H]1[C@H](OP(O)(O)=O)[C@@H](OP(O)(O)=O)[C@H](OP(O)(O)=O)[C@H](OP(O)(O)=O)[C@@H]1OP(O)(O)=O	-12.87	0.998218	Yes	-13.33	0.000117693	No
YMDB00501	4-Diphospho-1D-myo-inositol pentakisphosphate	OP(O)(=O)O[C@@H]1[C@H](OP(O)(O)=O)[C@H](OP(O)(O)=O)[C@@H](OP(O)(=O)OP(O)(O)=O)[C@H](OP(O)(O)=O)[C@H]1OP(O)(O)=O	-4.64	0.999895	No	-5.94	0.000326343	Yes
YMDB00502	4,5-Bis(diphospho)-1D-myo-inositol tetrakisphosphate	OP(O)(=O)O[C@H]1[C@@H](OP(O)(O)=O)[C@H](OP(O)(O)=O)[C@@H](OP(O)(=O)OP(O)(O)=O)[C@H](OP(O)(=O)OP(O)(O)=O)[C@H]1OP(O)(O)=O	-5.51	0.99999	No	-5.37	0.000810338	Yes
YMDB00503	2'-Deoxyadenosine	NC1=NC=NC2=C1N=CN2[C@H]1C[C@H](O)[C@@H](CO)O1	-6.39	2.23438e-06	Yes	-6.9	2.44769e-06	Yes
YMDB00504	2'-Deoxycytidine	NC1=NC(=O)N(C=C1)[C@H]1C[C@H](O)[C@@H](CO)O1	-5.7	9.30818e-06	Yes	-6.19	1.26864e-06	Yes
YMDB00505	2'-Deoxyguanosine	NC1=NC2=C(N=CN2[C@H]2C[C@H](O)[C@@H](CO)O2)C(=O)N1	-6	1.40114e-05	Yes	-6.69	2.69901e-05	Yes
YMDB00506	dGMP	NC1=NC(=O)C2=C(N1)N(C=N2)[C@H]1C[C@H](O)[C@@H](COP(O)(O)=O)O1	-9.5	0.000178824	No	-9.86	0.00115377	No
YMDB00507	Thymidine	CC1=CN([C@H]2C[C@H](O)[C@@H](CO)O2)C(=O)NC1=O	-6.36	4.21582e-05	Yes	-6.59	1.16334e-05	Yes
YMDB00508	2'-Deoxyuridine	OC[C@H]1OC(C[C@@H]1O)N1C=CC(=O)NC1=O	-5.98	5.46104e-06	Yes	-6.52	1.90145e-06	Yes
YMDB00509	Guanosine	NC1=NC2=C(N=CN2[C@@H]2O[C@H](CO)[C@@H](O)[C@H]2O)C(=O)N1	-6.77	6.02486e-05	Yes	-7.06	3.75406e-06	No
YMDB00510	Inosine	OC[C@H]1O[C@H]([C@H](O)[C@@H]1O)N1C=NC2=C1NC=NC2=O	-7.1	7.83471e-06	No	-7.82	7.27279e-07	No
YMDB00511	xanthosine	OC[C@H]1O[C@H]([C@H](O)[C@@H]1O)N1C=NC2=C1N=C(O)N=C2O	-7.01	3.01642e-05	No	-7.8	6.99355e-07	No
YMDB00514	Succinyl-CoA	CC(C)(COP(O)(=O)OP(O)(=O)OC[C@H]1O[C@H]([C@H](O)[C@@H]1OP(O)(O)=O)N1C=NC2=C1N=CN=C2N)[C@@H](O)C(=O)NCCC(=O)NCCSC(=O)CCC(O)=O	-15.14	0.999984	Yes	-15.27	0.993528	Yes
YMDB00515	(6R)-5,10-Methenyltetrahydrofolic acid	[H][C@@]12CN(C=[N+]1C1=C(NC2)N=C(N)NC1=O)C1=CC=C(C=C1)C(=O)N[C@@H](CCC(O)=O)C(O)=O	-8.11	0.999693	Yes	-9.43	0.999189	Yes
YMDB00516	5-Formyltetrahydrofolic acid	NC1=NC(=O)C2=C(NC[C@H](CNC3=CC=C(C=C3)C(=O)N[C@@H](CCC(O)=O)C(O)=O)N2C=O)N1	-11	0.998649	Yes	-12.36	0.9853	Yes
YMDB00517	10-Formyltetrahydrofolic acid	NC1=NC2=C(N[C@@H](CN(C=O)C3=CC=C(C=C3)C(=O)N[C@@H](CCC(O)=O)C(O)=O)CN2)C(=O)N1	-9.19	0.998034	Yes	-9.77	0.990221	Yes
YMDB00518	5-Methyltetrahydropteroyltri-L-glutamic acid	CN1[C@@H](CNC2=CC=C(C=C2)C(=O)N[C@@H](CCC(=O)N[C@@H](CCC(=O)N[C@@H](CCC(O)=O)C(O)=O)C(O)=O)C(O)=O)CNC2=C1C(=O)N=C(N)N2	-13.33	0.999752	Yes	-13.56	0.997307	Yes
YMDB00520	L-Homocysteine	N[C@@H](CCS)C(O)=O	-5.26	7.0476e-06	Yes	-5.69	5.48897e-07	Yes
YMDB00521	5,6-Bis(diphospho)-1D-myo-inositol tetrakisphosphate	OP(O)(=O)O[C@H]1[C@@H](OP(O)(O)=O)[C@@H](OP(O)(O)=O)[C@H](OP(O)(=O)OP(O)(O)=O)[C@@H](OP(O)(=O)OP(O)(O)=O)[C@@H]1OP(O)(O)=O	-6.09	0.99999	No	-4.92	0.000810339	Yes
YMDB00523	6-Diphospho-1D-myo-inositol pentakisphosphate	OP(O)(=O)O[C@@H]1[C@@H](OP(O)(O)=O)[C@H](OP(O)(O)=O)[C@@H](OP(O)(=O)OP(O)(O)=O)[C@H](OP(O)(O)=O)[C@@H]1OP(O)(O)=O	-3.12	0.999895	No	-5.48	0.000326343	Yes
YMDB00525	pimeloyl-CoA	CC(C)(COP(O)(=O)OP(O)(=O)OC[C@H]1O[C@H]([C@H](O)[C@@H]1OP(O)(O)=O)N1C=NC2=C1N=CN=C2N)[C@@H](O)C(=O)NCCC(=O)NCCSC(=O)CCCCCC(O)=O	-	-	-	-	-	-
YMDB00527	palmitoyl-CoA	CCCCCCCCCCCCCCCC(=O)SCCNC(=O)CCNC(=O)[C@H](O)C(C)(C)COP(O)(=O)OP(O)(=O)OC[C@H]1O[C@H]([C@H](O)[C@@H]1OP(O)(O)=O)N1C=NC2=C1N=CN=C2N	-	-	-	-	-	-
YMDB00528	myristoyl-CoA	CCCCCCCCCCCCCC(=O)SCCNC(=O)CCNC(=O)[C@H](O)C(C)(C)COP(O)(=O)OP(O)(=O)OC[C@H]1O[C@H]([C@H](O)[C@@H]1OP(O)(O)=O)N1C=NC2=C1N=CN=C2N	-	-	-	-	-	-
YMDB00529	acetoacetyl-CoA	CC(=O)CC(=O)SCCNC(=O)CCNC(=O)[C@H](O)C(C)(C)COP(O)(=O)OP(O)(=O)OC[C@H]1O[C@H]([C@H](O)[C@@H]1OP(O)(O)=O)N1C=NC2=C1N=CN=C2N	-13.95	0.999998	Yes	-13.58	0.995827	Yes
YMDB00530	lauroyl-CoA	CCCCCCCCCCCC(=O)SCCNC(=O)CCNC(=O)[C@H](O)C(C)(C)COP(O)(=O)OP(O)(=O)OC[C@H]1O[C@H]([C@H](O)[C@@H]1OP(O)(O)=O)N1C=NC2=C(N)N=CN=C12	-	-	-	-	-	-
YMDB00531	octanoyl-CoA	CCCCCCCC(=O)SCCNC(=O)CCNC(=O)[C@H](O)C(C)(C)COP(O)(=O)OP(O)(=O)OC[C@H]1O[C@H]([C@H](O)[C@@H]1OP(O)(O)=O)N1C=NC2=C1N=CN=C2N	-	-	-	-	-	-
YMDB00532	decanoyl-CoA	CCCCCCCCCC(=O)SCCNC(=O)CCNC(=O)[C@H](O)C(C)(C)COP(O)(=O)OP(O)(=O)OC[C@H]1O[C@H]([C@H](O)[C@@H]1OP(O)(O)=O)N1C=NC2=C1N=CN=C2N	-	-	-	-	-	-
YMDB00533	malonyl-CoA	CC(C)(COP(O)(=O)OP(O)(=O)OC[C@H]1O[C@H]([C@H](O)[C@@H]1OP(O)(O)=O)N1C=NC2=C1N=CN=C2N)[C@@H](O)C(=O)NCCC(=O)NCCSC(=O)CC(O)=O	-4.26	0.999982	No	-7.12	0.990963	Yes
YMDB00534	Riboflavin	CC1=C(C)C=C2N(C[C@H](O)[C@H](O)[C@H](O)CO)C3=NC(=O)NC(=O)C3=NC2=C1	-9.38	0.999895	Yes	-9.49	0.138694	No
YMDB00535	(2S,3R)-3-hydroxybutane-1,2,3-tricarboxylic acid	C[C@@](O)([C@H](CC(O)=O)C(O)=O)C(O)=O	-5.94	1.31391e-06	Yes	-5.76	0.000166861	Yes
YMDB00536	2-Acetamido-5-oxopentanoic acid	CC(=O)N[C@@H](CCC=O)C(O)=O	-	-	-	-	-	-
YMDB00537	hexacosanoyl-CoA	CCCCCCCCCCCCCCCCCCCCCCCCCC(=O)SCCNC(=O)CCNC(=O)[C@H](O)C(C)(C)COP(O)(=O)OP(O)(=O)OC[C@H]1O[C@H]([C@H](O)[C@@H]1OP(O)(O)=O)N1C=NC2=C1N=CN=C2N	-	-	-	-	-	-
YMDB00538	stearoyl-CoA	CCCCCCCCCCCCCCCCCC(=O)SCCNC(=O)CCNC(=O)[C@H](O)C(C)(C)COP(O)(=O)OP(O)(=O)OC[C@H]1O[C@H]([C@H](O)[C@@H]1OP(O)(O)=O)N1C=NC2=C1N=CN=C2N	-	-	-	-	-	-
YMDB00539	oleoyl-CoA	CCCCCCCC\C=C/CCCCCCCC(=O)SCCNC(=O)CCNC(=O)[C@H](O)C(C)(C)COP(=O)(O)OP(=O)(O)OC[C@H]1O[C@H]([C@H](O)[C@@H]1OP(O)(O)=O)N1C=NC2=C1N=CN=C2N	-	-	-	-	-	-
YMDB00540	episterol	[H][C@@]1(CC[C@@]2([H])C3=CC[C@@]4([H])C[C@@H](O)CC[C@]4(C)[C@@]3([H])CC[C@]12C)[C@H](C)CCC(=C)C(C)C	-8.37	0.99684	Yes	-8.34	0.999857	Yes
YMDB00541	episteryl oleate	CCCCCCCC\C=C/CCCCCCCC(=O)O[C@H]1CC[C@@]2(C)[C@@]([H])(CC=C3[C@]4([H])CC[C@]([H])([C@H](C)CCC(=C)C(C)C)[C@@]4(C)CC[C@]23[H])C1	-9.71	0.993962	Yes	-9.06	0.997712	Yes
YMDB00542	ergosteryl oleate	CCCCCCCC\C=C/CCCCCCCC(=O)O[C@H]1CC[C@@]2(C)C(=CC=C3[C@]4([H])CC[C@]([H])([C@H](C)\C=C\[C@H](C)C(C)C)[C@@]4(C)CC[C@]23[H])C1	-9.93	0.998699	Yes	-9.27	0.999257	Yes
YMDB00543	ergosterol	CC(C)[C@@H](C)\C=C\[C@@H](C)[C@@]1([H])CC[C@@]2([H])C3=CC=C4C[C@@H](O)CC[C@]4(C)[C@@]3([H])CC[C@]12C	-7.97	0.999186	Yes	-8.73	0.999978	Yes
YMDB00544	fecosteryl oleate	CCCCCCCC\C=C/CCCCCCCC(=O)O[C@H]1CC[C@]2(C)C3=C(CC[C@@]2([H])C1)[C@]1([H])CC[C@]([H])([C@H](C)CCC(=C)C(C)C)[C@@]1(C)CC3	-9.92	0.994313	Yes	-9.14	0.997368	Yes
YMDB00545	24-methylidene-5alpha-cholest-8-en-3beta-ol	[H][C@@]1(CC[C@@]2([H])C3=C(CC[C@]12C)[C@@]1(C)CC[C@H](O)C[C@]1([H])CC3)[C@H](C)CCC(=C)C(C)C	-7.58	0.997088	Yes	-7.5	0.999832	Yes
YMDB00546	lanosteryl oleate	CCCCCCCC\C=C/CCCCCCCC(=O)O[C@H]1CC[C@]2(C)C3=C(CC[C@@]2([H])C1(C)C)[C@]1(C)CC[C@]([H])([C@H](C)CCC=C(C)C)[C@@]1(C)CC3	-9.75	0.998485	Yes	-10.17	0.999514	Yes
YMDB00548	zymosterol	[H][C@@](C)(CCC=C(C)C)[C@@]1([H])CC[C@@]2([H])C3=C(CC[C@]12C)[C@@]1(C)CC[C@H](O)C[C@]1([H])CC3	-8.02	0.997019	Yes	-8.1	0.999674	Yes
YMDB00549	zymosteryl oleate	CCCCCCCC\C=C/CCCCCCCC(=O)O[C@H]1CC[C@]2(C)C3=C(CC[C@@]2([H])C1)[C@]1([H])CC[C@]([H])([C@H](C)CCC=C(C)C)[C@@]1(C)CC3	-10.16	0.993949	Yes	-9.34	0.995784	Yes
YMDB00550	episteryl palmitoleate	CCCCCC\C=C/CCCCCCCC(=O)O[C@H]1CC[C@@]2(C)[C@@]([H])(CC=C3[C@]4([H])CC[C@]([H])([C@H](C)CCC(=C)C(C)C)[C@@]4(C)CC[C@]23[H])C1	-9.74	0.993832	Yes	-11.07	0.999018	Yes
YMDB00551	ergosteryl palmitoleate	CCCCCC\C=C/CCCCCCCC(=O)O[C@H]1CC[C@@]2(C)C(=CC=C3[C@]4([H])CC[C@]([H])([C@H](C)\C=C\[C@H](C)C(C)C)[C@@]4(C)CC[C@]23[H])C1	-10.18	0.998665	Yes	-9.14	0.999728	Yes
YMDB00552	fecosteryl palmitoleate	CCCCCC\C=C/CCCCCCCC(=O)O[C@H]1CC[C@]2(C)C3=C(CC[C@@]2([H])C1)[C@]1([H])CC[C@]([H])([C@H](C)CCC(=C)C(C)C)[C@@]1(C)CC3	-9.88	0.994187	Yes	-9.05	0.998856	Yes
YMDB00553	lanosteryl palmitoleate	CCCCCC\C=C/CCCCCCCC(=O)O[C@H]1CC[C@]2(C)C3=C(CC[C@@]2([H])C1(C)C)[C@]1(C)CC[C@]([H])([C@H](C)CCC=C(C)C)[C@@]1(C)CC3	-10.21	0.998446	Yes	-10.21	0.999815	Yes
YMDB00554	zymosteryl palmitoleate	CCCCCC\C=C/CCCCCCCC(=O)O[C@H]1CC[C@]2(C)C3=C(CC[C@@]2([H])C1)[C@]1([H])CC[C@]([H])([C@H](C)CCC=C(C)C)[C@@]1(C)CC3	-9.75	0.993791	Yes	-9.19	0.998021	Yes
YMDB00555	Hypoxanthine	OC1=NC=NC2=C1NC=N2	-4.68	9.37919e-06	Yes	-5.03	1.09255e-06	Yes
YMDB00558	GTP	NC1=NC2=C(N=CN2[C@@H]2O[C@H](COP(O)(=O)OP(O)(=O)OP(O)(O)=O)[C@@H](O)[C@H]2O)C(=O)N1	-4.18	0.969105	No	-3.23	0.00453725	Yes
YMDB00559	ITP	O[C@@H]1[C@@H](COP(O)(=O)OP(O)(=O)OP(O)(O)=O)O[C@H]([C@@H]1O)N1C=NC2=C1N=CN=C2O	-5.35	0.497976	Yes	-5.13	0.000239377	Yes
YMDB00561	(2S)-2-[5-Amino-1-(5-phospho-beta-D-ribosyl)imidazole-4-carboxamido]succinic acid	NC1=C(N=CN1[C@@H]1O[C@H](COP(O)(O)=O)[C@@H](O)[C@H]1O)C(=O)NC(CC(O)=O)C(O)=O	-12.79	0.184352	No	-11.86	0.0753397	No
YMDB00562	5-Amino-1-(5-phospho-D-ribosyl)imidazole-4-carboxamide	NC(=O)C1=C(N)N(C=N1)[C@@H]1O[C@H](COP(O)(O)=O)[C@@H](O)[C@H]1O	-8.09	0.000602387	No	-8.62	7.54596e-06	No
YMDB00564	Adenosine 2'-phosphate	NC1=NC=NC2=C1N=CN2[C@@H]1O[C@H](CO)[C@@H](O)[C@H]1OP(O)(O)=O	-7.34	0.000134119	No	-8.65	1.32727e-05	No
YMDB00565	2',3'-cyclic AMP	NC1=NC=NC2=C1N=CN2[C@@H]1O[C@H](CO)[C@H]2OP(O)(=O)O[C@@H]12	-5.9	6.36436e-06	Yes	-7.06	0.0474015	No
YMDB00567	2-methylbutan-1-ol	CCC(C)CO	-3.8	1.5262e-06	Yes	-4.14	4.53554e-07	Yes
YMDB00568	2-Methylbutyl acetate	CCC(C)COC(C)=O	-4.45	6.92104e-07	Yes	-4.5	4.83634e-07	Yes
YMDB00569	Ethyl acetate	CCOC(C)=O	-3.23	5.15369e-06	Yes	-3.46	2.71216e-07	Yes
YMDB00570	isoamylol	CC(C)CCO	-3.81	1.62944e-06	Yes	-4.05	4.47474e-07	Yes
YMDB00571	isoamyl acetate	CC(C)CCOC(C)=O	-4.43	9.79324e-07	Yes	-4.55	3.24169e-07	Yes
YMDB00572	isobutyl acetate	CC(C)COC(C)=O	-4.04	1.29126e-06	Yes	-4.1	2.72044e-07	Yes
YMDB00573	isobutanol	CC(C)CO	-3.45	2.86869e-06	Yes	-3.74	8.89066e-07	Yes
YMDB00574	phenethyl acetate	CC(=O)OCCC1=CC=CC=C1	-5.41	9.86399e-06	Yes	-5.63	8.67617e-05	Yes
YMDB00575	D-glyceraldehyde	OC[C@@H](O)C=O	-4.33	1.00753e-05	Yes	-4.4	2.95434e-06	Yes
YMDB00576	indole-3-acetate	OC(=O)CC1=CNC2=C1C=CC=C2	-5.17	6.59408e-05	Yes	-6.3	0.00948788	Yes
YMDB00577	tryptophol	OCCC1=CNC2=CC=CC=C12	-5.47	1.73074e-05	Yes	-5.77	6.04589e-06	Yes
YMDB00578	7,8-dihydroneopterin 3'-triphosphate	NC1=NC2=C(N=C(CN2)[C@H](O)[C@H](O)COP(O)(=O)OP(O)(=O)OP(O)(O)=O)C(=O)N1	-4.76	0.998531	No	-5.48	0.0024428	Yes
YMDB00579	7,8-Dihydroneopterin	NC1=NC2=C(N=C(CN2)[C@H](O)[C@H](O)CO)C(=O)N1	-6.91	0.00180173	Yes	-7.92	3.35462e-06	No
YMDB00581	alpha-D-mannosyl-beta-D-mannosyldiacetylchitobiosyldiphosphodolichol	OC[C@H]1O[C@H](O[C@H]2[C@H](O)[C@@H](CO)O[C@@H](O[C@H]3[C@H](O)[C@@H](NC(C)=O)[C@@H](O[C@@H]3CO)O[C@H]3[C@H](O)[C@@H](NC(=O)C)[C@H](O[C@@H]3CO)OP(=O)(O)OP(=O)(O)OCCC(C)CC\C=C(/C)CC\C=C(/C)CC\C=C(/C)CC\C=C(/C)CC\C=C(\C)CC\C=C(/C)CC\C=C(/C)CC\C=C(/C)CC\C=C(/C)CC\C=C(/C)CC\C=C(/C)CC\C=C(/C)CC\C=C(/C)CC\C=C(\C)CC\C=C(/C)CC\C=C(/C)CC\C=C(/C)CC\C=C(/C)CCC=C(C)C)[C@H]2O)[C@@H](O)[C@@H](O)[C@@H]1O	-	-	-	-	-	-
YMDB00582	aldehydo-D-glucose 6-phosphate	O[C@H](COP(O)(O)=O)[C@@H](O)[C@H](O)[C@@H](O)C=O	-	-	-	-	-	-
YMDB00584	Maltose	OC[C@H]1O[C@H](O[C@H]2[C@H](O)[C@@H](O)C(O)O[C@@H]2CO)[C@H](O)[C@@H](O)[C@@H]1O	-9.12	0.000284386	No	-10.13	2.90958e-08	No
YMDB00585	4-guanidinobutanoic acid	NC(N)=NCCCC(O)=O	-4.85	5.72331e-06	Yes	-5.63	3.41275e-07	Yes
YMDB00586	4-guanidinobutanamide	NC(=O)CCCNC(N)=N	-4.89	5.80201e-06	Yes	-5.62	2.5316e-07	Yes
YMDB00587	4-aminobutanal	NCCCC=O	-3.09	5.53436e-06	Yes	-4.41	7.57071e-07	Yes
YMDB00590	P(1),P(4)-bis(5'-adenosyl) tetraphosphate	NC1=C2N=CN([C@@H]3O[C@H](COP(O)(=O)OP(O)(=O)OP(O)(=O)OP(O)(=O)OC[C@H]4O[C@H]([C@H](O)[C@@H]4O)N4C=NC5=C(N)N=CN=C45)[C@@H](O)[C@H]3O)C2=NC=N1	-	-	-	-	-	-
YMDB00591	L-arabinitol	OC[C@H](O)C(O)[C@@H](O)CO	-7.42	2.30906e-05	No	-8.18	1.29031e-06	No
YMDB00592	L-Arginine	N[C@@H](CCCNC(N)=N)C(O)=O	-6.27	3.08052e-06	Yes	-6.77	8.36305e-08	Yes
YMDB00593	(N(omega)-L-arginino)succinic acid	N[C@@H](CCCNC(=N)NC(CC(O)=O)C(O)=O)C(O)=O	-10.19	1.47478e-06	No	-10.46	0.000512263	No
YMDB00596	Iminoaspartic acid	OC(=O)CC(=N)C(O)=O	-3.3	6.77975e-06	Yes	-4.54	3.00459e-07	Yes
YMDB00597	FADH2	CC1=CC2=C(C=C1C)N(C[C@H](O)[C@H](O)[C@H](O)COP(O)(=O)OP(O)(=O)OC[C@H]1O[C@H]([C@H](O)[C@@H]1O)N1C=NC3=C1N=CN=C3N)C1=C(N2)C(=O)NC(=O)N1	-18.28	1	Yes	-13.71	0.998755	Yes
YMDB00599	P(1)-(5'-adenosyl),P(4)-(5'-guanosyl) tetraphosphate	NC1=NC(=O)C2=C(N1)N(C=N2)[C@@H]1O[C@H](COP(O)(=O)OP(O)(=O)OP(O)(=O)OP(O)(=O)OC[C@H]2O[C@H]([C@H](O)[C@@H]2O)N2C=NC3=C(N)N=CN=C23)[C@@H](O)[C@H]1O	-18.79	0.999992	Yes	-18.85	0.778873	Yes
YMDB00600	P(1),P(4)-bis(5'-guanosyl) tetraphosphate	NC1=NC2=C(N=CN2[C@@H]2O[C@H](COP(O)(=O)OP(O)(=O)OP(O)(=O)OP(O)(=O)OC[C@H]3O[C@H]([C@H](O)[C@@H]3O)N3C=NC4=C3N=C(N)NC4=O)[C@@H](O)[C@H]2O)C(=O)N1	-9.32	0.999999	Yes	-2.04	0.972709	No
YMDB00602	Biotinyl-5'-AMP	[H][C@]12CS[C@@H](CCCCC(=O)OP(O)(=O)OC[C@H]3O[C@H]([C@H](O)[C@@H]3O)N3C=NC4=C3N=CN=C4N)[C@@]1([H])NC(=O)N2	-10.33	0.804721	Yes	-10.08	0.951263	Yes
YMDB00604	14-demethyllanosterol	[H][C@@]1(CC[C@@]2([H])C3=C(CC[C@]12C)[C@@]1(C)CC[C@H](O)C(C)(C)[C@]1([H])CC3)[C@H](C)CCC=C(C)C	-7.93	0.998305	Yes	-7.96	0.999965	Yes
YMDB00605	ergosta-5,7,24(28)-trien-3beta-ol	[H][C@@]1(CC[C@@]2([H])C3=CC=C4C[C@@H](O)CC[C@]4(C)[C@@]3([H])CC[C@]12C)[C@H](C)CCC(=C)C(C)C	-7.65	0.998898	Yes	-7.58	0.999952	Yes
YMDB00606	ergosta-5,7,22,24(28)-tetraen-3beta-ol	CC(C)C(=C)\C=C\[C@@H](C)[C@@]1([H])CC[C@@]2([H])C3=CC=C4C[C@@H](O)CC[C@]4(C)[C@@]3([H])CC[C@]12C	-8.3	0.999518	Yes	-8.56	0.999979	Yes
YMDB00607	zymosterol intermediate 1c	[H][C@@]1(CC[C@@]2([H])C3=C(CC[C@]12C)[C@@]1(C)CC[C@H](O)C(C(C)=O)[C@]1([H])CC3)[C@H](C)CCC=C(C)C	-7.98	0.998367	Yes	-8.56	0.999958	Yes
YMDB00608	zymosterol intermediate 2	[H][C@@]1(CC[C@@]2([H])C3=C(CC[C@]12C)[C@@]1(C)CCC(=O)C[C@]1([H])CC3)[C@H](C)CCC=C(C)C	-8.14	0.993536	Yes	-8.44	0.999977	Yes
YMDB00609	3-dehydro-4-methylzymosterol	[H][C@@]1(CC[C@@]2([H])C3=C(CC[C@]12C)[C@@]1(C)CCC(=O)C(C)[C@]1([H])CC3)[C@H](C)CCC=C(C)C	-9.13	0.996356	Yes	-8.91	0.999988	Yes
YMDB00610	4beta-methylzymosterol-4alpha-carboxylic acid	[H][C@@]1(CC[C@@]2([H])C3=C(CC[C@]12C)[C@@]1(C)CC[C@H](O)[C@@](C)(C(O)=O)[C@]1([H])CC3)[C@H](C)CCC=C(C)C	-8.59	0.998623	Yes	-8.87	0.99989	Yes
YMDB00611	4alpha-methylzymosterol	[H][C@@]1(CC[C@@]2([H])C3=C(CC[C@]12C)[C@@]1(C)CC[C@H](O)[C@@H](C)[C@]1([H])CC3)[C@H](C)CCC=C(C)C	-6.9	0.99766	No	-6.87	0.999923	No
YMDB00612	zymosterol intermediate 1a	[H][C@@]1(CC[C@@]2([H])C3=C(CC[C@]12C)[C@@]1(C)CC[C@H](O)C(CO)[C@]1([H])CC3)[C@H](C)CCC=C(C)C	-7.92	0.999703	Yes	-8.74	0.999684	Yes
YMDB00613	zymosterol intermediate 1b	[H][C@@]1(CC[C@@]2([H])C3=C(CC[C@]12C)[C@@]1(C)CC[C@H](O)C(C=O)[C@]1([H])CC3)[C@H](C)CCC=C(C)C	-8.16	0.997224	Yes	-8.3	0.99991	Yes
YMDB00614	nonaprenyl diphosphate	CC(C)=CCCC(C)=CCCC(C)=CCCC(C)=CCCC(C)=CCCC(C)=CCCC(C)=CCCC(C)=CCCC(C)=CCOP(O)(=O)OP(O)(O)=O	-	-	-	-	-	-
YMDB00615	nonaprenyl 4-hydroxybenzoate	CC(C)=CCC\C(C)=C\CC\C(C)=C\CC\C(C)=C\CC\C(C)=C\CC\C(C)=C\CC\C(C)=C\CC\C(C)=C\CC\C(C)=C\COC(=O)C1=CC=C(O)C=C1	-9.61	0.999948	Yes	-8.89	1	Yes
YMDB00616	(R)-Carnitine	C[N+](C)(C)C[C@H](O)CC([O-])=O	-4.52	8.99918e-07	Yes	-4.77	7.23579e-07	Yes
YMDB00617	O-acetylcarnitinium	CC(=O)O[C@H](CC(O)=O)C[N+](C)(C)C	-3.54	6.05734e-07	Yes	-4.61	0.00120826	Yes
YMDB00619	N-tetracosanoylsphinganine	CCCCCCCCCCCCCCCCCCCCCCCC(=O)N[C@@H](CO)[C@H](O)CCCCCCCCCCCCCCC	-	-	-	-	-	-
YMDB00620	N-(24-hydroxytetracosanoyl)sphinganine	CCCCCCCCCCCCCCC[C@@H](O)[C@H](CO)NC(=O)CCCCCCCCCCCCCCCCCCCCCCCO	-	-	-	-	-	-
YMDB00621	N-hexacosanylsphinganine	CCCCCCCCCCCCCCCCCCCCCCCCCC(=O)N[C@@H](CO)[C@H](O)CCCCCCCCCCCCCCC	-	-	-	-	-	-
YMDB00622	N-(26-hydroxyhexacosanoyl)sphinganine	CCCCCCCCCCCCCCC[C@@H](O)[C@H](CO)NC(=O)CCCCCCCCCCCCCCCCCCCCCCCCCO	-	-	-	-	-	-
YMDB00623	N-(24-Hydroxytetracosanoyl)phytosphingosine	CCCCCCCCCCCCCC[C@@H](O)[C@@H](O)[C@H](CO)NC(=O)CCCCCCCCCCCCCCCCCCCCCCCO	-	-	-	-	-	-
YMDB00624	N-(26-Hydroxyhexacosanyl)phytosphingosine	CCCCCCCCCCCCCC[C@@H](O)[C@@H](O)[C@H](CO)NC(=O)CCCCCCCCCCCCCCCCCCCCCCCCCO	-	-	-	-	-	-
YMDB00627	1,2-dioleoylglycerol	CCCCCCCC\C=C/CCCCCCCC(=O)OCC(CO)OC(=O)CCCCCCC\C=C/CCCCCCCC	-	-	-	-	-	-
YMDB00630	cis-aconitic acid	OC(=O)C\C(=C\C(O)=O)C(O)=O	-4.26	5.27616e-06	Yes	-5.04	1.06598e-05	Yes
YMDB00631	geranylgeranyl diphosphate	CC(C)=CCC\C(C)=C\CC\C(C)=C\CC\C(C)=C\COP(O)(=O)OP(O)(O)=O	-	-	-	-	-	-
YMDB00632	pentaprenyl diphosphate	CC(C)=CCC\C(C)=C\CC\C(C)=C\CC\C(C)=C\CC\C(C)=C\COP(O)(=O)OP(O)(O)=O	-8.26	0.999988	Yes	-8.29	0.999993	Yes
YMDB00633	hexaprenyl diphosphate	CC(C)=CCC\C(C)=C\CC\C(C)=C\CC\C(C)=C\CC\C(C)=C\CC\C(C)=C\COP(O)(=O)OP(O)(O)=O	-9.08	0.999995	Yes	-9.28	0.999999	Yes
YMDB00634	heptaprenyl diphosphate	CC(C)=CCC\C(C)=C\CC\C(C)=C\CC\C(C)=C\CC\C(C)=C\CC\C(C)=C\CC\C(C)=C\COP(O)(=O)OP(O)(O)=O	-8.86	0.999998	Yes	-8.28	1	Yes
YMDB00635	octaprenyl diphosphate	CC(C)=CCC\C(C)=C\CC\C(C)=C\CC\C(C)=C\CC\C(C)=C\CC\C(C)=C\CC\C(C)=C\CC\C(C)=C\COP(O)(=O)OP(O)(O)=O	-8.95	0.999999	Yes	-8.79	1	Yes
YMDB00636	decaprenyl diphosphate	CC(C)=CCCC(C)=CCCC(C)=CCCC(C)=CCCC(C)=CCCC(C)=CCCC(C)=CCCC(C)=CCCC(C)=CCCC(C)=CCOP(O)(=O)OP(O)(O)=O	-	-	-	-	-	-
YMDB00637	undecaprenyl diphosphate	CC(C)=CCC\C(C)=C\CC\C(C)=C\CC\C(C)=C\CC\C(C)=C\CC\C(C)=C\CC\C(C)=C\CC\C(C)=C\CC\C(C)=C\CC\C(C)=C\CC\C(C)=C\COP(O)(=O)OP(O)(O)=O	-	-	-	-	-	-
YMDB00638	dodecaprenyl diphosphate	CC(C)=CCC\C(C)=C\CC\C(C)=C\CC\C(C)=C\CC\C(C)=C\CC\C(C)=C\CC\C(C)=C\CC\C(C)=C\CC\C(C)=C\CC\C(C)=C\CC\C(C)=C\CC\C(C)=C\COP(O)(=O)OP(O)(O)=O	-	-	-	-	-	-
YMDB00639	tridecaprenyl diphosphate	[H]C(CCC(C)=C([H])CCC(C)=C([H])CCC(C)=C([H])CCC(C)=C([H])CCC(C)=C([H])CCC(C)=C([H])CCC(C)=C([H])CCC(C)=C([H])CCC(C)=C([H])CCC(C)=C([H])CCC(C)=C([H])COP(O)(=O)OP(O)(O)=O)=C(C)CCC=C(C)C	-	-	-	-	-	-
YMDB00640	tetradecaprenyl diphosphate	[H]C(CCC(C)=C([H])CCC(C)=C([H])CCC(C)=C([H])CCC(C)=C([H])CCC(C)=C([H])CCC(C)=C([H])CCC(C)=C([H])CCC(C)=C([H])CCC(C)=C([H])CCC(C)=C([H])CCC(C)=C([H])CCC(C)=C([H])COP(O)(=O)OP(O)(O)=O)=C(C)CCC=C(C)C	-	-	-	-	-	-
YMDB00641	pentadecaprenyl diphosphate	[H]C(CCC(C)=C([H])CCC(C)=C([H])CCC(C)=C([H])CCC(C)=C([H])CCC(C)=C([H])CCC(C)=C([H])CCC(C)=C([H])CCC(C)=C([H])CCC(C)=C([H])CCC(C)=C([H])CCC(C)=C([H])CCC(C)=C([H])CCC(C)=C([H])COP(O)(=O)OP(O)(O)=O)=C(C)CCC=C(C)C	-	-	-	-	-	-
YMDB00642	hexadecaprenyl diphosphate	[H]C(CCC(C)=C([H])CCC(C)=C([H])CCC(C)=C([H])CCC(C)=C([H])CCC(C)=C([H])CCC(C)=C([H])CCC(C)=C([H])CCC(C)=C([H])CCC(C)=C([H])CCC(C)=C([H])CCC(C)=C([H])CCC(C)=C([H])CCC(C)=C([H])CCC(C)=C([H])COP(O)(=O)OP(O)(O)=O)=C(C)CCC=C(C)C	-	-	-	-	-	-
YMDB00643	heptadecaprenyl diphosphate	[H]C(CCC(C)=C([H])CCC(C)=C([H])CCC(C)=C([H])CCC(C)=C([H])CCC(C)=C([H])CCC(C)=C([H])CCC(C)=C([H])CCC(C)=C([H])CCC(C)=C([H])CCC(C)=C([H])CCC(C)=C([H])CCC(C)=C([H])CCC(C)=C([H])CCC(C)=C([H])CCC(C)=C([H])COP(O)(=O)OP(O)(O)=O)=C(C)CCC=C(C)C	-	-	-	-	-	-
YMDB00644	octadecaprenyl diphosphate	[H]C(CCC(C)=C([H])CCC(C)=C([H])CCC(C)=C([H])CCC(C)=C([H])CCC(C)=C([H])CCC(C)=C([H])CCC(C)=C([H])CCC(C)=C([H])CCC(C)=C([H])CCC(C)=C([H])CCC(C)=C([H])CCC(C)=C([H])CCC(C)=C([H])CCC(C)=C([H])CCC(C)=C([H])CCC(C)=C([H])COP(O)(=O)OP(O)(O)=O)=C(C)CCC=C(C)C	-	-	-	-	-	-
YMDB00645	nonadecaprenyl diphosphate	[H]C(CCC(C)=C([H])CCC(C)=C([H])CCC(C)=C([H])CCC(C)=C([H])CCC(C)=C([H])CCC(C)=C([H])CCC(C)=C([H])CCC(C)=C([H])CCC(C)=C([H])CCC(C)=C([H])CCC(C)=C([H])CCC(C)=C([H])CCC(C)=C([H])CCC(C)=C([H])CCC(C)=C([H])CCC(C)=C([H])CCC(C)=C([H])COP(O)(=O)OP(O)(O)=O)=C(C)CCC=C(C)C	-	-	-	-	-	-
YMDB00646	icosaprenyl diphosphate	[H]C(CCC(C)=C([H])CCC(C)=C([H])CCC(C)=C([H])CCC(C)=C([H])CCC(C)=C([H])CCC(C)=C([H])CCC(C)=C([H])CCC(C)=C([H])CCC(C)=C([H])CCC(C)=C([H])CCC(C)=C([H])CCC(C)=C([H])CCC(C)=C([H])CCC(C)=C([H])CCC(C)=C([H])CCC(C)=C([H])CCC(C)=C([H])CCC(C)=C([H])COP(O)(=O)OP(O)(O)=O)=C(C)CCC=C(C)C	-	-	-	-	-	-
YMDB00647	henicosaprenyl diphosphate	[H]C(CCC(C)=C([H])CCC(C)=C([H])CCC(C)=C([H])CCC(C)=C([H])CCC(C)=C([H])CCC(C)=C([H])CCC(C)=C([H])CCC(C)=C([H])CCC(C)=C([H])CCC(C)=C([H])CCC(C)=C([H])CCC(C)=C([H])CCC(C)=C([H])CCC(C)=C([H])CCC(C)=C([H])CCC(C)=C([H])CCC(C)=C([H])CCC(C)=C([H])CCC(C)=C([H])COP(O)(=O)OP(O)(O)=O)=C(C)CCC=C(C)C	-	-	-	-	-	-
YMDB00648	docosaprenyl diphosphate	[H]C(CCC(C)=C([H])CCC(C)=C([H])CCC(C)=C([H])CCC(C)=C([H])CCC(C)=C([H])CCC(C)=C([H])CCC(C)=C([H])CCC(C)=C([H])CCC(C)=C([H])CCC(C)=C([H])CCC(C)=C([H])CCC(C)=C([H])CCC(C)=C([H])CCC(C)=C([H])CCC(C)=C([H])CCC(C)=C([H])CCC(C)=C([H])CCC(C)=C([H])CCC(C)=C([H])CCC(C)=C([H])COP(O)(=O)OP(O)(O)=O)=C(C)CCC=C(C)C	-	-	-	-	-	-
YMDB00650	alpha-D-ribose 5-phosphate	O[C@H]1O[C@H](COP(O)(O)=O)[C@@H](O)[C@H]1O	-7.24	2.57978e-05	No	-8.06	2.0688e-07	No
YMDB00651	Cytosine	NC1=CC=NC(=O)N1	-4.24	7.43378e-06	Yes	-5.09	5.99595e-07	Yes
YMDB00652	O-acetyl-L-serine	CC(=O)OC[C@H](N)C(O)=O	-5.41	3.60267e-06	Yes	-6.27	1.64867e-07	Yes
YMDB00653	Hydrogen sulfide	S	-	-	-	-	-	-
YMDB00654	D-Arabinose	OC[C@@H](O)[C@@H](O)[C@H](O)C=O	-	-	-	-	-	-
YMDB00655	D-fructose 1-phosphate	[H][C@@](O)(CO)[C@@]([H])(O)[C@]([H])(O)C(=O)COP(O)(O)=O	-10.39	6.6748e-05	No	-10.56	1.25239e-07	No
YMDB00656	D-glucitol	OC[C@H](O)[C@@H](O)[C@H](O)[C@H](O)CO	-9.12	3.75992e-05	No	-9.1	5.89095e-07	No
YMDB00657	D-Fructose	[H][C@@](O)(CO)[C@@]([H])(O)[C@]([H])(O)C(=O)CO	-8.27	1.23977e-05	No	-9	4.14375e-07	No
YMDB00658	dCTP	NC1=NC(=O)N(C=C1)[C@H]1C[C@H](O)[C@@H](COP(O)(=O)OP(O)(=O)OP(O)(O)=O)O1	-6.81	0.941535	No	-8.28	0.00362503	No
YMDB00659	2'-Deoxyinosine	OC[C@H]1O[C@H](C[C@@H]1O)N1C=NC2=C1N=CN=C2O	-6.39	2.44799e-06	Yes	-6.76	1.66827e-06	Yes
YMDB00660	Ubiquinone-6	COC1=C(OC)C(=O)C(CC=C(C)CCC=C(C)CCC=C(C)CCC=C(C)CCC=C(C)CCC=C(C)C)=C(C)C1=O	-9.23	0.999991	Yes	-7.97	0.999999	Yes
YMDB00661	2-deoxy-D-ribose	[H]C([H])(C=O)[C@]([H])(O)[C@]([H])(O)CO	-6.49	5.1225e-06	Yes	-6.87	8.28727e-07	Yes
YMDB00662	2-deoxy-D-ribose 5-phosphate	O[C@H]1C[C@H](O)[C@@H](COP(O)(O)=O)O1	-3.03	1.21573e-05	Yes	-4.67	2.25702e-07	Yes
YMDB00663	2-deoxy-D-ribofuranose 1-phosphate	OC[C@H]1OC(C[C@@H]1O)OP(O)(O)=O	-2.47	1.20997e-05	Yes	-3.56	2.28757e-07	Yes
YMDB00664	3'-Dephospho-CoA	CC(C)(COP(O)(=O)OP(O)(=O)OC[C@H]1O[C@H]([C@H](O)[C@@H]1O)N1C=NC2=C1N=CN=C2N)[C@@H](O)C(=O)NCCC(=O)NCCS	-13.87	0.99978	Yes	-13.03	0.71213	Yes
YMDB00668	7,8-dihydroneopterin 3'-phosphate	NC1=NC2=C(N=C(CN2)[C@H](O)[C@H](O)COP(O)(O)=O)C(=O)N1	-8.8	0.225579	No	-9.43	4.38987e-05	No
YMDB00670	geranyl diphosphate	CC(C)=CCC\C(C)=C\CO[P@@](=O)(O)OP(=O)(O)O	-	-	-	-	-	-
YMDB00671	2,3-bisphospho-D-glyceric acid	OC(=O)[C@@H](COP(O)(O)=O)OP(O)(O)=O	-2.81	7.25077e-05	Yes	-3.47	3.70732e-07	Yes
YMDB00672	3-phospho-D-glyceroyl dihydrogen phosphate	O[C@H](COP(O)(O)=O)C(=O)OP(O)(O)=O	-5.13	0.000120837	Yes	-3.39	1.42755e-07	Yes
YMDB00674	aldehydo-D-galacturonate	O[C@@H](C=O)[C@@H](O)[C@@H](O)[C@H](O)C(O)=O	-	-	-	-	-	-
YMDB00675	2-phospho-D-glyceric acid	OC[C@@H](OP(O)(O)=O)C(O)=O	-2.79	1.97032e-05	Yes	-3.66	3.66122e-07	Yes
YMDB00676	Caprylic acid	CCCCCCCC(O)=O	-5.02	3.47576e-07	Yes	-5.35	2.30314e-07	Yes
YMDB00677	capric acid	CCCCCCCCCC(O)=O	-4.62	1.36335e-07	Yes	-5.84	6.63663e-07	Yes
YMDB00678	lauric acid	CCCCCCCCCCCC(O)=O	-4.53	6.39589e-08	Yes	-5.48	3.75572e-06	Yes
YMDB00679	myristic acid	CCCCCCCCCCCCCC(O)=O	-4.66	3.77016e-08	Yes	-5.26	3.2508e-05	Yes
YMDB00680	Myristoleic acid	CCCC\C=C/CCCCCCCC(O)=O	-4.57	9.12647e-08	Yes	-5.75	0.0224425	Yes
YMDB00681	palmitoleic acid	CCCCCC\C=C/CCCCCCCC(O)=O	-4.97	9.99117e-08	Yes	-5.05	0.0310103	Yes
YMDB00682	stearic acid	CCCCCCCCCCCCCCCCCC(O)=O	-5.05	2.767e-08	Yes	-5.23	0.000559335	Yes
YMDB00684	lignoceric acid	CCCCCCCCCCCCCCCCCCCCCCCC(O)=O	-5.85	9.87882e-08	Yes	-5.19	0.000571024	Yes
YMDB00686	FMNH2	CC1=CC2=C(C=C1C)N(C[C@H](O)[C@H](O)[C@H](O)COP(O)(O)=O)C1=C(N2)C(=O)NC(=O)N1	-	-	-	-	-	-
YMDB00687	D-fructose 1,6-bisphosphate	[H][C@@](O)(COP(O)(O)=O)[C@@]([H])(O)[C@]([H])(O)C(=O)COP(O)(O)=O	-12.57	0.0015135	No	-12.9	8.39314e-08	No
YMDB00690	L-cysteinylglycine	N[C@@H](CS)C(=O)NCC(O)=O	-5.29	5.40597e-06	Yes	-6.1	1.72126e-07	Yes
YMDB00691	L-gamma-Glutamyl-L-alanine	C[C@H](NC(=O)CC[C@H](N)C(O)=O)C(O)=O	-7.9	8.79778e-07	No	-8.34	2.10766e-05	No
YMDB00692	UDP-D-galactose	OC[C@H]1OC(OP(O)(=O)OP(O)(=O)OC[C@H]2O[C@H]([C@H](O)[C@@H]2O)N2C=CC(=O)NC2=O)[C@H](O)[C@@H](O)[C@H]1O	-12.79	0.997614	Yes	-13.35	5.42442e-05	No
YMDB00694	sn-Glycero-3-phosphocholine	C[N+](C)(C)CCO[P@](O)(=O)OC[C@H](O)CO	-6.26	1.08371e-05	Yes	-6.42	3.28905e-07	Yes
YMDB00695	L-2-amino-3-oxobutanoic acid	CC(=O)[C@H](N)C(O)=O	-5.18	3.32425e-06	Yes	-5.69	1.85353e-07	Yes
YMDB00696	S(8)-aminomethyldihydrolipoamide	NCSCCC(S)CCCCC(N)=O	-4.52	6.26299e-07	Yes	-5.1	7.35634e-08	Yes
YMDB00697	lipoamide	NC(=O)CCCCC1CCSS1	-5.82	5.74376e-07	Yes	-5.58	1.99203e-05	Yes
YMDB00698	Guanine	NC1=NC(=O)C2=C(N1)N=CN2	-4.37	9.43024e-06	Yes	-4.97	2.03748e-06	Yes
YMDB00700	dATP	NC1=NC=NC2=C1N=CN2[C@H]1C[C@H](O)[C@@H](COP(O)(=O)OP(O)(=O)OP(O)(O)=O)O1	-5.78	0.151205	Yes	-5.66	0.00420702	Yes
YMDB00701	2-hexaprenyl-5-hydroxy-6-methoxy-3-methyl-1,4-benzoquinone	COC1=C(O)C(=O)C(C)=C(C\C=C(/C)CC\C=C(/C)CC\C=C(/C)CC\C=C(/C)CC\C=C(/C)CCC=C(C)C)C1=O	-9.25	0.999985	Yes	-8.66	0.999999	Yes
YMDB00702	L-histidinol	N[C@H](CO)CC1=CN=CN1	-5.14	4.5115e-06	Yes	-5.97	7.00403e-07	Yes
YMDB00703	N(pros)-methyl-L-histidine	CN1C=NC=C1C[C@H](N)C(O)=O	-4.5	1.60772e-06	Yes	-5.79	2.68195e-07	Yes
YMDB00705	2-Oxaloglutaric acid	OC(=O)CCC(C(O)=O)C(=O)C(O)=O	-3.76	2.22427e-06	Yes	-4.39	0.00187948	Yes
YMDB00706	5-(2-Hydroxyethyl)-4-methylthiazole	CC1=C(CCO)SC=N1	-4.32	2.01116e-06	Yes	-4.85	3.9492e-07	Yes
YMDB00707	(R)-Mevalonic acid	C[C@@](O)(CCO)CC(O)=O	-3.01	1.96317e-06	Yes	-4	2.35977e-07	Yes
YMDB00708	3-Hydroxy-3-methylglutaryl-CoA	CC(O)(CC(O)=O)CC(=O)SCCNC(=O)CCNC(=O)[C@H](O)C(C)(C)COP(O)(=O)OP(O)(=O)OC[C@H]1O[C@H]([C@H](O)[C@@H]1OP(O)(O)=O)N1C=NC2=C1N=CN=C2N	-	-	-	-	-	-
YMDB00709	1-C-(indol-3-yl)glycerol 3-phosphate	OC(COP(O)(O)=O)C(O)C1=CNC2=C1C=CC=C2	-8.27	0.888999	Yes	-8.46	4.08628e-06	No
YMDB00711	1D-Myo-Inositol 1,3,4,5-tetrakisphosphate	O[C@H]1[C@@H](OP(O)(O)=O)[C@H](O)[C@@H](OP(O)(O)=O)[C@H](OP(O)(O)=O)[C@H]1OP(O)(O)=O	-10.69	0.345507	No	-12.66	3.5795e-07	No
YMDB00712	inositol-P-ceramide C (C26)	CCCCCCCCCCCCCCCCCCCCCCCCC(O)C(=O)N[C@@H](COP(O)(=O)O[C@H]1[C@H](O)[C@@H](O)[C@H](O)[C@@H](O)[C@H]1O)[C@H](O)[C@H](O)CCCCCCCCCCCCCC	-	-	-	-	-	-
YMDB00713	inositol phosphomannosylinositol phosphoceramide	CCCCCCCCCCCCCCCCCCCCCCCCC(O)C(=O)N[C@@H](COP(O)(=O)O[C@H]1[C@H](O)[C@@H](O)[C@H](O)[C@@H](O[C@@H]2O[C@H](CO)[C@@H](OP(O)(=O)O[C@H]3[C@H](O)[C@@H](O)[C@H](O)[C@@H](O)[C@H]3O)[C@H](O)[C@@H]2O)[C@H]1O)[C@H](O)[C@H](O)CCCCCCCCCCCCCC	-	-	-	-	-	-
YMDB00714	1D-myo-inositol 1-phosphate	O[C@H]1[C@H](O)[C@H](O)[C@H](OP(O)(O)=O)[C@@H](O)[C@@H]1O	-7.46	3.07529e-05	No	-7.59	1.37464e-07	No
YMDB00715	1D-myo-inositol 3-phosphate	O[C@H]1[C@H](O)[C@H](O)[C@H](OP(O)(O)=O)[C@@H](O)[C@@H]1O	-	-	-	-	-	-
YMDB00716	itaconic acid	OC(=O)CC(=C)C(O)=O	-3.35	3.86684e-06	Yes	-4.08	3.18246e-07	Yes
YMDB00717	itaconyl-CoA	CC(C)(COP(O)(=O)OP(O)(=O)OC[C@H]1O[C@H]([C@H](O)[C@@H]1OP(O)(O)=O)N1C=NC2=C1N=CN=C2N)[C@@H](O)C(=O)NCCC(=O)NCCSC(=O)CC(=C)C(O)=O	-3.89	0.999999	No	-6.41	0.995627	No
YMDB00718	1-pyrroline-3-hydroxy-5-carboxylic acid	OC1CC(N=C1)C(O)=O	-4.58	3.36617e-06	Yes	-4.81	3.29493e-07	Yes
YMDB00719	erythro-4-hydroxy-L-glutamic acid	N[C@@H](C[C@@H](O)C(O)=O)C(O)=O	-7.62	3.21694e-06	No	-8.87	1.2196e-07	No
YMDB00720	L-4-hydroxyglutamic semialdehyde	N[C@@H](C[C@@H](O)C=O)C(O)=O	-5.96	2.57646e-06	Yes	-7.06	2.05497e-07	No
YMDB00721	L-Allysine	N[C@@H](CCCC=O)C(O)=O	-5.17	1.21738e-06	Yes	-6.38	1.11485e-07	Yes
YMDB00722	4-hydroxy-2-oxoglutaric acid	OC(CC(=O)C(O)=O)C(O)=O	-6.6	3.14304e-06	Yes	-7.21	4.00129e-07	No
YMDB00723	trans-4-hydroxy-L-proline	O[C@H]1CN[C@@H](C1)C(O)=O	-3.81	3.4519e-06	Yes	-4.85	3.15927e-07	Yes
YMDB00724	L-glucitol	OC[C@H](O)[C@@H](O)[C@H](O)[C@H](O)CO	-	-	-	-	-	-
YMDB00725	N-Formyl-L-kynurenine	N[C@@H](CC(=O)C1=CC=CC=C1NC=O)C(O)=O	-7.35	0.00762437	No	-8.45	0.163734	No
YMDB00726	N-Formyl-L-tyrosine	OC(=O)[C@H](CC1=CC=C(O)C=C1)NC=O	-4.58	0.000646082	Yes	-6.46	0.067453	Yes
YMDB00727	(S)-2,3-epoxysqualene	CC(C)=CCC\C(C)=C\CC\C(C)=C\CC\C=C(/C)CC\C=C(/C)CC[C@@H]1OC1(C)C	-7.79	0.9933	Yes	-7.21	0.999998	Yes
YMDB00728	(5S,6S)-di-HETE	CCCCC\C=C/C\C=C/C=C/C=C/[C@H](O)[C@@H](O)CCCC(O)=O	-8.79	0.955804	Yes	-8.9	0.780226	Yes
YMDB00729	Delta(6)-trans,Delta(8)-cis-leukotriene B4	CCCCC\C=C/C[C@@H](O)\C=C\C=C/C=C/[C@@H](O)CCCC(O)=O	-7.48	0.80024	Yes	-7.03	0.761691	Yes
YMDB00730	leukotriene B4	CCCCC\C=C/C[C@@H](O)\C=C\C=C\C=C/[C@@H](O)CCCC(O)=O	-6.8	0.800123	No	-6.78	0.762349	No
YMDB00731	3-hydroxyicosanoyl-CoA	CCCCCCCCCCCCCCCCCC(O)CC(=O)SCCNC(=O)CCNC(=O)[C@H](O)C(C)(C)COP(O)(=O)OP(O)(=O)OC[C@H]1O[C@H]([C@H](O)[C@@H]1OP(O)(O)=O)N1C=NC2=C1N=CN=C2N	-	-	-	-	-	-
YMDB00732	3-oxoicosanoyl-CoA	CCCCCCCCCCCCCCCCCC(=O)CC(=O)SCCNC(=O)CCNC(=O)[C@H](O)C(C)(C)COP(O)(=O)OP(O)(=O)OC[C@H]1O[C@H]([C@H](O)[C@@H]1OP(O)(O)=O)N1C=NC2=C1N=CN=C2N	-	-	-	-	-	-
YMDB00733	3-oxodocosanoyl-CoA	CCCCCCCCCCCCCCCCCCCC(=O)CC(=O)SCCNC(=O)CCNC(=O)[C@H](O)C(C)(C)COP(O)(=O)OP(O)(=O)OC[C@H]1O[C@H]([C@H](O)[C@@H]1OP(O)(O)=O)N1C=NC2=C1N=CN=C2N	-	-	-	-	-	-
YMDB00734	3-hydroxydocosanoyl-CoA	CCCCCCCCCCCCCCCCCCCC(O)CC(=O)SCCNC(=O)CCNC(=O)[C@H](O)C(C)(C)COP(O)(=O)OP(O)(=O)OC[C@H]1O[C@H]([C@H](O)[C@@H]1OP(O)(O)=O)N1C=NC2=C1N=CN=C2N	-	-	-	-	-	-
YMDB00735	3-oxotetracosanoyl-CoA	CCCCCCCCCCCCCCCCCCCCCC(=O)CC(=O)SCCNC(=O)CCNC(=O)[C@H](O)C(C)(C)COP(O)(=O)OP(O)(=O)OC[C@H]1O[C@H]([C@H](O)[C@@H]1OP(O)(O)=O)N1C=NC2=C1N=CN=C2N	-	-	-	-	-	-
YMDB00736	3-hydroxytetracosanoyl-CoA	CCCCCCCCCCCCCCCCCCCCCC(O)CC(=O)SCCNC(=O)CCNC(=O)[C@H](O)C(C)(C)COP(O)(=O)OP(O)(=O)OC[C@H]1O[C@H]([C@H](O)[C@@H]1OP(O)(O)=O)N1C=NC2=C1N=CN=C2N	-	-	-	-	-	-
YMDB00737	N-acetyl-D-glucosamine 6-phosphate	CC(=O)N[C@H]1C(O)O[C@H](COP(O)(O)=O)[C@@H](O)[C@@H]1O	-6.66	0.000127424	Yes	-7.06	5.83941e-08	No
YMDB00738	N-Acetylputrescine	CC(=O)NCCCCN	-4.86	2.10634e-06	Yes	-5.23	1.4508e-07	Yes
YMDB00739	N,N'-Diformyldityrosine	OC(=O)C(CC1=CC(=C(O)C=C1)C1=C(O)C=CC(CC(NC=O)C(O)=O)=C1)NC=O	-8.53	0.995195	Yes	-9.56	0.990572	Yes
YMDB00741	nicotinic acid D-ribonucleotide	O[C@H]1[C@@H](O)[C@@H](O[C@@H]1COP(O)(O)=O)[N+]1=CC=CC(=C1)C(O)=O	-7.73	0.876121	Yes	-8.78	6.71328e-05	No
YMDB00744	dGTP	NC1=NC2=C(N=CN2[C@H]2C[C@H](O)[C@@H](COP(O)(=O)OP(O)(=O)OP(O)(O)=O)O2)C(=O)N1	-5.11	0.902822	No	-6.2	0.060537	Yes
YMDB00745	dTTP	CC1=CN([C@H]2C[C@H](O)[C@@H](COP(O)(=O)OP(O)(=O)OP(O)(O)=O)O2)C(=O)NC1=O	-5.93	0.992458	No	-8.4	0.0534558	No
YMDB00746	dUDP	O[C@H]1C[C@@H](O[C@@H]1COP(O)(=O)OP(O)(O)=O)N1C=CC(=O)NC1=O	-6.22	0.0527537	Yes	-6.53	0.00119904	Yes
YMDB00747	S(8)-succinyldihydrolipoamide	NC(=O)CCCCC(S)CCSC(=O)CCC(O)=O	-6.24	4.26235e-07	Yes	-6.15	0.0337471	Yes
YMDB00749	(R)-4'-phosphopantothenic acid	CC(C)(COP(O)(O)=O)[C@@H](O)C(=O)NCCC(O)=O	-9.98	9.46289e-05	No	-10.05	0.000257526	No
YMDB00751	N-acetyl-alpha-D-glucosamine 1-phosphate	CC(=O)N[C@@H]1[C@@H](O)[C@H](O)[C@@H](CO)O[C@@H]1OP(O)(O)=O	-6.32	0.000121704	Yes	-7.18	7.24448e-08	No
YMDB00752	Sedoheptulose 7-phosphate	OCC(=O)[C@@H](O)[C@H](O)[C@H](O)[C@H](O)COP(O)(O)=O	-10.78	0.000408553	No	-10.86	7.03522e-08	No
YMDB00753	sedoheptulose 1,7-bisphosphate	O[C@H](COP(O)(O)=O)[C@@H](O)[C@@H](O)[C@H](O)C(=O)COP(O)(O)=O	-13.34	0.0107024	No	-12.92	6.2711e-08	No
YMDB00754	alpha-D-glucosamine 1-phosphate	N[C@@H]1[C@@H](O)[C@H](O)[C@@H](CO)O[C@@H]1OP(O)(O)=O	-7.11	1.91499e-05	No	-7.78	1.0471e-07	No
YMDB00756	3-phospho-D-glyceric acid	O[C@H](COP(O)(O)=O)C(O)=O	-7.74	2.03731e-05	No	-8.56	3.25254e-07	No
YMDB00757	Glycerylphosphorylethanolamine	NCCOP(O)(=O)OCC(O)CO	-9.82	3.5211e-05	No	-9.9	2.64467e-07	No
YMDB00758	2-formamido-N(1)-(5-phospho-D-ribosyl)acetamidine	O[C@H]1[C@@H](O)C(NC(=N)CNC=O)O[C@@H]1COP(O)(O)=O	-8.71	3.11633e-05	No	-8.39	3.01715e-07	No
YMDB00759	N(2)-formyl-N(1)-(5-phospho-D-ribosyl)glycinamide	O[C@H]1[C@@H](O)C(NC(=O)CNC=O)O[C@@H]1COP(O)(O)=O	-7.59	2.82201e-05	No	-7.81	4.85967e-07	No
YMDB00760	N(1)-(5-phospho-D-ribosyl)glycinamide	NCC(=O)NC1O[C@H](COP(O)(O)=O)[C@@H](O)[C@H]1O	-8.06	1.50804e-05	No	-8.97	5.18235e-08	No
YMDB00761	O-Phospho-L-serine	N[C@@H](COP(O)(O)=O)C(O)=O	-7.4	1.31553e-05	No	-7.54	2.55953e-07	No
YMDB00762	Phytosphingosine 1-phosphate	CCCCCCCCCCCCCC[C@@H](O)[C@@H](O)[C@@H](N)COP(O)(O)=O	-8.78	8.88254e-05	No	-7.96	7.94081e-08	No
YMDB00763	2-hydroxyhexadecanal	CCCCCCCCCCCCCCC(O)C=O	-4.66	4.40902e-08	Yes	-5.02	8.86575e-07	Yes
YMDB00764	1D-myo-inositol 4,5-bisphosphate	O[C@H]1[C@@H](O)[C@H](O)[C@@H](OP(O)(O)=O)[C@H](OP(O)(O)=O)[C@H]1O	-8.96	0.000467524	No	-10.17	5.78146e-08	No
YMDB00765	5-Amino-6-(D-ribitylamino)uracil	NC1=C(NC[C@H](O)[C@H](O)[C@H](O)CO)NC(=O)NC1=O	-9.64	0.00139703	No	-10.08	1.27661e-07	No
YMDB00766	6,7-Dimethyl-8-(1-D-ribityl)lumazine	CC1=C(C)N(C[C@H](O)[C@H](O)[C@H](O)CO)C2=NC(=O)NC(=O)C2=N1	-5.36	0.995356	No	-2.9	4.88815e-05	Yes
YMDB00769	squalene	CC(C)=CCC\C(C)=C\CC\C(C)=C\CC\C=C(/C)CC\C=C(/C)CCC=C(C)C	-7.75	0.997524	Yes	-7.75	0.999998	Yes
YMDB00770	taurocholic acid	[H][C@@]1(CC[C@@]2([H])[C@]3([H])[C@H](O)C[C@]4([H])C[C@H](O)CC[C@]4(C)[C@@]3([H])C[C@H](O)[C@]12C)[C@H](C)CCC(=O)NCCS(O)(=O)=O	-10.71	0.999641	Yes	-9.91	0.940747	Yes
YMDB00771	aminoacetaldehyde	NCC=O	-3.85	2.62224e-05	Yes	-3.93	3.83969e-06	Yes
YMDB00772	Taurine	NCCS(O)(=O)=O	-6.04	1.3604e-05	Yes	-6.8	1.02943e-06	Yes
YMDB00773	5,6,7,8-tetrahydrofolyl-L-glutamic acid	NC1=NC2=C(NC(CNC3=CC=C(C=C3)C(=O)N[C@@H](CCC(=O)N[C@@H](CCC(O)=O)C(O)=O)C(O)=O)CN2)C(=O)N1	-12.87	0.998801	Yes	-11.99	0.99144	Yes
YMDB00775	Thiamine triphosphate	CC1=C(CCOP(O)(=O)OP(O)(=O)OP(O)(O)=O)SC=[N+]1CC1=C(N)N=C(C)N=C1	-3.6	0.999943	No	-6.88	0.963583	No
YMDB00776	(2E)-3-(methoxycarbonyl)pent-2-enedioic acid	COC(=O)C(\CC(O)=O)=C\C(O)=O	-4.6	2.88358e-06	Yes	-5.66	5.90689e-06	Yes
YMDB00777	ergosteryl 3-beta-D-glucoside	OC[C@H]1O[C@@H](O[C@H]2CC[C@@]3(C)C(=CC=C4[C@]5([H])CC[C@]([H])([C@H](C)\C=C\[C@H](C)C(C)C)[C@@]5(C)CC[C@]34[H])C2)[C@H](O)[C@@H](O)[C@@H]1O	-10.29	0.999999	Yes	-11.4	0.999992	Yes
YMDB00778	Xylitol	OC[C@H](O)[C@@H](O)[C@H](O)CO	-7.76	2.30906e-05	No	-8.07	1.29031e-06	No
YMDB00779	aldehydo-D-Xylose	OC[C@@H](O)[C@H](O)[C@@H](O)C=O	-	-	-	-	-	-
YMDB00780	Pseudouridine 5'-phosphate	O[C@H]1[C@@H](O)[C@@H](O[C@@H]1COP(O)(O)=O)C1=CNC(=O)NC1=O	-6.53	0.00331787	Yes	-7.61	2.27319e-05	No
YMDB00781	1-(sn-glycero-3-phospho)-1D-myo-inositol	[H][C@](O)(CO)COP(O)(=O)O[C@H]1[C@H](O)[C@@H](O)[C@H](O)[C@@H](O)[C@H]1O	-10.35	0.000644371	No	-10.96	4.38181e-08	No
YMDB00782	potassium atom	[K]	-	-	-	-	-	-
YMDB00784	gamma-amino-gamma-cyanobutanoic acid	NC(CCC(O)=O)C#N	-5.48	4.23458e-06	Yes	-6.55	1.76266e-07	Yes
YMDB00785	cerotic acid	CCCCCCCCCCCCCCCCCCCCCCCCCC(O)=O	-5.84	2.46855e-07	Yes	-5.52	0.000437277	Yes
YMDB00786	keto-phenylpyruvic acid	OC(=O)C(=O)CC1=CC=CC=C1	-5.82	0.000348844	Yes	-6.63	0.000276443	Yes
YMDB00787	4-Pyridoxolactone	CC1=NC=C2COC(=O)C2=C1O	-5.43	1.10769e-05	Yes	-6.07	4.96861e-06	Yes
YMDB00788	S-Methyl 3-phospho-1-thio-D-glycerate	CSC(=O)[C@H](O)COP(O)(O)=O	-5.8	9.18522e-06	Yes	-6.51	2.79779e-07	Yes
YMDB00789	Galactose	OC[C@@H](O)[C@H](O)[C@H](O)[C@@H](O)C=O	-7.22	1.46198e-05	No	-8.39	4.23418e-07	No
YMDB00791	7-Methylguanosine 5'-phosphate	C[N+]1=CN([C@@H]2O[C@H](COP(O)(O)=O)[C@H](O)C2O)C2=C1C(=O)NC(N)=N2	-11.3	0.937179	Yes	-11.76	0.00340952	No
YMDB00792	Myo-inositol 1-phosphate	O[C@H]1[C@H](O)[C@H](O)[C@H](OP(O)(O)=O)[C@@H](O)[C@@H]1O	-	-	-	-	-	-
YMDB00794	D-Histidine	N[C@@H](CC1=CN=CN1)C(O)=O	-	-	-	-	-	-
YMDB00795	4,4-dimethyl-5alpha-cholest-7-en-3beta-ol	[H][C@@](C)(CCCC(C)C)[C@@]1([H])CC[C@@]2([H])C3=CC[C@@]4([H])C(C)(C)[C@@H](O)CC[C@]4(C)[C@@]3([H])CC[C@]12C	-8.37	0.996848	Yes	-8.59	0.999702	Yes
YMDB00796	(R)-pantolactone	CC1(C)COC(=O)[C@@H]1O	-4.2	1.31286e-06	Yes	-5.11	2.39174e-07	Yes
YMDB00797	udp-galactose	OC[C@H]1O[C@@H](OP(O)(=O)OP(O)(=O)OC[C@H]2O[C@H]([C@H](O)[C@@H]2O)C2=CC(=O)NC(=O)N2)[C@H](O)[C@@H](O)[C@H]1O	-14.97	0.99865	Yes	-16.54	0.000166675	No
YMDB00800	L-Xylo-hexulonolactone	[H][C@@]1(OC(=O)[C@@H](O)C1=O)[C@@H](O)CO	-5.64	4.82261e-06	Yes	-6.16	2.14332e-07	Yes
YMDB00802	D-Threonine	C[C@H](O)[C@@H](N)C(O)=O	-5.8	4.66081e-06	Yes	-6.31	4.93671e-07	Yes
YMDB00804	4-hydroxyhexan-3-one	CCC(O)C(=O)CC	-4.56	7.01392e-07	Yes	-4.64	2.57539e-07	Yes
YMDB00805	D-Tyrosine	N[C@H](CC1=CC=C(O)C=C1)C(O)=O	-5.76	1.90608e-05	Yes	-6.01	7.0108e-07	Yes
YMDB00807	glycolic acid	OCC(O)=O	-4.46	2.4243e-05	Yes	-4.49	2.10262e-06	Yes
YMDB00808	octan-1-ol	CCCCCCCCO	-4.38	4.18271e-07	Yes	-4.62	9.27849e-08	Yes
YMDB00809	TG(16:0/16:0/16:0)	CCCCCCCCCCCCCCCC(=O)OCC(COC(=O)CCCCCCCCCCCCCCC)OC(=O)CCCCCCCCCCCCCCC	-	-	-	-	-	-
YMDB00810	N-Acetyl-DL-serine	CC(=O)NC(CO)C(O)=O	-4.8	4.07058e-06	Yes	-5.4	2.52726e-07	Yes
YMDB00811	N-Formylanthranilic acid	OC(=O)C1=CC=CC=C1NC=O	-4.77	4.80908e-05	Yes	-6.21	0.000148089	Yes
YMDB00812	acrolein	C=CC=O	-2.65	7.87319e-06	Yes	-2.73	8.3626e-07	Yes
YMDB00813	L-gulono-1,4-lactone	[H][C@@]1(OC(=O)[C@@H](O)[C@H]1O)[C@@H](O)CO	-7	5.55933e-06	No	-7.5	3.12587e-07	No
YMDB00814	all-trans-pentaprenyl diphosphate	CC(C)=CCC\C(C)=C\CC\C(C)=C\CC\C(C)=C\CC\C(C)=C\COP(O)(=O)OP(O)(O)=O	-	-	-	-	-	-
YMDB00816	D-Methionine	CSCC[C@@H](N)C(O)=O	-5.24	3.88907e-06	Yes	-5.6	1.35648e-07	Yes
YMDB00817	L-galactono-1,4-lactone	[H][C@@]1(OC(=O)[C@@H](O)[C@@H]1O)[C@@H](O)CO	-5.7	5.55933e-06	Yes	-6.92	3.12587e-07	Yes
YMDB00819	3beta-hydroxy-4beta-methyl-5alpha-cholest-7-ene-4alpha-carboxylic acid	[H][C@@]1(CC[C@@]2([H])C3=CC[C@]4([H])[C@](C)(CC[C@H](O)[C@@]4(C)C(O)=O)[C@@]3([H])CC[C@]12C)[C@H](C)CCCC(C)C	-7.54	0.997501	Yes	-7.65	0.999075	Yes
YMDB00820	N-Acetyl-D-cysteine	CC(=O)N[C@H](CS)C(O)=O	-4.7	3.85708e-06	Yes	-5.71	1.93242e-07	Yes
YMDB00821	aldehydo-L-Xylose	[H][C@](O)(CO)[C@@]([H])(O)[C@]([H])(O)C=O	-6.33	9.14093e-06	Yes	-7.48	8.34692e-07	No
YMDB00822	D-2-aminopentanoic acid	CCC[C@@H](N)C(O)=O	-5.44	1.89489e-06	Yes	-5.93	1.55429e-07	Yes
YMDB00823	N-acetyl-D-tryptophan	CC(=O)N[C@H](CC1=CNC2=CC=CC=C12)C(O)=O	-6.41	0.521038	No	-7.05	0.963177	Yes
YMDB00824	Octanal	CCCCCCCC=O	-4.49	2.81851e-07	Yes	-4.55	1.42639e-07	Yes
YMDB00825	Trimyristin	CCCCCCCCCCCCCC(=O)OCC(COC(=O)CCCCCCCCCCCCC)OC(=O)CCCCCCCCCCCCC	-	-	-	-	-	-
YMDB00826	decan-1-ol	CCCCCCCCCCO	-4.9	1.65121e-07	Yes	-4.76	4.42515e-08	Yes
YMDB00829	N-Acetyl-D-leucine	CC(C)C[C@@H](NC(C)=O)C(O)=O	-4.5	2.06669e-06	Yes	-5.89	0.000220488	Yes
YMDB00830	D-mannitol	OC[C@@H](O)[C@@H](O)[C@H](O)[C@H](O)CO	-10.16	3.75992e-05	No	-10.47	5.89095e-07	No
YMDB00831	alpha-D-mannose 1-phosphate	OC[C@H]1O[C@H](OP(O)(O)=O)[C@@H](O)[C@@H](O)[C@@H]1O	-6.92	4.09445e-05	Yes	-6.91	1.31879e-07	Yes
YMDB00832	all-trans-nonaprenyl diphosphate	CC(C)=CCCC(C)=CCCC(C)=CCCC(C)=CCCC(C)=CCCC(C)=CCCC(C)=CCCC(C)=CCCC(C)=CCOP(O)(=O)OP(O)(O)=O	-	-	-	-	-	-
YMDB00833	N-acetyl-D-proline	CC(=O)N1CCC[C@@H]1C(O)=O	-4.77	1.14403e-06	Yes	-5.49	3.19518e-06	Yes
YMDB00834	1,3-Dipalmitin	CCCCCCCCCCCCCCCC(=O)OCC(O)COC(=O)CCCCCCCCCCCCCCC	-	-	-	-	-	-
YMDB00838	Phenyl acetate	CC(=O)OC1=CC=CC=C1	-4.72	8.28268e-06	Yes	-4.93	5.17866e-06	Yes
YMDB00839	all-trans-Hexaprenyl diphosphate	CC(C)=CCC\C(C)=C\CC\C(C)=C\CC\C(C)=C\CC\C(C)=C\CC\C(C)=C\COP(O)(=O)OP(O)(O)=O	-	-	-	-	-	-
YMDB00840	2-deoxy-D-glucose 6-phosphate	[H]C([H])(C=O)[C@@]([H])(O)[C@]([H])(O)[C@]([H])(O)COP(O)(O)=O	-9.27	3.98714e-05	No	-9.76	1.25677e-07	No
YMDB00842	24,25-dihydrolanosterol	[H][C@@](C)(CCCC(C)C)[C@@]1([H])CC[C@@]2(C)C3=C(CC[C@]12C)[C@@]1(C)CC[C@H](O)C(C)(C)[C@]1([H])CC3	-8.52	0.998178	Yes	-8.56	0.999836	Yes
YMDB00843	presqualene diphosphate	CC(C)=CCC\C(C)=C\CC\C(C)=C\[C@@]1([H])[C@]([H])(COP(O)(=O)OP(O)(O)=O)[C@@]1(C)CC\C=C(/C)CCC=C(C)C	-9.61	0.999998	Yes	-8.89	0.999999	Yes
YMDB00844	PPPi	OP(O)(=O)OP(O)(=O)OP(O)(O)=O	-2.43	0.00018715	Yes	-5.68	3.9595e-07	Yes
YMDB00846	Alpha-D-Mannose	OC[C@H]1O[C@H](O)[C@@H](O)[C@@H](O)[C@@H]1O	-5.56	1.03162e-05	Yes	-6.58	5.49172e-07	Yes
YMDB00847	D-Cystine	N[C@H](CSSC[C@@H](N)C(O)=O)C(O)=O	-8.99	3.26054e-06	No	-9.17	8.00413e-08	No
YMDB00848	(6R)-5,10-methylenetetrahydrofolic acid	[H][C@@]12CN(CN1C1=C(NC2)N=C(N)NC1=O)C1=CC=C(C=C1)C(=O)N[C@@H](CCC(O)=O)C(O)=O	-7.87	0.998602	Yes	-9.14	0.997404	Yes
YMDB00849	D-Asparagine	N[C@H](CC(N)=O)C(O)=O	-5.53	4.92847e-06	Yes	-5.43	2.08489e-07	Yes
YMDB00850	6-phospho-2-dehydro-D-gluconic acid	O[C@H](COP(O)(O)=O)[C@@H](O)[C@H](O)C(=O)C(O)=O	-9.9	0.000290272	No	-9.7	7.95954e-08	No
YMDB00852	1D-myo-inositol 1,4-bisphosphate	O[C@H]1[C@@H](O)[C@@H](OP(O)(O)=O)[C@H](O)[C@@H](O)[C@@H]1OP(O)(O)=O	-7.98	0.00044067	No	-8.95	5.69123e-08	No
YMDB00853	D-Isoleucine	CC[C@@H](C)[C@@H](N)C(O)=O	-4.86	8.45922e-07	Yes	-6.08	1.3411e-07	Yes
YMDB00855	N-Acetyl-D-alanine	C[C@@H](NC(C)=O)C(O)=O	-4.59	2.27237e-06	Yes	-4.91	4.86382e-07	Yes
YMDB00856	2-Dehydropantolactone	CC1(C)COC(=O)C1=O	-4.93	2.22743e-06	Yes	-5.04	4.51283e-07	Yes
YMDB00857	propionic acid	CCC(O)=O	-3.21	7.19134e-06	Yes	-3.7	4.15254e-07	Yes
YMDB00858	Phosphoglycolic acid	OC(=O)COP(O)(O)=O	-2.91	1.80943e-05	Yes	-3.11	5.32502e-07	Yes
YMDB00860	N-Acetyl-D-phenylalanine	CC(=O)N[C@@H](CC1=CC=CC=C1)C(O)=O	-5.56	0.0064272	Yes	-6.59	0.436759	Yes
YMDB00861	Cystine	NC(CSSCC(N)C(O)=O)C(O)=O	-7.86	3.26054e-06	No	-8.14	8.00411e-08	No
YMDB00862	hydron	[H+]	-	-	-	-	-	-
YMDB00864	Dolichol phosphate	Missing	-	-	-	-	-	-
YMDB00865	L-xylono-1,4-lactone	OC[C@@H]1OC(=O)[C@@H](O)[C@@H]1O	-5.83	4.57254e-06	Yes	-6.03	5.95963e-07	Yes
YMDB00866	Mannotetraose	OC[C@H]1O[C@H](O[C@H]2O[C@H](CO)[C@@H](O)[C@H](O[C@H]3O[C@H](CO)[C@@H](O)[C@H](O)[C@@H]3O)[C@@H]2O[C@H]2O[C@H](CO)[C@@H](O)[C@H](O)[C@@H]2O)[C@@H](O)[C@@H](O)[C@@H]1O	-14.01	0.991554	Yes	-15.1	6.96611e-08	No
YMDB00867	CDP-ribitol	[H][C@](O)(CO)[C@]([H])(O)[C@]([H])(O)COP(O)(=O)OP(O)(=O)OC[C@H]1O[C@H]([C@H](O)[C@@H]1O)N1C=CC(N)=NC1=O	-14.72	0.999555	Yes	-14.43	6.33447e-06	No
YMDB00868	1-(5-phosphoribosyl)-5'-AMP	O[C@@H]1[C@@H](COP(O)(O)=O)O[C@H]([C@@H]1O)N1C=NC2=C1N=CN([C@@H]1O[C@H](COP(O)(O)=O)[C@@H](O)[C@H]1O)C2=N	-12.13	0.961452	Yes	-12.11	7.75568e-05	No
YMDB00869	Cellobiose	OC[C@H]1O[C@@H](O[C@H]2[C@H](O)[C@@H](O)[C@H](O)O[C@@H]2CO)[C@H](O)[C@@H](O)[C@@H]1O	-8.5	0.000284386	No	-8.07	2.90958e-08	No
YMDB00870	3beta-hydroxy-4beta-methyl-5alpha-cholest-7-ene-4alpha-carbaldehyde	[H][C@@]1(CC[C@@]2([H])C3=CC[C@@]4([H])[C@](C)(C=O)[C@@H](O)CC[C@]4(C)[C@@]3([H])CC[C@]12C)[C@H](C)CCCC(C)C	-7.75	0.996259	Yes	-7.63	0.999602	Yes
YMDB00871	N6-(1,2-Dicarboxyethyl)-AMP	O[C@@H]1[C@@H](COP(O)(O)=O)O[C@H]([C@@H]1O)N1C=NC2=C(N[C@@H](CC(O)=O)C(O)=O)N=CN=C12	-9.23	0.0389151	No	-10.74	0.0583088	No
YMDB00872	(S)-3-hydroxy-3-methylglutaryl-CoA	C[C@](O)(CC(O)=O)CC(=O)SCCNC(=O)CCNC(=O)[C@H](O)C(C)(C)COP(O)(=O)OP(O)(=O)OC[C@H]1O[C@H]([C@H](O)[C@@H]1OP(O)(O)=O)N1C=NC2=C1N=CN=C2N	-	-	-	-	-	-
YMDB00873	N-Acetyl-D-valine	CC(C)[C@@H](NC(C)=O)C(O)=O	-4.22	2.40495e-06	Yes	-5.46	1.88437e-05	Yes
YMDB00877	sulcatone	CC(C)=CCCC(C)=O	-4.83	9.50256e-07	Yes	-4.81	1.04327e-06	Yes
YMDB00878	D-fructofuranose 2-phosphate	OC[C@H]1OC(CO)(OP(O)(O)=O)[C@@H](O)[C@@H]1O	-7.01	3.89971e-05	No	-7.91	1.34563e-07	No
YMDB00879	5,10-Methenyltetrahydrofolate	NC1=NC(=O)C2=C(NCC3CN(C=[N+]23)C2=CC=C(C=C2)C(=O)N[C@@H](CCC(O)=O)C(O)=O)N1	-8.83	0.99966	Yes	-9.71	0.999081	Yes
YMDB00880	S-D-Lactoylglutathione	[H][C@](C)(O)C(=O)SCC(C(N)C(O)=O)C(O)=O	-7.11	8.81119e-07	No	-7.99	1.08295e-05	No
YMDB00881	Glycogen	OC[C@H]1O[C@H](OC[C@H]2O[C@H](O[C@H]3[C@H](O)[C@@H](O)[C@@H](O)O[C@@H]3CO)[C@H](O)[C@@H](O)[C@@H]2O[C@H]2O[C@H](CO)[C@@H](O)[C@H](O)[C@H]2O)[C@H](O)[C@@H](O)[C@@H]1O	-13.17	0.992125	Yes	-13.69	5.90592e-08	No
YMDB00882	Heme A	CC(C)=CCCC(C)=CCCC(C)=CCCC(O)C1=C2C=C3C(C)=C(C=C)C4=[N]3[Fe++]35N6C(=C4)C(C)=C(CCC(O)=O)C6=CC4=[N]3C(=CC(N25)=C1C)C(C=O)=C4CCC(O)=O	-	-	-	-	-	-
YMDB00883	Ethanol	CCO	-2.52	1.90951e-05	Yes	-2.55	7.04219e-06	Yes
YMDB00884	Linoleic acid	CCCCC\C=C\C\C=C\CCCCCCCC(O)=O	-5.37	2.61337e-06	Yes	-6.33	0.195686	Yes
YMDB00885	Thymine	CC1=CNC(=O)NC1=O	-4.28	2.81507e-06	Yes	-4.46	6.51264e-07	Yes
YMDB00886	L-Cystine	N[C@@H](CSSC[C@H](N)C(O)=O)C(O)=O	-9.42	3.26054e-06	No	-9.17	8.00413e-08	No
YMDB00887	Adenine	NC1=C2NC=NC2=NC=N1	-4.66	1.08331e-05	Yes	-5.29	1.24012e-06	Yes
YMDB00888	Hydrogen peroxide	OO	-2.92	4.72952e-05	Yes	-2.96	4.63321e-05	Yes
YMDB00889	Pyridoxamine	CC1=C(O)C(CN)=C(CO)C=N1	-5.24	1.28849e-06	Yes	-6.62	1.66548e-07	Yes
YMDB00890	water	O	-	-	-	-	-	-
YMDB00891	Phenylacetic acid	OC(=O)CC1=CC=CC=C1	-5.08	2.02831e-06	Yes	-5.77	1.62235e-06	Yes
YMDB00892	Aminoacetone	CC(=O)CN	-3.95	7.27316e-06	Yes	-4.38	8.90393e-07	Yes
YMDB00893	L-Arabinose	O[C@H]1COC(O)[C@H](O)[C@H]1O	-5.23	8.3225e-06	Yes	-5.96	1.11787e-06	Yes
YMDB00894	D-Mannose	OC[C@H]1OC(O)[C@@H](O)[C@@H](O)[C@@H]1O	-5.88	1.03162e-05	Yes	-7.1	5.49172e-07	No
YMDB00895	Melibiose	OC[C@H]1O[C@H](OC[C@H]2OC(O)[C@H](O)[C@@H](O)[C@@H]2O)[C@H](O)[C@@H](O)[C@H]1O	-8.52	0.000278029	No	-8.97	2.79729e-08	No
YMDB00896	L-Aspartic acid	N[C@@H](CC(O)=O)C(O)=O	-5.99	5.42802e-06	Yes	-6.6	1.78528e-07	Yes
YMDB00897	3-Methyladenine	CN1C=NC(N)=C2N=CN=C12	-4.27	3.19176e-06	Yes	-4.4	1.28241e-06	Yes
YMDB00898	dGDP	NC1=NC2=C(N=CN2[C@H]2C[C@H](O)[C@@H](COP(O)(=O)OP(O)(O)=O)O2)C(=O)N1	-4.55	0.109191	Yes	-4.82	0.0158722	Yes
YMDB00899	Dihydrolipoamide	OC(=N)CCCCC(S)CCS	-5.27	1.39095e-06	Yes	-5.78	6.98955e-08	Yes
YMDB00900	oxygen	O=O	-	-	-	-	-	-
YMDB00901	dADP	NC1=NC=NC2=C1N=CN2C1C[C@H](O)[C@@H](COP(O)(=O)OP(O)(O)=O)O1	-5.74	0.00183549	Yes	-6.41	0.000784667	Yes
YMDB00902	ubiquinol	COC1=C(OC)C(O)C(C\C=C(/C)CC\C=C(/C)CC\C=C(/C)CC\C=C(/C)CC\C=C(/C)CC\C=C(/C)CC\C=C(/C)CCC=C(C)C)=C(C)C1O	-9.63	0.999983	Yes	-8.82	1	Yes
YMDB00903	D-Proline	OC(=O)[C@H]1CCCN1	-4.84	3.45476e-06	Yes	-4.88	1.68557e-07	Yes
YMDB00904	Pectin	O[C@@H]1O[C@@H]([C@H](O)[C@H](O)[C@H]1O)C(O)=O	-3.01	5.66851e-06	Yes	-2.99	2.04245e-07	Yes
YMDB00905	8-Amino-7-oxononanoic acid	CC(N)C(=O)CCCCCC(O)=O	-7.06	2.97704e-07	No	-7.22	1.12731e-06	No
YMDB00906	Sucrose	OC[C@H]1O[C@@](CO)(O[C@H]2O[C@H](CO)[C@@H](O)[C@H](O)[C@H]2O)[C@@H](O)[C@@H]1O	-8.56	0.00021539	No	-9.66	3.4402e-08	No
YMDB00907	phosphate	[O-]P([O-])([O-])=O	-3.44	2.57171e-05	Yes	-4.63	8.13978e-07	Yes
YMDB00908	Hydroxide	[OH-]	-	-	-	-	-	-
YMDB00909	Tetracosanoyl-CoA	[H][C@](O)(C(=O)NCCC(=O)NCCSC(=O)CCCCCCCCCCCCCCCCCCCCCCC)C(C)(C)COP(O)(=O)OP(O)(=O)OC[C@H]1O[C@H]([C@@H](O)C1OP(O)(O)=O)N1C=NC2=C1N=CN=C2N	-	-	-	-	-	-
YMDB00910	IDP	O[C@@H]1[C@@H](COP(O)(=O)OP(O)(O)=O)OC([C@@H]1O)N1C=NC2=C1NC=NC2=O	-5.06	0.0112937	Yes	-6.76	0.000105147	Yes
YMDB00911	Propanal	CCC=O	-2.63	5.26926e-06	Yes	-2.71	6.92911e-07	Yes
YMDB00912	Carbon dioxide	O=C=O	-	-	-	-	-	-
YMDB00913	D-Cysteine	N[C@H](CS)C(O)=O	-5.08	1.30684e-05	Yes	-5.36	1.14591e-06	Yes
YMDB00914	ADP	NC1=NC=NC2=C1N=CN2[C@@H]1O[C@H](COP(O)(=O)OP(O)(O)=O)[C@@H](O)[C@H]1O	-4.82	0.00933923	Yes	-5.1	8.66107e-05	Yes
YMDB00915	Ubiquinol-6	COC1=C(O)C(C)=C(C\C=C(/C)CC\C=C(/C)CC\C=C(/C)CC\C=C(/C)CC\C=C(/C)CCC=C(C)C)C(O)=C1OC	-9.35	0.999698	Yes	-8.96	0.999999	Yes
YMDB00916	dCDP	NC1=NC(=O)N(C=C1)[C@H]1C[C@H](O)[C@@H](COP(O)(=O)OP(O)(O)=O)O1	-3.69	0.145842	Yes	-5.4	0.000577714	Yes
YMDB00917	O-Succinyl-L-homoserine	N[C@@H](CCOC(=O)CCC(O)=O)C(O)=O	-8.29	1.15784e-06	No	-8.83	1.21848e-06	No
YMDB00918	l-Glutamic-gamma-semialdehyde	N[C@@H](CCC=O)C(O)=O	-5.21	2.23217e-06	Yes	-6.12	1.55631e-07	Yes
YMDB00927	Dolichyl diphosphate	CC(CCOP(O)(=O)OP(O)(O)=O)CC\C=C(/C)CC\C=C(/C)CC\C=C(/C)CC\C=C(/C)CC\C=C(\C)CC\C=C(/C)CC\C=C(/C)CC\C=C(/C)CC\C=C(/C)CC\C=C(/C)CC\C=C(/C)CC\C=C(/C)CC\C=C(/C)CC\C=C(\C)CC\C=C(/C)CC\C=C(/C)CC\C=C(/C)CC\C=C(/C)CCC=C(C)C	-	-	-	-	-	-
YMDB00928	Dolichol-20	CC(CCO)CC\C=C(/C)CC\C=C(/C)CC\C=C(/C)CC\C=C(/C)CC\C=C(\C)CC\C=C(/C)CC\C=C(/C)CC\C=C(/C)CC\C=C(/C)CC\C=C(/C)CC\C=C(/C)CC\C=C(/C)CC\C=C(/C)CC\C=C(\C)CC\C=C(/C)CC\C=C(/C)CC\C=C(/C)CC\C=C(/C)CCC=C(C)C	-	-	-	-	-	-
YMDB00934	N-acetyl-D-glucosaminyldiphosphodolichol	OC[C@H]1O[C@H](OP(O)(=O)OP(O)(=O)OCCC(C)CC\C=C(/C)CC\C=C(/C)CC\C=C(/C)CC\C=C(/C)CC\C=C(\C)CC\C=C(/C)CC\C=C(/C)CC\C=C(/C)CC\C=C(/C)CC\C=C(/C)CC\C=C(/C)CC\C=C(/C)CC\C=C(/C)CC\C=C(\C)CC\C=C(/C)CC\C=C(/C)CC\C=C(/C)CC\C=C(/C)CCC=C(C)C)[C@H](NC(=O)C)[C@@H](O)[C@@H]1O	-	-	-	-	-	-
YMDB00935	beta-D-mannosyldiacetylchitobiosyldiphosphodolichol	OC[C@H]1O[C@@H](O[C@H]2[C@H](O)[C@@H](NC(C)=O)[C@@H](O[C@@H]2CO)O[C@H]2[C@H](O)[C@@H](NC(=O)C)[C@H](O[C@@H]2CO)OP(=O)(O)OP(=O)(O)OCCC(C)CC\C=C(/C)CC\C=C(/C)CC\C=C(/C)CC\C=C(/C)CC\C=C(\C)CC\C=C(/C)CC\C=C(/C)CC\C=C(/C)CC\C=C(/C)CC\C=C(/C)CC\C=C(/C)CC\C=C(/C)CC\C=C(/C)CC\C=C(\C)CC\C=C(/C)CC\C=C(/C)CC\C=C(/C)CC\C=C(/C)CCC=C(C)C)[C@@H](O)[C@@H](O)[C@@H]1O	-	-	-	-	-	-
YMDB00937	dolichyl D-mannosyl phosphate	OC[C@H]1OC(OP(O)(=O)OCCC(C)CC\C=C(/C)CC\C=C(/C)CC\C=C(/C)CC\C=C(/C)CC\C=C(\C)CC\C=C(/C)CC\C=C(/C)CC\C=C(/C)CC\C=C(/C)CC\C=C(/C)CC\C=C(/C)CC\C=C(/C)CC\C=C(/C)CC\C=C(\C)CC\C=C(/C)CC\C=C(/C)CC\C=C(/C)CC\C=C(/C)CCC=C(C)C)[C@@H](O)[C@@H](O)[C@@H]1O	-	-	-	-	-	-
YMDB00940	N,N'-diacetylchitobiosyldiphosphodolichol	OC[C@H]1O[C@@H](O[C@H]2[C@H](O)[C@@H](NC(=O)C)[C@H](O[C@@H]2CO)OP(O)(=O)OP(O)(=O)OCCC(C)CC\C=C(/C)CC\C=C(/C)CC\C=C(/C)CC\C=C(/C)CC\C=C(\C)CC\C=C(/C)CC\C=C(/C)CC\C=C(/C)CC\C=C(/C)CC\C=C(/C)CC\C=C(/C)CC\C=C(/C)CC\C=C(/C)CC\C=C(\C)CC\C=C(/C)CC\C=C(/C)CC\C=C(/C)CC\C=C(/C)CCC=C(C)C)[C@H](NC(=O)C)[C@@H](O)[C@@H]1O	-	-	-	-	-	-
YMDB00941	dolichyl phosphate	CC(CCOP(O)(O)=O)CC\C=C(/C)CC\C=C(/C)CC\C=C(/C)CC\C=C(/C)CC\C=C(\C)CC\C=C(/C)CC\C=C(/C)CC\C=C(/C)CC\C=C(/C)CC\C=C(/C)CC\C=C(/C)CC\C=C(/C)CC\C=C(/C)CC\C=C(\C)CC\C=C(/C)CC\C=C(/C)CC\C=C(/C)CC\C=C(/C)CCC=C(C)C	-	-	-	-	-	-
YMDB00946	Inositol 1,3,4,5,6-pentakisphosphate	O[C@@H]1[C@H](OP(O)(O)=O)[C@@H](OP(O)(O)=O)[C@H](OP(O)(O)=O)[C@@H](OP(O)(O)=O)[C@@H]1OP(O)(O)=O	-10.43	0.952865	Yes	-10.18	5.7979e-06	No
YMDB00947	Glucose 6-phosphate	OC1O[C@H](COP(O)(O)=O)[C@@H](O)[C@H](O)[C@H]1O	-8.36	4.15255e-05	No	-9.17	1.18843e-07	No
YMDB00948	D-ribulose 5-phosphate	OCC(=O)[C@H](O)[C@H](O)COP(O)(O)=O	-8.37	3.20811e-05	No	-9.6	1.96891e-07	No
YMDB00953	2-Hexaprenyl-3-methyl-5-hydroxy-6-methoxy-1,4-benzoquinol	COC1=C(O)C(O)=C(C)C(CC=C(C)CCC=C(C)CCC=C(C)CCC=C(C)CCC=C(C)CCC=C(C)C)=C1O	-10.64	0.999512	Yes	-9.07	1	Yes
YMDB00958	(4-hydroxyphenyl)pyruvic acid	OC(=O)C(=O)CC1=CC=C(O)C=C1	-5.78	0.00257859	Yes	-6.81	0.000952239	Yes
YMDB00959	(S)-3-hydroxyhexacosanoyl-CoA	CCCCCCCCCCCCCCCCCCCCCCC[C@H](O)CC(=O)SCCNC(=O)CCNC(=O)[C@H](O)C(C)(C)COP(O)(=O)OP(O)(=O)OC[C@H]1O[C@H]([C@H](O)[C@@H]1OP(O)(O)=O)N1C=NC2=C1N=CN=C2N	-	-	-	-	-	-
YMDB00960	3-oxohexacosanoyl-CoA	CCCCCCCCCCCCCCCCCCCCCCCC(=O)CC(=O)SCCNC(=O)CCNC(=O)[C@H](O)C(C)(C)COP(O)(=O)OP(O)(=O)OC[C@H]1O[C@H]([C@H](O)[C@@H]1OP(O)(O)=O)N1C=NC2=C1N=CN=C2N	-	-	-	-	-	-
YMDB00961	S-Methyl-5-thio-alpha-D-ribose 1-phosphate	CSC[C@H]1O[C@H](OP(O)(O)=O)[C@H](O)[C@@H]1O	-6.77	6.45372e-06	Yes	-7	1.93812e-07	No
YMDB00963	N-Tetracosanoylphytosphingosine	CCCCCCCCCCCCCCCCCCCCCCCC(=O)N[C@@H](CO)[C@H](O)[C@H](O)CCCCCCCCCCCCCC	-	-	-	-	-	-
YMDB00964	N-Hexacosanoylphytosphingosine	CCCCCCCCCCCCCCCCCCCCCCCCCC(=O)N[C@@H](CO)[C@H](O)[C@H](O)CCCCCCCCCCCCCC	-	-	-	-	-	-
YMDB00966	D-mannose 6-phosphate	OC1O[C@H](COP(O)(O)=O)[C@@H](O)[C@H](O)[C@@H]1O	-8.53	4.15255e-05	No	-9.49	1.18843e-07	No
YMDB00967	ADP-D-ribose	NC1=C2N=CN([C@@H]3O[C@H](COP(O)(=O)OP(O)(=O)OC[C@H]4OC(O)[C@H](O)[C@@H]4O)[C@@H](O)[C@H]3O)C2=NC=N1	-4.07	0.754514	No	-6.47	0.000152834	Yes
YMDB00968	Siroheme	C[C@]1(CC(O)=O)[C@H](CCC(O)=O)\C2=C\C3=C(CC(O)=O)C(CCC(O)=O)=C4\C=C5/N=C(/C=C6\N([Fe]N34)\C(=C/C1=N2)[C@@H](CCC(O)=O)[C@]6(C)CC(O)=O)C(CC(O)=O)=C5CCC(O)=O	-5.24	1	No	-5.92	0.999948	No
YMDB00970	alpha-D-glucose 1-phosphate	OC[C@H]1O[C@H](OP(O)(O)=O)[C@H](O)[C@@H](O)[C@@H]1O	-7.39	4.09445e-05	No	-7.38	1.31878e-07	No
YMDB00971	4-methylumbelliferone	CC1=CC(=O)OC2=C1C=CC(O)=C2	-5.97	0.0107096	Yes	-6.04	0.0241039	Yes
YMDB00972	4beta-(hydroxymethyl)-4alpha-methyl-5alpha-cholest-7-en-3beta-ol	[H][C@@]1(CC[C@@]2([H])C3=CC[C@@]4([H])[C@@](C)(CO)[C@@H](O)CC[C@]4(C)[C@@]3([H])CC[C@]12C)[C@H](C)CCCC(C)C	-8.76	0.999533	Yes	-8.79	0.999414	Yes
YMDB00973	cyclotriphosphoric acid	OP1(=O)OP(O)(=O)OP(O)(=O)O1	-4.29	4.86118e-05	Yes	-5.42	6.98022e-07	Yes
YMDB00976	Pyrazinecarboxamide	NC(=O)C1=NC=CN=C1	-4.47	5.07099e-06	Yes	-4.32	8.22011e-07	Yes
YMDB00977	Precorrin-2	C[C@]1(CC(O)=O)[C@H](CCC(O)=O)\C2=C\C3=C(CC(O)=O)C(CCC(O)=O)=C(CC4=C(CCC(O)=O)C(CC(O)=O)=C(N4)\C=C4/N=C(/C=C1\N2)[C@@H](CCC(O)=O)[C@]4(C)CC(O)=O)N3	-6.66	0.999999	No	-8.45	0.999992	Yes
YMDB00978	(2S,3S)-2-Methylcitric acid	C[C@H](C(O)=O)[C@@](O)(CC(O)=O)C(O)=O	-4.16	2.03456e-06	Yes	-6.08	0.000106977	Yes
YMDB00980	(5-Deoxy-5-adenosyl)(3-aminopropyl)methylsulfonium	C[S+](CCCN)C[C@H]1O[C@H]([C@H](O)[C@@H]1O)N1C=NC2=C1N=CN=C2N	-	-	-	-	-	-
YMDB00981	Nitrate	[O-][N+]([O-])=O	-3.64	2.44331e-05	Yes	-4.64	7.89104e-07	Yes
YMDB00982	no	[N]=O	-	-	-	-	-	-
YMDB00983	5-((5-phospho-1-deoxyribulos-1-ylamino)methylideneamino)-1-(5-phosphoribosyl)imidazole-4-carboxamide	[H]C(NC1=C(N=CN1[C@@H]1O[C@H](COP(O)(O)=O)[C@@H](O)[C@H]1O)C(N)=O)=NCC(=O)[C@H](O)[C@H](O)COP(O)(O)=O	-	-	-	-	-	-
YMDB00984	(6R)-6-(l-erythro-1,2-dihydroxypropyl)-5,6,7,8-tetrahydro-4a-hydroxypterin	C[C@H](O)C(O)[C@H]1CNC2=NC=NC(O)=C2N1	-5.24	2.77775e-06	Yes	-5.79	2.17557e-07	Yes
YMDB00986	7-Methylguanine	CN1C=NC2=C1C(=O)N=C(N)N2	-3.82	8.831e-06	Yes	-5.15	7.05339e-06	Yes
YMDB00987	Protoheme IX	CC1=C(CCC(O)=O)C2=N\C1=C/C1=C(C)C(C=C)=C3\C=C4/N=C(C=C5N([Fe]N13)C(=C2)C(CCC(O)=O)=C5C)C(C=C)=C4C	-8.63	1	Yes	-8.96	0.999999	Yes
YMDB00990	D-Glutamine	N[C@H](CCC(N)=O)C(O)=O	-5.66	2.55864e-06	Yes	-6.62	1.51982e-07	Yes
YMDB00991	N-acetyl-D-methionine	CSCC[C@@H](NC(C)=O)C(O)=O	-4.25	1.08863e-06	Yes	-5.31	2.80125e-05	Yes
YMDB00993	D-Alanine	C[C@@H](N)C(O)=O	-5.04	8.1193e-06	Yes	-5.44	4.96686e-07	Yes
YMDB00994	glycerol 2-phosphate	OCC(CO)OP(O)(O)=O	-5.47	3.41302e-05	Yes	-6.46	1.01191e-06	Yes
YMDB00995	D-Phenylalanine	N[C@H](CC1=CC=CC=C1)C(O)=O	-5.78	4.91622e-06	Yes	-5.75	4.70367e-07	Yes
YMDB00996	N-Acetyl-D-tyrosine	CC(=O)N[C@H](CC1=CC=C(O)C=C1)C(O)=O	-5.32	0.0445233	Yes	-6.84	0.432084	Yes
YMDB00997	D-Leucine	CC(C)C[C@@H](N)C(O)=O	-5.15	9.88517e-07	Yes	-6.24	1.09665e-07	Yes
YMDB00998	D-Tryptophan	N[C@H](CC1=CNC2=CC=CC=C12)C(O)=O	-5.55	0.000533308	Yes	-6.55	0.000281639	Yes
YMDB00999	L-2-aminoadipate	N[C@@H](CCCC(O)=O)C(O)=O	-6.42	1.52784e-06	Yes	-6.93	1.04828e-07	Yes
YMDB01000	D-Valine	CC(C)[C@@H](N)C(O)=O	-5.03	1.68813e-06	Yes	-5.8	1.44208e-07	Yes
YMDB01001	Norleucine	CCCC[C@H](N)C(O)=O	-5.07	1.04191e-06	Yes	-5.98	9.74911e-08	Yes
YMDB01041	L-3-Oxoalanine	N[C@@H](C=O)C(O)=O	-4.88	8.57896e-06	Yes	-5.31	4.1105e-07	Yes
YMDB01042	Ureidoglycolic acid	OC(NC(O)=N)C(O)=O	-6.56	2.3219e-05	Yes	-6.26	3.34986e-07	Yes
YMDB01061	3-Phosphonatooxypyruvate(3-)	[O-]C(=O)C(=O)COP([O-])([O-])=O	-4.02	3.36256e-06	Yes	-5.35	1.13908e-05	Yes
YMDB01064	(S)-malate(2-)	O[C@@H](CC([O-])=O)C([O-])=O	-3.47	2.73608e-06	Yes	-4.64	4.20533e-07	Yes
YMDB01070	(R)-2,3-Dihydroxy-3-methylbutanoate	CC(C)(O)[C@@H](O)C([O-])=O	-4.93	1.35676e-06	Yes	-5.19	3.05087e-07	Yes
YMDB01072	2-phenylethanol	OCCC1=CC=CC=C1	-4.53	1.11081e-06	Yes	-5.1	3.36392e-07	Yes
YMDB01091	(2R,3R)-2,3-Dihydroxy-3-methylpentanoate	CC[C@@](C)(O)[C@@H](O)C([O-])=O	-4.9	8.19089e-07	Yes	-5.54	3.07365e-07	Yes
YMDB01093	thiamine(1+) diphosphate(1-)	CC1=C(CCO[P@](O)(=O)O[P@](O)([O-])=O)SC=[N+]1CC1=CN=C(C)N=C1N	-5.73	0.999055	No	-7.69	0.978804	Yes
YMDB01096	TG(18:0/18:0/18:0)	CCCCCCCCCCCCCCCCCC(=O)OCC(COC(=O)CCCCCCCCCCCCCCCCC)OC(=O)CCCCCCCCCCCCCCCCC	-	-	-	-	-	-
YMDB01097	DG(18:1(9Z)/18:1(9Z)/0:0)	[H][C@](CO)(COC(=O)CCCCCCC\C=C/CCCCCCCC)OC(=O)CCCCCCC\C=C/CCCCCCCC	-	-	-	-	-	-
YMDB01098	(2S,3S,4R)-2-aminohexadecane-1,3,4-triol	CCCCCCCCCCCC[C@@H](O)[C@@H](O)[C@@H](N)CO	-5.88	8.03112e-07	Yes	-6.79	1.25525e-08	Yes
YMDB01099	(2S,3S,4R)-2-aminoicosane-1,3,4-triol	CCCCCCCCCCCCCCCC[C@@H](O)[C@@H](O)[C@@H](N)CO	-6.33	2.15851e-06	Yes	-5.87	2.55705e-08	Yes
YMDB01100	{[(2S,3S,4R)-2-amino-3,4-dihydroxyicosyl]oxy}phosphonic acid	CCCCCCCCCCCCCCCC[C@@H](O)[C@@H](O)[C@@H](N)COP(O)(O)=O	-8.16	0.000258615	No	-7.78	9.3604e-08	No
YMDB01101	4-Hydroxysphinganine	CCCCCCCCCCCCCC[C@@H](O)[C@@H](O)[C@@H](N)CO	-	-	-	-	-	-
YMDB01102	Cer 18:0;3/16:0;0	CCCCCCCCCCCCCCCC(=O)N[C@@H](CO)[C@H](O)[C@H](O)CCCCCCCCCCCCCC	-	-	-	-	-	-
YMDB01103	Cer 18:0;3/18:0;1	CCCCCCCCCCCCCC[C@@H](O)[C@@H](O)[C@H](CO)NC(=O)CCCCCCC[C@H](O)CCCCCCCCC	-	-	-	-	-	-
YMDB01104	Cer 18:0;3/20:0;1	CCCCCCCCCCCCCC[C@@H](O)[C@@H](O)[C@H](CO)NC(=O)CCCCCCC[C@H](O)CCCCCCCCCCC	-	-	-	-	-	-
YMDB01105	Cer 18:0;3/22:0;0	CCCCCCCCCCCCCCCCCCCCCC(=O)N[C@@H](CO)[C@H](O)[C@H](O)CCCCCCCCCCCCCC	-	-	-	-	-	-
YMDB01106	Cer 18:0;3/22:0;1	CCCCCCCCCCCCCC[C@@H](O)[C@@H](O)[C@H](CO)NC(=O)CCCCCCC[C@H](O)CCCCCCCCCCCCC	-	-	-	-	-	-
YMDB01107	Cer 18:0;3/24:0;1	CCCCCCCCCCCCCCC[C@@H](O)CCCCCCCC(=O)N[C@@H](CO)[C@H](O)[C@H](O)CCCCCCCCCCCCCC	-	-	-	-	-	-
YMDB01108	Cer 18:0;3/26:0;0	CCCCCCCCCCCCCCCCCCCCCCCCCC(=O)N[C@@H](CO)[C@H](O)[C@H](O)CCCCCCCCCCCCCC	-	-	-	-	-	-
YMDB01109	Cer 18:0;3/26:0;1	CCCCCCCCCCCCCCCCC[C@@H](O)CCCCCCCC(=O)N[C@@H](CO)[C@H](O)[C@H](O)CCCCCCCCCCCCCC	-	-	-	-	-	-
YMDB01110	Cer 20:0;3/26:0;1	CCCCCCCCCCCCCCCCC[C@@H](O)CCCCCCCC(=O)N[C@@H](CO)[C@H](O)[C@H](O)CCCCCCCCCCCCCCCC	-	-	-	-	-	-
YMDB01111	CL(1'-[16:0/16:0],3'-[16:1(9Z)/16:1(9Z)])	CCCCCCCCCCCCCCCC(=O)OC[C@H](COP(O)(=O)OC[C@@H](O)COP(O)(=O)OC[C@@H](COC(=O)CCCCCCC\C=C/CCCCCC)OC(=O)CCCCCCC\C=C/CCCCCC)OC(=O)CCCCCCCCCCCCCCC	-	-	-	-	-	-
YMDB01112	CL(1'-[16:0/16:0],3'-[16:1(9Z)/18:1(9Z)])	CCCCCCCCCCCCCCCC(=O)OC[C@H](COP(O)(=O)OC[C@@H](O)COP(O)(=O)OC[C@@H](COC(=O)CCCCCCC\C=C/CCCCCC)OC(=O)CCCCCCC\C=C/CCCCCCCC)OC(=O)CCCCCCCCCCCCCCC	-	-	-	-	-	-
YMDB01113	CL(1'-[16:0/16:1(9Z)],3'-[16:1(9Z)/16:1(9Z)])	CCCCCCCCCCCCCCCC(=O)OC[C@H](COP(O)(=O)OC[C@@H](O)COP(O)(=O)OC[C@@H](COC(=O)CCCCCCC\C=C/CCCCCC)OC(=O)CCCCCCC\C=C/CCCCCC)OC(=O)CCCCCCC\C=C/CCCCCC	-	-	-	-	-	-
YMDB01114	CL(1'-[16:0/16:1(9Z)],3'-[18:0/18:1(9Z)])	CCCCCCCCCCCCCCCCCC(=O)OC[C@H](COP(O)(=O)OC[C@H](O)COP(O)(=O)OC[C@@H](COC(=O)CCCCCCCCCCCCCCC)OC(=O)CCCCCCC\C=C/CCCCCC)OC(=O)CCCCCCC\C=C/CCCCCCCC	-	-	-	-	-	-
YMDB01115	CL(1'-[16:0/18:0],3'-[18:1(9Z)/18:1(9Z)])	CCCCCCCCCCCCCCCCCC(=O)O[C@H](COC(=O)CCCCCCCCCCCCCCC)COP(O)(=O)OC[C@@H](O)COP(O)(=O)OC[C@@H](COC(=O)CCCCCCC\C=C/CCCCCCCC)OC(=O)CCCCCCC\C=C/CCCCCCCC	-	-	-	-	-	-
YMDB01116	CL(1'-[16:1(9Z)/16:1(9Z)],3'-[16:1(9Z)/16:1(9Z)])	CCCCCC\C=C/CCCCCCCC(=O)OC[C@H](COP(=O)(O)OC[C@H](O)COP(=O)(O)OC[C@@H](COC(=O)CCCCCCC\C=C/CCCCCC)OC(=O)CCCCCCC\C=C/CCCCCC)OC(=O)CCCCCCC\C=C/CCCCCC	-	-	-	-	-	-
YMDB01117	CL(1'-[16:1(9Z)/16:1(9Z)],3'-[16:1(9Z)/18:1(9Z)])	CCCCCCCC\C=C/CCCCCCCC(=O)O[C@H](COC(=O)CCCCCCC\C=C/CCCCCC)COP(O)(=O)OC[C@H](O)COP(O)(=O)OC[C@@H](COC(=O)CCCCCCC\C=C/CCCCCC)OC(=O)CCCCCCC\C=C/CCCCCC	-	-	-	-	-	-
YMDB01118	CL(1'-[16:1(9Z)/16:1(9Z)],3'-[18:1(9Z)/18:1(9Z)])	CCCCCCCC\C=C/CCCCCCCC(=O)OC[C@H](COP(O)(=O)OC[C@H](O)COP(O)(=O)OC[C@@H](COC(=O)CCCCCCC\C=C/CCCCCC)OC(=O)CCCCCCC\C=C/CCCCCC)OC(=O)CCCCCCC\C=C/CCCCCCCC	-	-	-	-	-	-
YMDB01119	CL(1'-[16:1(9Z)/18:1(9Z)],3'-[18:1(9Z)/18:1(9Z)])	CCCCCCCC\C=C/CCCCCCCC(=O)OC[C@H](COP(O)(=O)OC[C@H](O)COP(O)(=O)OC[C@@H](COC(=O)CCCCCCC\C=C/CCCCCC)OC(=O)CCCCCCC\C=C/CCCCCCCC)OC(=O)CCCCCCC\C=C/CCCCCCCC	-	-	-	-	-	-
YMDB01120	CL(1'-[18:0/18:1(9Z)],3'-[18:1(9Z)/18:1(9Z)])	CCCCCCCCCCCCCCCCCC(=O)OC[C@H](COP(O)(=O)OC[C@@H](O)COP(O)(=O)OC[C@@H](COC(=O)CCCCCCC\C=C/CCCCCCCC)OC(=O)CCCCCCC\C=C/CCCCCCCC)OC(=O)CCCCCCC\C=C/CCCCCCCC	-	-	-	-	-	-
YMDB01121	CL(1'-[18:1(9Z)/18:1(9Z)],3'-[18:1(9Z)/18:1(9Z)])	CCCCCCCC\C=C/CCCCCCCC(=O)OC[C@]([H])(COP(O)(=O)OCC(O)([H])COP(=O)(O)OC[C@@]([H])(COC(=O)CCCCCCC\C=C/CCCCCCCC)OC(=O)CCCCCCC\C=C/CCCCCCCC)OC(=O)CCCCCCC\C=C/CCCCCCCC	-	-	-	-	-	-
YMDB01122	DG(12:0/16:0/0:0)	CCCCCCCCCCCCCCCC(=O)O[C@@H](CO)COC(=O)CCCCCCCCCCC	-5.54	0.0366341	Yes	-5.27	0.0092947	Yes
YMDB01123	DG(12:0/16:1(9Z)/0:0)	CCCCCCCCCCCC(=O)OC[C@H](CO)OC(=O)CCCCCCC\C=C/CCCCCC	-6.06	0.653052	No	-5.27	0.113404	Yes
YMDB01124	DG(14:0/16:0/0:0)	[H][C@](CO)(COC(=O)CCCCCCCCCCCCC)OC(=O)CCCCCCCCCCCCCCC	-	-	-	-	-	-
YMDB01125	DG(14:0/16:1(9Z)/0:0)	[H][C@](CO)(COC(=O)CCCCCCCCCCCCC)OC(=O)CCCCCCC\C=C/CCCCCC	-5.82	0.766875	No	-5.02	0.0756603	Yes
YMDB01126	DG(14:1(9Z)/16:1(9Z)/0:0)	[H][C@](CO)(COC(=O)CCCCCCC\C=C/CCCC)OC(=O)CCCCCCC\C=C/CCCCCC	-6.16	0.968122	No	-5.9	0.55371	No
YMDB01127	DG(16:0/16:0/0:0)	[H][C@](CO)(COC(=O)CCCCCCCCCCCCCCC)OC(=O)CCCCCCCCCCCCCCC	-	-	-	-	-	-
YMDB01128	DG(16:0/16:1(9Z)/0:0)	[H][C@](CO)(COC(=O)CCCCCCCCCCCCCCC)OC(=O)CCCCCCC\C=C/CCCCCC	-	-	-	-	-	-
YMDB01129	DG(16:0/18:1(9Z)/0:0)	[H][C@](CO)(COC(=O)CCCCCCCCCCCCCCC)OC(=O)CCCCCCC\C=C/CCCCCCCC	-	-	-	-	-	-
YMDB01130	DG(16:1(9Z)/16:1(9Z)/0:0)	[H][C@](CO)(COC(=O)CCCCCCC\C=C/CCCCCC)OC(=O)CCCCCCC\C=C/CCCCCC	-	-	-	-	-	-
YMDB01131	DG(16:1(9Z)/18:1(9Z)/0:0)	[H][C@](CO)(COC(=O)CCCCCCC\C=C/CCCCCC)OC(=O)CCCCCCC\C=C/CCCCCCCC	-	-	-	-	-	-
YMDB01132	DG(18:0/18:1(9Z)/0:0)	[H][C@](CO)(COC(=O)CCCCCCCCCCCCCCCCC)OC(=O)CCCCCCC\C=C/CCCCCCCC	-	-	-	-	-	-
YMDB01133	IPC 18:0;2/20:0;0	CCCCCCCCCCCCCCCCCCCC(=O)N[C@@H](COP(O)(=O)O[C@H]1C(O)C(O)C(O)[C@@H](O)C1O)[C@H](O)CCCCCCCCCCCCCCC	-	-	-	-	-	-
YMDB01134	IPC 18:0;3/16:0;0	CCCCCCCCCCCCCCCC(=O)N[C@@H](COP(O)(=O)O[C@H]1C(O)C(O)C(O)[C@@H](O)C1O)[C@H](O)[C@H](O)CCCCCCCCCCCCCC	-	-	-	-	-	-
YMDB01135	IPC 18:0;3/16:0;1	CCCCCCCCCCCCCC[C@@H](O)[C@@H](O)[C@H](COP(O)(=O)O[C@H]1C(O)C(O)C(O)[C@@H](O)C1O)NC(=O)CCCCCCC[C@H](O)CCCCCCC	-	-	-	-	-	-
YMDB01136	IPC 18:0;3/18:0;0	CCCCCCCCCCCCCCCCCC(=O)N[C@@H](COP(O)(=O)O[C@H]1C(O)C(O)C(O)[C@@H](O)C1O)[C@H](O)[C@H](O)CCCCCCCCCCCCCC	-	-	-	-	-	-
YMDB01137	IPC 18:0;3/18:0;1	CCCCCCCCCCCCCC[C@@H](O)[C@@H](O)[C@H](COP(O)(=O)O[C@H]1C(O)C(O)C(O)[C@@H](O)C1O)NC(=O)CCCCCCC[C@H](O)CCCCCCCCC	-	-	-	-	-	-
YMDB01138	IPC 18:0;3/20:0;0	CCCCCCCCCCCCCCCCCCCC(=O)N[C@@H](COP(O)(=O)O[C@H]1C(O)C(O)C(O)[C@@H](O)C1O)[C@H](O)[C@H](O)CCCCCCCCCCCCCC	-	-	-	-	-	-
YMDB01139	IPC 18:0;3/20:0;1	CCCCCCCCCCCCCC[C@@H](O)[C@@H](O)[C@H](COP(O)(=O)O[C@H]1C(O)C(O)C(O)[C@@H](O)C1O)NC(=O)CCCCCCC[C@H](O)CCCCCCCCCCC	-	-	-	-	-	-
YMDB01140	IPC 18:0;3/22:0;0	CCCCCCCCCCCCCCCCCCCCCC(=O)N[C@@H](COP(O)(=O)O[C@H]1C(O)C(O)C(O)[C@@H](O)C1O)[C@H](O)[C@H](O)CCCCCCCCCCCCCC	-	-	-	-	-	-
YMDB01141	IPC 18:0;3/22:0;1	CCCCCCCCCCCCCC[C@@H](O)[C@@H](O)[C@H](COP(O)(=O)O[C@H]1C(O)C(O)C(O)[C@@H](O)C1O)NC(=O)CCCCCCC[C@H](O)CCCCCCCCCCCCC	-	-	-	-	-	-
YMDB01142	IPC 18:0;3/22:0;2	CCCCCCCCCCCCCC[C@@H](O)[C@@H](O)[C@H](COP(O)(=O)O[C@H]1C(O)C(O)C(O)[C@@H](O)C1O)NC(=O)CCCCCCC[C@H](O)CC[C@H](O)CCCCCCCCCC	-	-	-	-	-	-
YMDB01143	IPC 18:0;3/24:0;0	CCCCCCCCCCCCCCCCCCCCCCCC(=O)N[C@@H](COP(O)(=O)O[C@H]1C(O)C(O)C(O)[C@@H](O)C1O)[C@H](O)[C@H](O)CCCCCCCCCCCCCC	-	-	-	-	-	-
YMDB01144	IPC 18:0;3/24:0;1	CCCCCCCCCCCCCCC[C@@H](O)CCCCCCCC(=O)N[C@@H](COP(O)(=O)O[C@H]1C(O)C(O)C(O)[C@@H](O)C1O)[C@H](O)[C@H](O)CCCCCCCCCCCCCC	-	-	-	-	-	-
YMDB01145	IPC 18:0;3/24:0;2	CCCCCCCCCCCCCC[C@@H](O)[C@@H](O)[C@H](COP(O)(=O)O[C@H]1C(O)C(O)C(O)[C@@H](O)C1O)NC(=O)CCCCCCC[C@H](O)CC[C@H](O)CCCCCCCCCCCC	-	-	-	-	-	-
YMDB01146	IPC 18:0;3/26:0;0	CCCCCCCCCCCCCCCCCCCCCCCCCC(=O)N[C@@H](COP(O)(=O)O[C@H]1C(O)C(O)C(O)[C@@H](O)C1O)[C@H](O)[C@H](O)CCCCCCCCCCCCCC	-	-	-	-	-	-
YMDB01147	IPC 18:0;3/26:0;1	CCCCCCCCCCCCCCCCC[C@@H](O)CCCCCCCC(=O)N[C@@H](COP(O)(=O)O[C@H]1C(O)C(O)C(O)[C@@H](O)C1O)[C@H](O)[C@H](O)CCCCCCCCCCCCCC	-	-	-	-	-	-
YMDB01148	IPC 18:0;3/26:0;2	CCCCCCCCCCCCCC[C@@H](O)CC[C@@H](O)CCCCCCCC(=O)N[C@@H](COP(O)(=O)O[C@H]1C(O)C(O)C(O)[C@@H](O)C1O)[C@H](O)[C@H](O)CCCCCCCCCCCCCC	-	-	-	-	-	-
YMDB01149	IPC 20:0;3/24:0;0	CCCCCCCCCCCCCCCCCCCCCCCC(=O)N[C@@H](COP(O)(=O)O[C@H]1C(O)C(O)C(O)[C@@H](O)C1O)[C@H](O)[C@H](O)CCCCCCCCCCCCCCCC	-	-	-	-	-	-
YMDB01150	IPC 20:0;3/24:0;1	CCCCCCCCCCCCCCCC[C@@H](O)[C@@H](O)[C@H](COP(O)(=O)O[C@H]1C(O)C(O)C(O)[C@@H](O)C1O)NC(=O)CCCCCCC[C@H](O)CCCCCCCCCCCCCCC	-	-	-	-	-	-
YMDB01151	IPC 20:0;3/26:0;0	CCCCCCCCCCCCCCCCCCCCCCCCCC(=O)N[C@@H](COP(O)(=O)O[C@H]1C(O)C(O)C(O)[C@@H](O)C1O)[C@H](O)[C@H](O)CCCCCCCCCCCCCCCC	-	-	-	-	-	-
YMDB01152	IPC 20:0;3/26:0;1	CCCCCCCCCCCCCCCCC[C@@H](O)CCCCCCCC(=O)N[C@@H](COP(O)(=O)O[C@H]1C(O)C(O)C(O)[C@@H](O)C1O)[C@H](O)[C@H](O)CCCCCCCCCCCCCCCC	-	-	-	-	-	-
YMDB01153	IPC 20:0;3/26:0;2	CCCCCCCCCCCCCCCC[C@@H](O)[C@@H](O)[C@H](COP(O)(=O)O[C@H]1C(O)C(O)C(O)[C@@H](O)C1O)NC(=O)CCCCCCC[C@H](O)CC[C@H](O)CCCCCCCCCCCCCC	-	-	-	-	-	-
YMDB01154	LIPC 18:0;3	CCCCCCCCCCCCCC[C@@H](O)[C@@H](O)[C@@H](N)COP(O)(=O)O[C@H]1C(O)C(O)C(O)[C@@H](O)C1O	-13.48	0.700507	Yes	-13.02	7.81169e-08	No
YMDB01155	PA(12:0/16:0)	CCCCCCCCCCCCCCCC(=O)O[C@H](COC(=O)CCCCCCCCCCC)COP(O)(O)=O	-	-	-	-	-	-
YMDB01156	PA(12:0/16:1(9Z))	CCCCCCCCCCCC(=O)OC[C@H](COP(O)(O)=O)OC(=O)CCCCCCC\C=C/CCCCCC	-	-	-	-	-	-
YMDB01157	PA(14:0/0:0)	CCCCCCCCCCCCCC(=O)OC[C@@H](O)COP(O)(O)=O	-7.56	9.67129e-05	No	-7.42	3.89678e-05	No
YMDB01158	PA(14:0/16:1(9Z))	CCCCCCCCCCCCCC(=O)OC[C@H](COP(O)(O)=O)OC(=O)CCCCCCC\C=C/CCCCCC	-	-	-	-	-	-
YMDB01159	PA(14:1(9Z)/16:0)	CCCCCCCCCCCCCCCC(=O)O[C@H](COC(=O)CCCCCCC\C=C/CCCC)COP(O)(O)=O	-	-	-	-	-	-
YMDB01161	PA(16:0/16:0)	CCCCCCCCCCCCCCCC(=O)OC[C@H](COP(O)(O)=O)OC(=O)CCCCCCCCCCCCCCC	-	-	-	-	-	-
YMDB01162	PA(16:0/16:1(9Z))	CCCCCCCCCCCCCCCC(=O)OC[C@H](COP(O)(O)=O)OC(=O)CCCCCCC\C=C/CCCCCC	-	-	-	-	-	-
YMDB01163	PA(16:0/18:1(9Z))	CCCCCCCCCCCCCCCC(=O)OC[C@]([H])(COP(O)(=O)O)OC(=O)CCCCCCC\C=C/CCCCCCCC	-	-	-	-	-	-
YMDB01164	PA(16:1(9Z)/16:1(9Z))	CCCCCC\C=C/CCCCCCCC(=O)OC[C@H](COP(O)(O)=O)OC(=O)CCCCCCC\C=C/CCCCCC	-	-	-	-	-	-
YMDB01165	PA(16:1(9Z)/18:1(9Z))	CCCCCCCC\C=C/CCCCCCCC(=O)O[C@H](COC(=O)CCCCCCC\C=C/CCCCCC)COP(O)(O)=O	-	-	-	-	-	-
YMDB01166	PA(16:1(9Z)/0:0)	CCCCCC\C=C/CCCCCCCC(=O)OC[C@@H](O)COP(O)(O)=O	-7.51	0.0239818	No	-7.85	0.0225866	No
YMDB01167	PA(18:0/16:1(9Z))	CCCCCCCCCCCCCCCCCC(=O)OC[C@H](COP(O)(O)=O)OC(=O)CCCCCCC\C=C/CCCCCC	-	-	-	-	-	-
YMDB01168	PA(18:0/18:1(9Z))	CCCCCCCCCCCCCCCCCC(=O)OC[C@H](COP(O)(O)=O)OC(=O)CCCCCCC\C=C/CCCCCCCC	-	-	-	-	-	-
YMDB01169	PA(18:1(9Z)/18:1(9Z))	CCCCCCCC\C=C/CCCCCCCC(=O)OC[C@]([H])(COP(O)(=O)O)OC(=O)CCCCCCC\C=C/CCCCCCCC	-	-	-	-	-	-
YMDB01170	PA(18:1(9Z)/0:0)	CCCCCCCC\C=C/CCCCCCCC(=O)OC[C@](O)([H])COP(O)(=O)O	-7.78	0.0944616	No	-7.14	0.0279012	No
YMDB01171	PC(10:0/16:0)	CCCCCCCCCCCCCCCC(=O)O[C@H](COC(=O)CCCCCCCCC)COP([O-])(=O)OCC[N+](C)(C)C	-	-	-	-	-	-
YMDB01172	PC(10:0/16:1(9Z))	CCCCCCCCCC(=O)OC[C@H](COP([O-])(=O)OCC[N+](C)(C)C)OC(=O)CCCCCCC\C=C/CCCCCC	-	-	-	-	-	-
YMDB01173	PC(12:0/16:0)	CCCCCCCCCCCCCCCC(=O)O[C@H](COC(=O)CCCCCCCCCCC)COP([O-])(=O)OCC[N+](C)(C)C	-	-	-	-	-	-
YMDB01174	PC(12:0/16:1(9Z))	CCCCCCCCCCCC(=O)OC[C@H](COP([O-])(=O)OCC[N+](C)(C)C)OC(=O)CCCCCCC\C=C/CCCCCC	-	-	-	-	-	-
YMDB01175	PC(14:0/0:0)	[H][C@@](O)(COC(=O)CCCCCCCCCCCCC)COP([O-])(=O)OCC[N+](C)(C)C	-5.87	0.000400637	Yes	-6.26	0.0413162	Yes
YMDB01176	PC(14:0/16:0)	[H][C@@](COC(=O)CCCCCCCCCCCCC)(COP([O-])(=O)OCC[N+](C)(C)C)OC(=O)CCCCCCCCCCCCCCC	-	-	-	-	-	-
YMDB01177	PC(14:0/16:1(9Z))	CCCCCCCCCCCCCC(=O)OC[C@]([H])(COP([O-])(=O)OCC[N+](C)(C)C)OC(=O)CCCCCCC\C=C/CCCCCC	-	-	-	-	-	-
YMDB01178	PC(14:1(9Z)/16:1(9Z))	CCCCCC\C=C/CCCCCCCC(=O)O[C@]([H])(COC(=O)CCCCCCC\C=C/CCCC)COP([O-])(=O)OCC[N+](C)(C)C	-	-	-	-	-	-
YMDB01179	PC(16:0/0:0)	[H][C@@](O)(COC(=O)CCCCCCCCCCCCCCC)COP([O-])(=O)OCC[N+](C)(C)C	-5.62	0.00132361	Yes	-5.84	0.0278683	Yes
YMDB01180	PC(16:0/16:0)	CCCCCCCCCCCCCCCC(=O)OC[C@H](COP([O-])(=O)OCC[N+](C)(C)C)OC(=O)CCCCCCCCCCCCCCC	-	-	-	-	-	-
YMDB01181	PC(16:0/16:1(9Z))	CCCCCCCCCCCCCCCC(=O)OC[C@]([H])(COP([O-])(=O)OCC[N+](C)(C)C)OC(=O)CCCCCCC\C=C/CCCCCC	-	-	-	-	-	-
YMDB01182	PC(16:0/18:0)	[H][C@@](COC(=O)CCCCCCCCCCCCCCC)(COP([O-])(=O)OCC[N+](C)(C)C)OC(=O)CCCCCCCCCCCCCCCCC	-	-	-	-	-	-
YMDB01183	PC(16:0/18:1(9Z))	CCCCCCCCCCCCCCCC(=O)OC[C@]([H])(COP([O-])(=O)OCC[N+](C)(C)C)OC(=O)CCCCCCC\C=C/CCCCCCCC	-	-	-	-	-	-
YMDB01184	PC(16:1(9Z)/0:0)	CCCCCC\C=C/CCCCCCCC(=O)OC[C@@]([H])(O)COP([O-])(=O)OCC[N+](C)(C)C	-6.37	0.11958	Yes	-5.81	0.277837	Yes
YMDB01185	PC(16:1(9Z)/16:1(9Z))	CCCCCC\C=C/CCCCCCCC(=O)OC[C@]([H])(COP([O-])(=O)OCC[N+](C)(C)C)OC(=O)CCCCCCC\C=C/CCCCCC	-	-	-	-	-	-
YMDB01186	PC(16:1(9Z)/18:1(9Z))	CCCCCCCC\C=C/CCCCCCCC(=O)O[C@]([H])(COC(=O)CCCCCCC\C=C/CCCCCC)COP([O-])(=O)OCC[N+](C)(C)C	-	-	-	-	-	-
YMDB01187	PC(18:0/0:0)	[H][C@@](O)(COC(=O)CCCCCCCCCCCCCCCCC)COP([O-])(=O)OCC[N+](C)(C)C	-6.47	0.00442971	Yes	-5.57	0.0187583	Yes
YMDB01188	PC(18:0/18:0)	[H][C@@](COC(=O)CCCCCCCCCCCCCCCCC)(COP([O-])(=O)OCC[N+](C)(C)C)OC(=O)CCCCCCCCCCCCCCCCC	-	-	-	-	-	-
YMDB01189	PC(18:0/18:1(9Z))	CCCCCCCCCCCCCCCCCC(=O)OC[C@]([H])(COP([O-])(=O)OCC[N+](C)(C)C)OC(=O)CCCCCCC\C=C/CCCCCCCC	-	-	-	-	-	-
YMDB01190	PC(18:1(9Z)/0:0)	CCCCCCCC\C=C/CCCCCCCC(=O)OC[C@@]([H])(O)COP([O-])(=O)OCC[N+](C)(C)C	-7.4	0.298742	No	-6.17	0.195355	Yes
YMDB01191	PC(18:1(9Z)/18:1(9Z))	CCCCCCCC\C=C/CCCCCCCC(=O)OC[C@H](COP([O-])(=O)OCC[N+](C)(C)C)OC(=O)CCCCCCC\C=C/CCCCCCCC	-	-	-	-	-	-
YMDB01192	PE(12:0/16:0)	CCCCCCCCCCCCCCCC(=O)O[C@H](COC(=O)CCCCCCCCCCC)COP(O)(=O)OCCN	-	-	-	-	-	-
YMDB01193	PE(12:0/16:1(9Z))	CCCCCCCCCCCC(=O)OC[C@H](COP(O)(=O)OCCN)OC(=O)CCCCCCC\C=C/CCCCCC	-	-	-	-	-	-
YMDB01194	PE(14:0/0:0)	[H][C@@](O)(COC(=O)CCCCCCCCCCCCC)COP(O)(=O)OCCN	-9.04	0.00010901	No	-8.76	2.28174e-05	No
YMDB01195	PE(14:0/16:1(9Z))	[H][C@@](COC(=O)CCCCCCCCCCCCC)(COP(O)(=O)OCCN)OC(=O)CCCCCCC\C=C/CCCCCC	-	-	-	-	-	-
YMDB01196	PE(14:1(9Z)/16:0)	[H][C@@](COC(=O)CCCCCCC\C=C/CCCC)(COP(O)(=O)OCCN)OC(=O)CCCCCCCCCCCCCCC	-	-	-	-	-	-
YMDB01197	PE(16:0/0:0)	[H][C@@](O)(COC(=O)CCCCCCCCCCCCCCC)COP(O)(=O)OCCN	-9.07	0.00030702	No	-8.81	5.92672e-05	No
YMDB01198	PE(16:0/16:0)	[H][C@@](COC(=O)CCCCCCCCCCCCCCC)(COP(O)(=O)OCCN)OC(=O)CCCCCCCCCCCCCCC	-	-	-	-	-	-
YMDB01199	PE(16:0/16:1(9Z))	[H][C@@](COC(=O)CCCCCCCCCCCCCCC)(COP(O)(=O)OCCN)OC(=O)CCCCCCC\C=C/CCCCCC	-	-	-	-	-	-
YMDB01200	PE(16:0/18:1(9Z))	[H][C@@](COC(=O)CCCCCCCCCCCCCCC)(COP(O)(=O)OCCN)OC(=O)CCCCCCC\C=C/CCCCCCCC	-	-	-	-	-	-
YMDB01201	PE(16:1(9Z)/0:0)	[H][C@@](O)(COC(=O)CCCCCCC\C=C/CCCCCC)COP(O)(=O)OCCN	-10.39	0.0174074	No	-8.37	0.0123706	No
YMDB01202	PE(16:1(9Z)/16:1(9Z))	[H][C@@](COC(=O)CCCCCCC\C=C/CCCCCC)(COP(O)(=O)OCCN)OC(=O)CCCCCCC\C=C/CCCCCC	-	-	-	-	-	-
YMDB01203	PE(16:1(9Z)/18:1(9Z))	[H][C@@](COC(=O)CCCCCCC\C=C/CCCCCC)(COP(O)(=O)OCCN)OC(=O)CCCCCCC\C=C/CCCCCCCC	-	-	-	-	-	-
YMDB01204	PE(18:0/0:0)	[H][C@@](O)(COC(=O)CCCCCCCCCCCCCCCCC)COP(O)(=O)OCCN	-9.13	0.000953932	No	-8.77	0.000124664	No
YMDB01205	PE(18:0/16:1(9Z))	[H][C@@](COC(=O)CCCCCCCCCCCCCCCCC)(COP(O)(=O)OCCN)OC(=O)CCCCCCC\C=C/CCCCCC	-	-	-	-	-	-
YMDB01206	PE(18:0/18:1(9Z))	[H][C@@](COC(=O)CCCCCCCCCCCCCCCCC)(COP(O)(=O)OCCN)OC(=O)CCCCCCC\C=C/CCCCCCCC	-	-	-	-	-	-
YMDB01207	PE(18:1(9Z)/0:0)	[H][C@@](O)(COC(=O)CCCCCCC\C=C/CCCCCCCC)COP(O)(=O)OCCN	-8.54	0.0610342	No	-7.66	0.0135043	No
YMDB01208	PE(18:1(9Z)/18:1(9Z))	[H][C@@](COC(=O)CCCCCCC\C=C/CCCCCCCC)(COP(O)(=O)OCCN)OC(=O)CCCCCCC\C=C/CCCCCCCC	-	-	-	-	-	-
YMDB01209	PG(16:0/16:1(9Z))	[H][C@](O)(CO)COP(O)(=O)OC[C@@]([H])(COC(=O)CCCCCCCCCCCCCCC)OC(=O)CCCCCCC\C=C/CCCCCC	-	-	-	-	-	-
YMDB01210	PG(16:0/18:1(9Z))	[H][C@](O)(CO)COP(O)(=O)OC[C@@]([H])(COC(=O)CCCCCCCCCCCCCCC)OC(=O)CCCCCCC\C=C/CCCCCCCC	-	-	-	-	-	-
YMDB01211	PG(16:1(9Z)/16:1(9Z))	[H][C@](O)(CO)COP(O)(=O)OC[C@@]([H])(COC(=O)CCCCCCC\C=C/CCCCCC)OC(=O)CCCCCCC\C=C/CCCCCC	-	-	-	-	-	-
YMDB01212	PG(16:1(9Z)/18:1(9Z))	[H][C@](O)(CO)COP(O)(=O)OC[C@@]([H])(COC(=O)CCCCCCC\C=C/CCCCCC)OC(=O)CCCCCCC\C=C/CCCCCCCC	-	-	-	-	-	-
YMDB01213	PG(18:0/18:1(9Z))	[H][C@](O)(CO)COP(O)(=O)OC[C@@]([H])(COC(=O)CCCCCCCCCCCCCCCCC)OC(=O)CCCCCCC\C=C/CCCCCCCC	-	-	-	-	-	-
YMDB01214	PG(18:1(9Z)/18:1(9Z))	[H][C@](O)(CO)COP(O)(=O)OC[C@@]([H])(COC(=O)CCCCCCC\C=C/CCCCCCCC)OC(=O)CCCCCCC\C=C/CCCCCCCC	-	-	-	-	-	-
YMDB01215	PI(10:0/16:0)	CCCCCCCCCCCCCCCC(=O)O[C@H](COC(=O)CCCCCCCCC)COP(O)(=O)O[C@H]1C(O)C(O)C(O)[C@@H](O)C1O	-	-	-	-	-	-
YMDB01216	PI(10:0/16:1(9Z))	CCCCCCCCCC(=O)OC[C@H](COP(O)(=O)O[C@H]1C(O)C(O)C(O)[C@@H](O)C1O)OC(=O)CCCCCCC\C=C/CCCCCC	-	-	-	-	-	-
YMDB01217	PI(10:0/18:0)	CCCCCCCCCCCCCCCCCC(=O)O[C@H](COC(=O)CCCCCCCCC)COP(O)(=O)O[C@H]1C(O)C(O)C(O)[C@@H](O)C1O	-	-	-	-	-	-
YMDB01218	PI(12:0/0:0)	CCCCCCCCCCCC(=O)OC[C@@H](O)COP(O)(=O)O[C@H]1C(O)C(O)C(O)[C@@H](O)C1O	-11.86	0.53152	Yes	-11.97	1.82899e-06	No
YMDB01219	PI(12:0/14:0)	CCCCCCCCCCCCCC(=O)O[C@H](COC(=O)CCCCCCCCCCC)COP(O)(=O)O[C@H]1C(O)C(O)C(O)[C@@H](O)C1O	-	-	-	-	-	-
YMDB01220	PI(12:0/16:0)	CCCCCCCCCCCCCCCC(=O)O[C@H](COC(=O)CCCCCCCCCCC)COP(O)(=O)O[C@H]1C(O)C(O)C(O)[C@@H](O)C1O	-	-	-	-	-	-
YMDB01221	PI(12:0/16:1(9Z))	CCCCCCCCCCCC(=O)OC[C@H](COP(O)(=O)O[C@H]1C(O)C(O)C(O)[C@@H](O)C1O)OC(=O)CCCCCCC\C=C/CCCCCC	-	-	-	-	-	-
YMDB01222	PI(12:0/18:0)	CCCCCCCCCCCCCCCCCC(=O)O[C@H](COC(=O)CCCCCCCCCCC)COP(O)(=O)O[C@H]1C(O)C(O)C(O)[C@@H](O)C1O	-	-	-	-	-	-
YMDB01223	PI(14:0/0:0)	CCCCCCCCCCCCCC(=O)OC[C@@H](O)COP(O)(=O)O[C@H]1C(O)C(O)C(O)[C@@H](O)C1O	-11.22	0.763845	Yes	-11.41	1.71176e-06	No
YMDB01224	PI(14:0/14:0)	CCCCCCCCCCCCCC(=O)OC[C@H](COP(O)(=O)O[C@H]1C(O)C(O)C(O)[C@@H](O)C1O)OC(=O)CCCCCCCCCCCCC	-	-	-	-	-	-
YMDB01225	PI(14:0/14:1(9Z))	CCCCCCCCCCCCCC(=O)OC[C@H](COP(O)(=O)O[C@H]1C(O)C(O)C(O)[C@@H](O)C1O)OC(=O)CCCCCCC\C=C/CCCC	-	-	-	-	-	-
YMDB01226	PI(14:0/16:0)	CCCCCCCCCCCCCCCC(=O)O[C@H](COC(=O)CCCCCCCCCCCCC)COP(O)(=O)O[C@H]1C(O)C(O)C(O)[C@@H](O)C1O	-	-	-	-	-	-
YMDB01227	PI(14:0/16:1(9Z))	CCCCCCCCCCCCCC(=O)OC[C@H](COP(O)(=O)O[C@H]1C(O)C(O)C(O)[C@@H](O)C1O)OC(=O)CCCCCCC\C=C/CCCCCC	-	-	-	-	-	-
YMDB01228	PI(14:0/18:1(9Z))	CCCCCCCCCCCCCC(=O)OC[C@H](COP(O)(=O)O[C@H]1C(O)C(O)C(O)[C@@H](O)C1O)OC(=O)CCCCCCC\C=C/CCCCCCCC	-	-	-	-	-	-
YMDB01229	PI(14:1(9Z)/0:0)	CCCC\C=C/CCCCCCCC(=O)OC[C@@H](O)COP(O)(=O)O[C@H]1C(O)C(O)C(O)[C@@H](O)C1O	-11.01	0.986185	Yes	-11.54	8.59756e-05	No
YMDB01230	PI(14:1(9Z)/16:0)	CCCCCCCCCCCCCCCC(=O)O[C@H](COC(=O)CCCCCCC\C=C/CCCC)COP(O)(=O)O[C@H]1C(O)C(O)C(O)[C@@H](O)C1O	-	-	-	-	-	-
YMDB01231	PI(14:1(9Z)/16:1(9Z))	CCCCCC\C=C/CCCCCCCC(=O)O[C@H](COC(=O)CCCCCCC\C=C/CCCC)COP(O)(=O)O[C@H]1C(O)C(O)C(O)[C@@H](O)C1O	-	-	-	-	-	-
YMDB01232	PI(14:1(9Z)/18:0)	CCCCCCCCCCCCCCCCCC(=O)O[C@H](COC(=O)CCCCCCC\C=C/CCCC)COP(O)(=O)O[C@H]1C(O)C(O)C(O)[C@@H](O)C1O	-	-	-	-	-	-
YMDB01233	PI(16:0/0:0)	CCCCCCCCCCCCCCCC(=O)OC[C@@H](O)COP(O)(=O)O[C@H]1C(O)C(O)C(O)[C@@H](O)C1O	-11.89	0.885404	Yes	-10.77	1.58269e-06	No
YMDB01234	PI(16:0/16:0)	[H][C@@](COC(=O)CCCCCCCCCCCCCCC)(COP(O)(=O)O[C@H]1C(O)C(O)C(O)[C@@H](O)C1O)OC(=O)CCCCCCCCCCCCCCC	-	-	-	-	-	-
YMDB01235	PI(16:0/16:1(9Z))	CCCCCCCCCCCCCCCC(=O)OC[C@]([H])(COP(O)(=O)O[C@H]1C(O)C(O)C(O)[C@@H](O)C1O)OC(=O)CCCCCCC\C=C/CCCCCC	-	-	-	-	-	-
YMDB01236	PI(16:0/18:1(9Z))	CCCCCCCCCCCCCCCC(=O)OC[C@]([H])(COP(O)(=O)O[C@H]1C(O)C(O)C(O)[C@@H](O)C1O)OC(=O)CCCCCCC\C=C/CCCCCCCC	-	-	-	-	-	-
YMDB01237	PI(16:1(9Z)/0:0)	CCCCCC\C=C/CCCCCCCC(=O)OC[C@@H](O)COP(O)(=O)O[C@H]1C(O)C(O)C(O)[C@@H](O)C1O	-10.77	0.992912	Yes	-10.31	0.000106665	No
YMDB01238	PI(16:1(9Z)/16:1(9Z))	CCCCCC\C=C/CCCCCCCC(=O)OC[C@]([H])(COP(O)(=O)O[C@H]1C(O)C(O)C(O)[C@@H](O)C1O)OC(=O)CCCCCCC\C=C/CCCCCC	-	-	-	-	-	-
YMDB01239	PI(16:1(9Z)/18:1(9Z))	CCCCCCCC\C=C/CCCCCCCC(=O)O[C@]([H])(COC(=O)CCCCCCC\C=C/CCCCCC)COP(O)(=O)O[C@H]1C(O)C(O)C(O)[C@@H](O)C1O	-	-	-	-	-	-
YMDB01240	PI(18:0/0:0)	CCCCCCCCCCCCCCCCCC(=O)OC[C@@H](O)COP(O)(=O)O[C@H]1C(O)C(O)C(O)[C@@H](O)C1O	-12.13	0.940206	Yes	-11.59	1.60013e-06	No
YMDB01241	PI(18:0/16:1(9Z))	CCCCCCCCCCCCCCCCCC(=O)OC[C@]([H])(COP(O)(=O)O[C@H]1C(O)C(O)C(O)[C@@H](O)C1O)OC(=O)CCCCCCC\C=C/CCCCCC	-	-	-	-	-	-
YMDB01242	PI(18:0/18:1(9Z))	CCCCCCCCCCCCCCCCCC(=O)OC[C@H](COP(O)(=O)O[C@H]1C(O)C(O)C(O)[C@@H](O)C1O)OC(=O)CCCCCCC\C=C/CCCCCCCC	-	-	-	-	-	-
YMDB01243	PI(18:1(9Z)/0:0)	CCCCCCCC\C=C/CCCCCCCC(=O)OC[C@@H](O)COP(O)(=O)O[C@H]1C(O)C(O)C(O)[C@@H](O)C1O	-10.99	0.995836	Yes	-11.01	0.000138893	No
YMDB01244	PI(18:1(9Z)/18:1(9Z))	CCCCCCCC\C=C/CCCCCCCC(=O)OC[C@]([H])(COP(O)(=O)O[C@H]1C(O)C(O)C(O)[C@@H](O)C1O)OC(=O)CCCCCCC\C=C/CCCCCCCC	-	-	-	-	-	-
YMDB01245	PI(22:0/0:0)	CCCCCCCCCCCCCCCCCCCCCC(=O)OC[C@@H](O)COP(O)(=O)O[C@H]1C(O)C(O)C(O)[C@@H](O)C1O	-	-	-	-	-	-
YMDB01246	PS(12:0/16:0)	CCCCCCCCCCCCCCCC(=O)O[C@H](COC(=O)CCCCCCCCCCC)COP(O)(=O)OC[C@H](N)C(O)=O	-	-	-	-	-	-
YMDB01247	PS(12:0/16:1(9Z))	CCCCCCCCCCCC(=O)OC[C@H](COP(O)(=O)OC[C@H](N)C(O)=O)OC(=O)CCCCCCC\C=C/CCCCCC	-	-	-	-	-	-
YMDB01248	PS(14:0/16:1(9Z))	[H][C@](N)(COP(O)(=O)OC[C@@]([H])(COC(=O)CCCCCCCCCCCCC)OC(=O)CCCCCCC\C=C/CCCCCC)C(O)=O	-	-	-	-	-	-
YMDB01249	PS(14:1(9Z)/16:0)	[H][C@](N)(COP(O)(=O)OC[C@@]([H])(COC(=O)CCCCCCC\C=C/CCCC)OC(=O)CCCCCCCCCCCCCCC)C(O)=O	-	-	-	-	-	-
YMDB01250	PS(16:0/0:0)	CCCCCCCCCCCCCCCC(=O)OC[C@@H](O)COP(O)(=O)OC[C@H](N)C(O)=O	-10.66	0.00897519	No	-9.28	0.00170226	No
YMDB01251	PS(16:0/16:0)	CCCCCCCCCCCCCCCC(=O)OC[C@H](COP(O)(=O)OC[C@H](N)C(O)=O)OC(=O)CCCCCCCCCCCCCCC	-	-	-	-	-	-
YMDB01252	PS(16:0/16:1(9Z))	[H][C@](N)(COP(O)(=O)OC[C@@]([H])(COC(=O)CCCCCCCCCCCCCCC)OC(=O)CCCCCCC\C=C/CCCCCC)C(O)=O	-	-	-	-	-	-
YMDB01253	PS(16:0/18:1(9Z))	[H][C@](N)(COP(O)(=O)OC[C@@]([H])(COC(=O)CCCCCCCCCCCCCCC)OC(=O)CCCCCCC\C=C/CCCCCCCC)C(O)=O	-	-	-	-	-	-
YMDB01254	PS(16:1(9Z)/16:1(9Z))	[H][C@](N)(COP(O)(=O)OC[C@@]([H])(COC(=O)CCCCCCC\C=C/CCCCCC)OC(=O)CCCCCCC\C=C/CCCCCC)C(O)=O	-	-	-	-	-	-
YMDB01255	PS(16:1(9Z)/18:1(9Z))	[H][C@](N)(COP(O)(=O)OC[C@@]([H])(COC(=O)CCCCCCC\C=C/CCCCCC)OC(=O)CCCCCCC\C=C/CCCCCCCC)C(O)=O	-	-	-	-	-	-
YMDB01256	PS(18:0/0:0)	CCCCCCCCCCCCCCCCCC(=O)OC[C@@H](O)COP(O)(=O)OC[C@H](N)C(O)=O	-9.08	0.0277897	No	-9.35	0.00165802	No
YMDB01257	PS(18:0/18:1(9Z))	[H][C@](N)(COP(O)(=O)OC[C@@]([H])(COC(=O)CCCCCCCCCCCCCCCCC)OC(=O)CCCCCCC\C=C/CCCCCCCC)C(O)=O	-	-	-	-	-	-
YMDB01258	PS(18:1(9Z)/0:0)	CCCCCCCC\C=C/CCCCCCCC(=O)OC[C@@H](O)COP(O)(=O)OC[C@H](N)C(O)=O	-8.78	0.643805	Yes	-8.47	0.0433759	No
YMDB01259	PS(18:1(9Z)/18:1(9Z))	[H][C@](N)(COP(O)(=O)OC[C@@]([H])(COC(=O)CCCCCCC\C=C/CCCCCCCC)OC(=O)CCCCCCC\C=C/CCCCCCCC)C(O)=O	-	-	-	-	-	-
YMDB01260	TG(12:0/12:0/18:1(9Z))	CCCCCCCCCCCC(=O)OC[C@H](COC(=O)CCCCCCC\C=C/CCCCCCCC)OC(=O)CCCCCCCCCCC	-	-	-	-	-	-
YMDB01261	TG(12:0/14:0/16:0)	CCCCCCCCCCCCCCCC(=O)OC[C@@H](COC(=O)CCCCCCCCCCC)OC(=O)CCCCCCCCCCCCC	-	-	-	-	-	-
YMDB01262	TG(12:0/14:0/16:1(9Z))	CCCCCCCCCCCCCC(=O)O[C@H](COC(=O)CCCCCCCCCCC)COC(=O)CCCCCCC\C=C/CCCCCC	-	-	-	-	-	-
YMDB01263	TG(12:0/14:1(9Z)/16:1(9Z))	CCCCCCCCCCCC(=O)OC[C@H](COC(=O)CCCCCCC\C=C/CCCCCC)OC(=O)CCCCCCC\C=C/CCCC	-	-	-	-	-	-
YMDB01264	TG(12:0/14:1(9Z)/22:0)	CCCCCCCCCCCCCCCCCCCCCC(=O)OC[C@@H](COC(=O)CCCCCCCCCCC)OC(=O)CCCCCCC\C=C/CCCC	-	-	-	-	-	-
YMDB01265	TG(12:0/16:0/16:0)	CCCCCCCCCCCCCCCC(=O)OC[C@@H](COC(=O)CCCCCCCCCCC)OC(=O)CCCCCCCCCCCCCCC	-	-	-	-	-	-
YMDB01266	TG(12:0/16:0/16:1(9Z))	CCCCCCCCCCCCCCCC(=O)O[C@H](COC(=O)CCCCCCCCCCC)COC(=O)CCCCCCC\C=C/CCCCCC	-	-	-	-	-	-
YMDB01267	TG(12:0/16:0/18:1(9Z))	CCCCCCCCCCCCCCCC(=O)O[C@H](COC(=O)CCCCCCCCCCC)COC(=O)CCCCCCC\C=C/CCCCCCCC	-	-	-	-	-	-
YMDB01268	TG(12:0/16:1(9Z)/16:1(9Z))	CCCCCCCCCCCC(=O)OC[C@H](COC(=O)CCCCCCC\C=C/CCCCCC)OC(=O)CCCCCCC\C=C/CCCCCC	-	-	-	-	-	-
YMDB01269	TG(12:0/16:1(9Z)/18:1(9Z))	CCCCCCCCCCCC(=O)OC[C@H](COC(=O)CCCCCCC\C=C/CCCCCCCC)OC(=O)CCCCCCC\C=C/CCCCCC	-	-	-	-	-	-
YMDB01270	TG(12:0/16:1(9Z)/22:0)	CCCCCCCCCCCCCCCCCCCCCC(=O)OC[C@@H](COC(=O)CCCCCCCCCCC)OC(=O)CCCCCCC\C=C/CCCCCC	-	-	-	-	-	-
YMDB01271	TG(14:0/16:0/16:0)	CCCCCCCCCCCCCCCC(=O)OC[C@@H](COC(=O)CCCCCCCCCCCCC)OC(=O)CCCCCCCCCCCCCCC	-	-	-	-	-	-
YMDB01272	TG(14:0/16:0/16:1(9Z))	CCCCCCCCCCCCCCCC(=O)O[C@H](COC(=O)CCCCCCCCCCCCC)COC(=O)CCCCCCC\C=C/CCCCCC	-	-	-	-	-	-
YMDB01273	TG(14:0/16:0/18:1(9Z))	CCCCCCCCCCCCCCCC(=O)O[C@H](COC(=O)CCCCCCCCCCCCC)COC(=O)CCCCCCC\C=C/CCCCCCCC	-	-	-	-	-	-
YMDB01274	TG(14:0/16:1(9Z)/16:1(9Z))	CCCCCCCCCCCCCC(=O)OC[C@H](COC(=O)CCCCCCC\C=C/CCCCCC)OC(=O)CCCCCCC\C=C/CCCCCC	-	-	-	-	-	-
YMDB01275	TG(14:0/16:1(9Z)/18:1(9Z))	CCCCCCCCCCCCCC(=O)OC[C@H](COC(=O)CCCCCCC\C=C/CCCCCCCC)OC(=O)CCCCCCC\C=C/CCCCCC	-	-	-	-	-	-
YMDB01276	TG(14:0/16:1(9Z)/22:0)	CCCCCCCCCCCCCCCCCCCCCC(=O)OC[C@@H](COC(=O)CCCCCCCCCCCCC)OC(=O)CCCCCCC\C=C/CCCCCC	-	-	-	-	-	-
YMDB01277	TG(14:0/16:1(9Z)/26:0)	CCCCCCCCCCCCCCCCCCCCCCCCCC(=O)OC[C@@H](COC(=O)CCCCCCCCCCCCC)OC(=O)CCCCCCC\C=C/CCCCCC	-	-	-	-	-	-
YMDB01278	TG(14:0/18:0/18:1(9Z))	CCCCCCCCCCCCCCCCCC(=O)O[C@H](COC(=O)CCCCCCCCCCCCC)COC(=O)CCCCCCC\C=C/CCCCCCCC	-	-	-	-	-	-
YMDB01279	TG(14:0/18:1(9Z)/20:0)	CCCCCCCCCCCCCCCCCCCC(=O)OC[C@@H](COC(=O)CCCCCCCCCCCCC)OC(=O)CCCCCCC\C=C/CCCCCCCC	-	-	-	-	-	-
YMDB01280	TG(14:0/18:1(9Z)/22:0)	CCCCCCCCCCCCCCCCCCCCCC(=O)OC[C@@H](COC(=O)CCCCCCCCCCCCC)OC(=O)CCCCCCC\C=C/CCCCCCCC	-	-	-	-	-	-
YMDB01281	TG(14:1(9Z)/16:1(9Z)/16:1(9Z))	CCCCCC\C=C/CCCCCCCC(=O)OC[C@@H](COC(=O)CCCCCCC\C=C/CCCC)OC(=O)CCCCCCC\C=C/CCCCCC	-	-	-	-	-	-
YMDB01282	TG(14:1(9Z)/16:1(9Z)/18:1(9Z))	CCCCCCCC\C=C/CCCCCCCC(=O)OC[C@@H](COC(=O)CCCCCCC\C=C/CCCC)OC(=O)CCCCCCC\C=C/CCCCCC	-	-	-	-	-	-
YMDB01283	TG(14:1(9Z)/16:1(9Z)/22:0)	CCCCCCCCCCCCCCCCCCCCCC(=O)OC[C@@H](COC(=O)CCCCCCC\C=C/CCCC)OC(=O)CCCCCCC\C=C/CCCCCC	-	-	-	-	-	-
YMDB01284	TG(16:0/16:0/16:1(9Z))	CCCCCCCCCCCCCCCC(=O)OC[C@H](COC(=O)CCCCCCC\C=C/CCCCCC)OC(=O)CCCCCCCCCCCCCCC	-	-	-	-	-	-
YMDB01285	TG(16:0/16:0/18:0)	CCCCCCCCCCCCCCCCCC(=O)OC[C@@H](COC(=O)CCCCCCCCCCCCCCC)OC(=O)CCCCCCCCCCCCCCC	-	-	-	-	-	-
YMDB01286	TG(16:0/16:1(9Z)/16:1(9Z))	CCCCCCCCCCCCCCCC(=O)OC[C@H](COC(=O)CCCCCCC\C=C/CCCCCC)OC(=O)CCCCCCC\C=C/CCCCCC	-	-	-	-	-	-
YMDB01287	TG(16:0/16:1(9Z)/18:0)	CCCCCCCCCCCCCCCCCC(=O)OC[C@@H](COC(=O)CCCCCCCCCCCCCCC)OC(=O)CCCCCCC\C=C/CCCCCC	-	-	-	-	-	-
YMDB01288	TG(16:0/16:1(9Z)/18:1(9Z))	CCCCCCCCCCCCCCCC(=O)OC[C@H](COC(=O)CCCCCCC\C=C/CCCCCCCC)OC(=O)CCCCCCC\C=C/CCCCCC	-	-	-	-	-	-
YMDB01289	TG(16:0/16:1(9Z)/22:0)	CCCCCCCCCCCCCCCCCCCCCC(=O)OC[C@@H](COC(=O)CCCCCCCCCCCCCCC)OC(=O)CCCCCCC\C=C/CCCCCC	-	-	-	-	-	-
YMDB01290	TG(16:0/16:1(9Z)/24:0)	CCCCCCCCCCCCCCCCCCCCCCCC(=O)OC[C@@H](COC(=O)CCCCCCCCCCCCCCC)OC(=O)CCCCCCC\C=C/CCCCCC	-	-	-	-	-	-
YMDB01291	TG(16:0/16:1(9Z)/26:0)	CCCCCCCCCCCCCCCCCCCCCCCCCC(=O)OC[C@@H](COC(=O)CCCCCCCCCCCCCCC)OC(=O)CCCCCCC\C=C/CCCCCC	-	-	-	-	-	-
YMDB01292	TG(16:0/18:0/18:1(9Z))	CCCCCCCCCCCCCCCCCC(=O)O[C@H](COC(=O)CCCCCCCCCCCCCCC)COC(=O)CCCCCCC\C=C/CCCCCCCC	-	-	-	-	-	-
YMDB01293	TG(16:0/18:1(9Z)/18:1(9Z))	CCCCCCCCCCCCCCCC(=O)OC[C@H](COC(=O)CCCCCCC\C=C/CCCCCCCC)OC(=O)CCCCCCC\C=C/CCCCCCCC	-	-	-	-	-	-
YMDB01294	TG(16:0/18:1(9Z)/20:0)	CCCCCCCCCCCCCCCCCCCC(=O)OC[C@@H](COC(=O)CCCCCCCCCCCCCCC)OC(=O)CCCCCCC\C=C/CCCCCCCC	-	-	-	-	-	-
YMDB01295	TG(16:0/18:1(9Z)/22:0)	CCCCCCCCCCCCCCCCCCCCCC(=O)OC[C@@H](COC(=O)CCCCCCCCCCCCCCC)OC(=O)CCCCCCC\C=C/CCCCCCCC	-	-	-	-	-	-
YMDB01296	TG(16:0/18:1(9Z)/24:0)	CCCCCCCCCCCCCCCCCCCCCCCC(=O)OC[C@@H](COC(=O)CCCCCCCCCCCCCCC)OC(=O)CCCCCCC\C=C/CCCCCCCC	-	-	-	-	-	-
YMDB01297	TG(16:0/18:1(9Z)/26:0)	CCCCCCCCCCCCCCCCCCCCCCCCCC(=O)OC[C@@H](COC(=O)CCCCCCCCCCCCCCC)OC(=O)CCCCCCC\C=C/CCCCCCCC	-	-	-	-	-	-
YMDB01298	TG(16:1(9Z)/16:1(9Z)/16:1(9Z))	CCCCCC\C=C/CCCCCCCC(=O)OCC(COC(=O)CCCCCCC\C=C/CCCCCC)OC(=O)CCCCCCC\C=C/CCCCCC	-	-	-	-	-	-
YMDB01299	TG(16:1(9Z)/16:1(9Z)/18:0)	CCCCCCCCCCCCCCCCCC(=O)OC[C@@H](COC(=O)CCCCCCC\C=C/CCCCCC)OC(=O)CCCCCCC\C=C/CCCCCC	-	-	-	-	-	-
YMDB01300	TG(16:1(9Z)/16:1(9Z)/18:1(9Z))	CCCCCCCC\C=C/CCCCCCCC(=O)OC[C@@H](COC(=O)CCCCCCC\C=C/CCCCCC)OC(=O)CCCCCCC\C=C/CCCCCC	-	-	-	-	-	-
YMDB01301	TG(16:1(9Z)/16:1(9Z)/20:0)	CCCCCCCCCCCCCCCCCCCC(=O)OC[C@@H](COC(=O)CCCCCCC\C=C/CCCCCC)OC(=O)CCCCCCC\C=C/CCCCCC	-	-	-	-	-	-
YMDB01302	TG(16:1(9Z)/16:1(9Z)/22:0)	CCCCCCCCCCCCCCCCCCCCCC(=O)OC[C@@H](COC(=O)CCCCCCC\C=C/CCCCCC)OC(=O)CCCCCCC\C=C/CCCCCC	-	-	-	-	-	-
YMDB01303	TG(16:1(9Z)/16:1(9Z)/24:0)	CCCCCCCCCCCCCCCCCCCCCCCC(=O)OC[C@@H](COC(=O)CCCCCCC\C=C/CCCCCC)OC(=O)CCCCCCC\C=C/CCCCCC	-	-	-	-	-	-
YMDB01304	TG(16:1(9Z)/16:1(9Z)/26:0)	CCCCCCCCCCCCCCCCCCCCCCCCCC(=O)OC[C@@H](COC(=O)CCCCCCC\C=C/CCCCCC)OC(=O)CCCCCCC\C=C/CCCCCC	-	-	-	-	-	-
YMDB01305	TG(16:1(9Z)/18:0/18:0)	CCCCCCCCCCCCCCCCCC(=O)OC[C@@H](COC(=O)CCCCCCC\C=C/CCCCCC)OC(=O)CCCCCCCCCCCCCCCCC	-	-	-	-	-	-
YMDB01306	TG(16:1(9Z)/18:0/18:1(9Z))	CCCCCCCCCCCCCCCCCC(=O)O[C@H](COC(=O)CCCCCCC\C=C/CCCCCC)COC(=O)CCCCCCC\C=C/CCCCCCCC	-	-	-	-	-	-
YMDB01307	TG(16:1(9Z)/18:1(9Z)/18:1(9Z))	CCCCCCCC\C=C/CCCCCCCC(=O)OC[C@@H](COC(=O)CCCCCCC\C=C/CCCCCC)OC(=O)CCCCCCC\C=C/CCCCCCCC	-	-	-	-	-	-
YMDB01308	TG(16:1(9Z)/18:1(9Z)/20:0)	CCCCCCCCCCCCCCCCCCCC(=O)OC[C@@H](COC(=O)CCCCCCC\C=C/CCCCCC)OC(=O)CCCCCCC\C=C/CCCCCCCC	-	-	-	-	-	-
YMDB01309	TG(16:1(9Z)/18:1(9Z)/22:0)	CCCCCCCCCCCCCCCCCCCCCC(=O)OC[C@@H](COC(=O)CCCCCCC\C=C/CCCCCC)OC(=O)CCCCCCC\C=C/CCCCCCCC	-	-	-	-	-	-
YMDB01310	TG(16:1(9Z)/18:1(9Z)/24:0)	CCCCCCCCCCCCCCCCCCCCCCCC(=O)OC[C@@H](COC(=O)CCCCCCC\C=C/CCCCCC)OC(=O)CCCCCCC\C=C/CCCCCCCC	-	-	-	-	-	-
YMDB01311	TG(16:1(9Z)/18:1(9Z)/26:0)	CCCCCCCCCCCCCCCCCCCCCCCCCC(=O)OC[C@@H](COC(=O)CCCCCCC\C=C/CCCCCC)OC(=O)CCCCCCC\C=C/CCCCCCCC	-	-	-	-	-	-
YMDB01312	TG(18:0/18:0/18:1(9Z))	CCCCCCCCCCCCCCCCCC(=O)OC[C@H](COC(=O)CCCCCCC\C=C/CCCCCCCC)OC(=O)CCCCCCCCCCCCCCCCC	-	-	-	-	-	-
YMDB01313	TG(18:0/18:1(9Z)/18:1(9Z))	CCCCCCCCCCCCCCCCCC(=O)OC[C@H](COC(=O)CCCCCCC\C=C/CCCCCCCC)OC(=O)CCCCCCC\C=C/CCCCCCCC	-	-	-	-	-	-
YMDB01314	TG(18:0/18:1(9Z)/26:0)	CCCCCCCCCCCCCCCCCCCCCCCCCC(=O)OC[C@@H](COC(=O)CCCCCCCCCCCCCCCCC)OC(=O)CCCCCCC\C=C/CCCCCCCC	-	-	-	-	-	-
YMDB01315	TG(18:1(9Z)/18:1(9Z)/18:1(9Z))	CCCCCCCC\C=C/CCCCCCCC(=O)OCC(COC(=O)CCCCCCC\C=C/CCCCCCCC)OC(=O)CCCCCCC\C=C/CCCCCCCC	-	-	-	-	-	-
YMDB01316	TG(18:1(9Z)/18:1(9Z)/22:0)	CCCCCCCCCCCCCCCCCCCCCC(=O)OC[C@@H](COC(=O)CCCCCCC\C=C/CCCCCCCC)OC(=O)CCCCCCC\C=C/CCCCCCCC	-	-	-	-	-	-
YMDB01317	TG(18:1(9Z)/18:1(9Z)/26:0)	CCCCCCCCCCCCCCCCCCCCCCCCCC(=O)OC[C@@H](COC(=O)CCCCCCC\C=C/CCCCCCCC)OC(=O)CCCCCCC\C=C/CCCCCCCC	-	-	-	-	-	-
YMDB01318	2-Hydroxy-3-methylbutyric acid	CC(C)C(O)C(O)=O	-5.15	1.69187e-06	Yes	-6.05	2.40458e-07	Yes
YMDB01320	isobutanoic acid	CC(C)C(O)=O	-3.77	2.74198e-06	Yes	-4.2	2.31339e-07	Yes
YMDB01321	Protocatechuic acid	OC(=O)C1=CC=C(O)C(O)=C1	-5.69	2.15946e-05	Yes	-6.75	1.02995e-06	Yes
YMDB01322	Salicylic acid	OC(=O)C1=CC=CC=C1O	-4.46	5.99794e-06	Yes	-4.69	7.06278e-07	Yes
YMDB01323	Gallic acid	OC(=O)C1=CC(O)=C(O)C(O)=C1	-5.85	8.5785e-05	Yes	-7.3	1.64727e-06	No
YMDB01324	Cinnamic acid	OC(=O)\C=C\C1=CC=CC=C1	-4.98	4.23356e-05	Yes	-6.37	1.63637e-05	Yes
YMDB01325	Ferulic acid	COC1=C(O)C=CC(\C=C\C(O)=O)=C1	-5.06	0.000461116	Yes	-7.77	3.32582e-05	No
YMDB01326	Phenyl methanal	O=CC1=CC=CC=C1	-4.43	1.16899e-06	Yes	-4.68	3.74055e-07	Yes
YMDB01327	2-Amino-2-methyl-1,3-propanediol	CC(N)(CO)CO	-5.41	6.36549e-06	Yes	-5.89	2.35869e-06	Yes
YMDB01328	Butyl 2-methyl propanoate	CCCCOC(=O)C(C)C	-4.71	6.89336e-07	Yes	-4.59	8.78823e-07	Yes
YMDB01329	Butyl 2-methyl-2-propenoate	CCCCOC(=O)C(C)=C	-4.72	8.95262e-07	Yes	-4.49	5.09029e-07	Yes
YMDB01330	2-Ethyl-1-hexanol	CCCCC(CC)CO	-4.47	3.02909e-07	Yes	-5.14	1.343e-07	Yes
YMDB01331	Ethyl propanoate	CCOC(=O)CC	-3.49	2.75573e-06	Yes	-3.54	1.90554e-07	Yes
YMDB01332	Ethyl dodecanoate	CCCCCCCCCCCC(=O)OCC	-4.15	4.44601e-08	Yes	-4.89	5.39274e-05	Yes
YMDB01333	Methyl hexanoate	CCCCCC(=O)OC	-4.11	7.51789e-07	Yes	-4.42	1.17794e-07	Yes
YMDB01334	Ethyl 3-methyl butanoate	CCOC(=O)CC(C)C	-3.95	7.92453e-07	Yes	-4.1	3.05628e-07	Yes
YMDB01335	Ethoxy ethene	CCOC=C	-2.5	1.23272e-05	Yes	-2.72	9.04809e-07	Yes
YMDB01336	Methyl decanoate	CCCCCCCCCC(=O)OC	-4.43	1.04791e-07	Yes	-5.05	3.91379e-07	Yes
YMDB01337	2-Heptanone	CCCCCC(C)=O	-4.17	4.11213e-07	Yes	-4.36	1.95598e-07	Yes
YMDB01338	Piperidine	C1CCNCC1	-3.64	5.07137e-06	Yes	-4.01	6.0723e-07	Yes
YMDB01339	Methyl octanoate	CCCCCCCC(=O)OC	-4.86	2.6161e-07	Yes	-4.85	1.45285e-07	Yes
YMDB01340	Decanal	CCCCCCCCCC=O	-5.03	1.11477e-07	Yes	-5.03	2.53238e-07	Yes
YMDB01341	3,3-Dimethyl-2-butanol	CC(O)C(C)(C)C	-4.02	6.75363e-07	Yes	-4.49	1.64713e-07	Yes
YMDB01342	Ethyl pentanoate	CCCCC(=O)OCC	-3.91	8.09226e-07	Yes	-4.24	2.74373e-07	Yes
YMDB01343	2-Heptanol	CCCCCC(C)O	-4.32	5.29025e-07	Yes	-4.72	1.19004e-07	Yes
YMDB01344	2,3,4-Trimethyl-pentane	CC(C)C(C)C(C)C	-4.34	9.61413e-07	Yes	-4.76	1.31059e-06	Yes
YMDB01345	Butyl octanoate	CCCCCCCC(=O)OCCCC	-4.66	9.6866e-08	Yes	-5.15	9.05124e-05	Yes
YMDB01346	3-Methyl-2-butanol	CC(C)C(C)O	-3.86	1.17761e-06	Yes	-4.23	3.11392e-07	Yes
YMDB01347	Propyl hexanoate	CCCCCC(=O)OCCC	-4.64	2.92054e-07	Yes	-4.84	1.85719e-06	Yes
YMDB01348	4-Methyl-1-pentanol	CC(C)CCCO	-3.72	9.70803e-07	Yes	-4.41	2.52566e-07	Yes
YMDB01349	Ethyl hexadecanoate	CCCCCCCCCCCCCCCC(=O)OCC	-4.72	2.86841e-08	Yes	-5.5	0.000911188	Yes
YMDB01350	3-Methylbutyl octanoate	CCCCCCCC(=O)OCCC(C)C	-5.75	3.6777e-07	Yes	-5.19	0.00442859	Yes
YMDB01351	Isopentyl hexanoate	CCCCCC(=O)OCCC(C)C	-4.9	3.41698e-07	Yes	-5.11	0.000326179	Yes
YMDB01352	1-Octen-3-ol	CCCCCC(O)C=C	-4.67	4.19995e-07	Yes	-5.23	1.32609e-07	Yes
YMDB01353	Ethyl 2-methyl butanoate	CCOC(=O)C(C)CC	-3.95	6.92126e-07	Yes	-4.36	3.2062e-07	Yes
YMDB01354	Ethyl nonanoate	CCCCCCCCC(=O)OCC	-5.09	1.1783e-07	Yes	-4.87	2.22633e-06	Yes
YMDB01355	Ethyl tetradecanoate	CCCCCCCCCCCCCC(=O)OCC	-4.39	3.1577e-08	Yes	-4.81	0.0003536	Yes
YMDB01356	Ethyl 3-hydroxy hexanoate	CCCC(O)CC(=O)OCC	-4.8	6.07354e-07	Yes	-4.98	1.752e-07	Yes
YMDB01357	Ethyl 3-hexenoate	CCOC(=O)CC=CCC	-4.53	6.54347e-07	Yes	-4.69	5.58516e-07	Yes
YMDB01358	Butyl 2-methyl butanoate	CCCCOC(=O)C(C)CC	-4.75	3.57356e-07	Yes	-4.67	7.06573e-06	Yes
YMDB01359	3-Hexenyl butanoate	CCCC(=O)OCCC=CCC	-4.93	3.83208e-07	Yes	-4.87	0.000110244	Yes
YMDB01360	Propyl octanoate	CCCCCCCC(=O)OCCC	-4.8	1.36846e-07	Yes	-4.92	1.25999e-05	Yes
YMDB01361	Cyclopentyl methanol	OCC1CCCC1	-4.17	1.28403e-06	Yes	-4.88	3.07855e-07	Yes
YMDB01362	2,4,5-Trimethyl-1,3-dioxolane	CC1OC(C)C(C)O1	-4.07	1.4127e-06	Yes	-4.09	6.59816e-07	Yes
YMDB01363	1-(1-Ethoxyethoxy)-pentane	CCCCCOC(C)OCC	-4.08	4.92383e-07	Yes	-4.19	3.22077e-06	Yes
YMDB01364	Propyl decanoate	CCCCCCCCCC(=O)OCCC	-4.03	8.04154e-08	Yes	-4.4	0.000145919	Yes
YMDB01365	Ethyl 2-hexenoate	CCC\C=C\C(=O)OCC	-4.34	5.68594e-07	Yes	-4.51	7.25786e-07	Yes
YMDB01366	Ethyl 9-decenoate	CCOC(=O)CCCCCCCC=C	-4.71	1.35016e-07	Yes	-4.65	1.12342e-05	Yes
YMDB01367	Ethyl 7-octenoate	CCOC(=O)CCCCCC=C	-4.69	2.93036e-07	Yes	-4.8	1.56974e-06	Yes
YMDB01368	Ethyl 9-hexadecenoate	CCCCCC\C=C\CCCCCCCC(=O)OCC	-5.02	1.32998e-07	Yes	-5.17	0.0416661	Yes
YMDB01369	1,1-Diethoxy ethane	CCOC(C)OCC	-3.05	2.85667e-06	Yes	-3.2	6.46478e-07	Yes
YMDB01370	Methyl 2-hydroxy benzoate	COC(=O)C1=CC=CC=C1O	-5.66	2.84842e-06	Yes	-5.74	3.5165e-07	Yes
YMDB01371	3,7-Dimethyl-1,6-octadien-3-ol	CC(C)=CCCC(C)(O)C=C	-5.31	7.11138e-07	Yes	-5.12	2.57528e-06	Yes
YMDB01372	3,7-Dimethyl-6-octen-1-ol	CC(CCO)CCC=C(C)C	-5.36	9.28715e-07	Yes	-5.24	6.40189e-07	Yes
YMDB01373	2-(4-Methyl-3-cyclohexen-1-yl)-2-propanol	CC1=CCC(CC1)C(C)(C)O	-5.85	2.56827e-07	Yes	-5.8	5.57847e-06	Yes
YMDB01374	3-Methylbutyl pentadecanoate	CCCCCCCCCCCCCCC(=O)OCCC(C)C	-5.06	9.16212e-06	Yes	-4.7	0.0158459	Yes
YMDB01375	1-[2,6,6-Trimethyl-1,3-cyclohexadien-1-yl]-2-buten-1-one	C\C=C\C(=O)C1=C(C)C=CCC1(C)C	-5.15	0.942927	No	-5.49	0.950343	No
YMDB01377	2-Propyn-1-ol	OCC#C	-3.11	2.67162e-05	Yes	-3.13	6.67504e-06	Yes
YMDB01378	4-Hexenyl acetate	CC=CCCCOC(C)=O	-5.01	8.92046e-07	Yes	-4.96	4.92903e-07	Yes
YMDB01379	Ethyl-2-butenoate	CCC(=CC)C([O-])=O	-4.21	1.42941e-06	Yes	-5.02	3.94167e-07	Yes
YMDB01380	Diethyl butanedioate	CCOC(=O)CCC(=O)OCC	-4.17	9.4207e-07	Yes	-4.58	1.17598e-06	Yes
YMDB01381	Ethyl hexanoate	CCCCCC(=O)OCC	-4.28	4.73937e-07	Yes	-4.6	3.2083e-07	Yes
YMDB01383	2-nonanone	CCCCCCCC(C)=O	-5.06	1.85178e-07	Yes	-4.98	3.93105e-07	Yes
YMDB01384	Hexyl acetate	CCCCCCOC(C)=O	-4.87	4.7411e-07	Yes	-4.77	2.03636e-07	Yes
YMDB01385	Ethyl butanoate	CCCC(=O)OCC	-3.51	1.43641e-06	Yes	-3.76	1.9589e-07	Yes
YMDB01386	1-Butanol	CCCCO	-3.33	4.02633e-06	Yes	-3.43	1.16834e-06	Yes
YMDB01389	Ethyl octanoate	CCCCCCCC(=O)OCC	-4.53	1.80138e-07	Yes	-4.58	9.84506e-07	Yes
YMDB01390	Propyl acetate	CCCOC(C)=O	-3.55	2.34902e-06	Yes	-3.58	2.10301e-07	Yes
YMDB01391	Ethyl decanoate	CCCCCCCCCC(=O)OCC	-3.93	8.06775e-08	Yes	-5.16	5.81772e-06	Yes
YMDB01392	butanoic acid	CCCC(O)=O	-3.5	3.47355e-06	Yes	-4.13	2.82286e-07	Yes
YMDB01393	naphthalene	C1=CC2=CC=CC=C2C=C1	-5.09	3.07015e-05	Yes	-5.18	1.58906e-05	Yes
YMDB01395	1-propanol	CCCO	-2.98	7.93923e-06	Yes	-3	2.57775e-06	Yes
YMDB01396	N,N-dimethylformamide	CN(C)C=O	-2.53	1.28642e-05	Yes	-2.53	6.35354e-07	Yes
YMDB01397	propyl butanoate	CCCOC(=O)CCC	-3.96	7.50357e-07	Yes	-4.07	3.89115e-07	Yes
YMDB01398	cyclohexanol	OC1CCCCC1	-4.37	1.19461e-06	Yes	-5.12	2.87103e-07	Yes
YMDB01399	butyl butanoate	CCCCOC(=O)CCC	-4.42	4.38735e-07	Yes	-4.33	8.73314e-07	Yes
YMDB01400	thiazolidine	C1CSCN1	-3.11	3.31961e-05	Yes	-3.29	1.84707e-06	Yes
YMDB01401	dipropyl succinate	CCCOC(=O)CCC(=O)OCCC	-3.97	5.20421e-07	Yes	-4.99	0.000361709	Yes
YMDB01402	monoethyl succinate	CCOC(=O)CCC(O)=O	-3.8	2.10895e-06	Yes	-4.71	3.55147e-07	Yes
YMDB01403	Ethyl 2-hydroxypentanoate	CCCC(O)C(=O)OCC	-4.59	8.5115e-07	Yes	-4.78	1.58792e-07	Yes
YMDB01404	1-(4-hydroxyphenyl)ethanol	CC(O)C1=CC=C(O)C=C1	-4.93	2.73735e-06	Yes	-5.42	3.54655e-07	Yes
YMDB01405	propylene glycol	CC(O)CO	-4.32	1.01704e-05	Yes	-4.35	4.47831e-06	Yes
YMDB01406	diethyl tartrate	CCOC(=O)C(O)C(O)C(=O)OCC	-5.32	1.48337e-06	Yes	-5.94	1.48149e-07	Yes
YMDB01407	2,3-butanediol	CC(O)C(C)O	-4.71	4.12079e-06	Yes	-4.7	1.59164e-06	Yes
YMDB01408	hydroxyl diethyl succinate	CCOC(=O)CC(O)C(=O)OCC	-4.32	1.05927e-06	Yes	-5.08	3.27056e-07	Yes
YMDB01409	isoheptanol	CC(C)CCCCO	-4.06	6.20171e-07	Yes	-4.71	1.52384e-07	Yes
YMDB01412	2-methylbutyl octanoate	CCCCCCCC(=O)OCC(C)CC	-5.33	1.36792e-07	Yes	-5.03	0.0100777	Yes
YMDB01413	vitispirane	CC1CCC2(O1)C(=C)C=CCC2(C)C	-5.65	5.58883e-05	Yes	-5.93	0.904138	No
YMDB01414	ethyl-9-decenoate	CCC(CCCCCCC=C)C(O)=O	-4.38	1.25635e-07	Yes	-4.96	0.000640039	Yes
YMDB01415	4-Mercapto-4-methylpentan-2-one	CC(=O)CC(C)(C)S	-4.53	6.90556e-07	Yes	-4.96	2.54826e-07	Yes
YMDB01416	3-mercaptohexyl acetate	CCCC(S)CCOC(C)=O	-5.64	6.2431e-07	Yes	-5.31	1.62251e-07	Yes
YMDB01417	3-mercaptohexan-1-ol	CCCC(S)CCO	-4.46	1.53146e-06	Yes	-5.4	3.793e-07	Yes
YMDB01418	gamma-butyrolactone	O=C1CCCO1	-3.99	7.87168e-06	Yes	-3.95	3.75055e-07	Yes
YMDB01419	Ethyl 4-hydroxybutanoate	CCOC(=O)CCCO	-4.12	2.65497e-06	Yes	-4.41	2.21304e-07	Yes
YMDB01420	cis-3-hexen-1-ol	CC\C=C/CCO	-3.78	1.38952e-06	Yes	-4.35	4.34894e-07	Yes
YMDB01421	trans-3-hexen-1-ol	CC\C=C\CCO	-3.77	1.39155e-06	Yes	-4.32	4.37882e-07	Yes
YMDB01423	3-ethoxy-1-propanol	CCOCCCO	-2.78	6.23219e-06	Yes	-2.95	5.87267e-07	Yes
YMDB01424	hexanoic acid	CCCCCC(O)=O	-4.15	1.02405e-06	Yes	-5.02	1.84342e-07	Yes
YMDB01425	ethyl 3-hydroxybutanoate	CCOC(=O)CC(C)O	-4.26	1.93358e-06	Yes	-4.46	1.79431e-07	Yes
YMDB01426	benzyl alcohol	OCC1=CC=CC=C1	-4.08	6.56984e-07	Yes	-4.93	3.30102e-07	Yes
YMDB01427	3-methylthiopropanol	CSCCCO	-3.3	8.99088e-06	Yes	-3.62	7.83621e-07	Yes
YMDB01428	3-methyl-1-pentanol	CCC(C)CCO	-3.69	8.90328e-07	Yes	-4.5	2.77938e-07	Yes
YMDB01429	Ethyl 2-hydroxy propanoate	CCOC(=O)C(C)O	-4.26	2.92082e-06	Yes	-4.26	2.49151e-07	Yes
YMDB01430	2-methoxyphenol	COC1=CC=CC=C1O	-5.11	1.01785e-06	Yes	-5.4	1.22028e-07	Yes
YMDB01431	2-acetylthiophene	CC(=O)C1=CC=CS1	-4.19	1.35133e-06	Yes	-4.55	2.93598e-07	Yes
YMDB01432	Benzothiazole	S1C=NC2=CC=CC=C12	-4.85	1.251e-06	Yes	-4.92	4.89294e-07	Yes
YMDB01433	2-Furanmethanethiol	SCC1=CC=CO1	-4.19	1.79805e-06	Yes	-4.33	3.39857e-07	Yes
YMDB01434	2,3-pentanedione	CCC(=O)C(C)=O	-4.15	1.2995e-06	Yes	-4.15	2.00255e-07	Yes
YMDB01435	5-methyl-2-furancarboxaldehyde	CC1=CC=C(O1)C=O	-4.36	1.4005e-06	Yes	-4.33	3.25674e-07	Yes
YMDB01436	bis-(methylthio)methane	CSCSC	-2.55	1.94563e-05	Yes	-2.76	4.54996e-07	Yes
YMDB01437	2-ethylfuran	CCC1=CC=CO1	-3.82	1.24161e-06	Yes	-3.8	2.66779e-07	Yes
YMDB01438	dimethyltrisulfide	CSSSC	-2.87	3.38973e-05	Yes	-3.12	5.11735e-07	Yes
YMDB01439	2-pentylfuran	CCCCCC1=CC=CO1	-5.06	3.47314e-07	Yes	-5.02	1.41645e-06	Yes
YMDB01440	2-phenylbut-2-enal	CC=C(C=O)C1=CC=CC=C1	-5.43	0.000309083	Yes	-5.61	0.00015098	Yes
YMDB01441	2-Ethyl-3,5-dimethylpyrazine	CCC1=C(C)N=C(C)C=N1	-4.51	3.78377e-06	Yes	-4.64	1.19631e-06	Yes
YMDB01442	Trimethylpyrazine	CC1=NC(C)=C(C)N=C1	-4.45	1.80646e-06	Yes	-4.42	4.65704e-07	Yes
YMDB01443	2-methyl-3-furanthiol	CC1=C(S)C=CO1	-3.88	1.62304e-06	Yes	-4.25	2.63537e-07	Yes
YMDB01444	1-octen-3-one	CCCCCC(=O)C=C	-4.58	3.95269e-07	Yes	-4.71	3.92811e-07	Yes
YMDB01445	5-methyl-2-thiophenecarboxaldehyde	CC1=CC=C(S1)C=O	-4.57	1.32608e-06	Yes	-4.72	3.02468e-07	Yes
YMDB01446	2-Methyl-5-isopropylpyrazine	CC(C)C1=NC=C(C)N=C1	-4.87	4.00285e-06	Yes	-4.83	1.19303e-06	Yes
YMDB01447	2-thiophenemethanol	OCC1=CC=CS1	-3.87	1.44681e-06	Yes	-4.56	5.05392e-07	Yes
YMDB01448	2-acetyl-2-thiazoline	CC(=O)C1=NCCS1	-4.36	4.04671e-06	Yes	-4.28	2.47862e-07	Yes
YMDB01449	3-methylthio-thiophene	CSC1=CSC=C1	-3.88	1.63818e-06	Yes	-3.91	2.60882e-07	Yes
YMDB01450	1-(Methylthio)-3-pentanone	CCC(=O)CCSC	-3.88	1.32599e-06	Yes	-4.16	4.7728e-07	Yes
YMDB01451	2-acetyl-1-pyrroline	CC(=O)C1=NCCC1	-4.41	1.88887e-06	Yes	-4.34	1.96716e-07	Yes
YMDB01452	2-methyl-3-methylthiofuran	CSC1=C(C)OC=C1	-3.91	1.11953e-06	Yes	-4.2	3.63135e-07	Yes
YMDB01453	bis-(2-methyl-3-furyl) disulfide	CC1=C(SSC2=C(C)OC=C2)C=CO1	-6.17	0.000813205	Yes	-5.81	0.910677	No
YMDB01454	trans-3,5-Dimethyl-1,2-dithiolan-4-one	CC1SSC(C)C1=O	-4.85	1.75031e-06	Yes	-5.32	3.78837e-07	Yes
YMDB01455	trans,trans-2,4-decadienal	CCCCC\C=C\C=C\C=O	-5.35	4.51244e-07	Yes	-5.33	1.01583e-05	Yes
YMDB01456	cis-3,5-Dimethyl-1,2,4-trithiolane	C[C@H]1SS[C@@H](C)S1	-3.84	4.66368e-06	Yes	-4.57	3.08522e-07	Yes
YMDB01457	2-Methylphenol	CC1=CC=CC=C1O	-4.72	1.42459e-06	Yes	-5.16	2.84933e-07	Yes
YMDB01458	2-methylpyridine	CC1=NC=CC=C1	-4.01	1.24399e-06	Yes	-4.06	3.49783e-07	Yes
YMDB01459	2-furancarboxaldehyde	O=CC1=CC=CO1	-3.9	1.68399e-06	Yes	-3.94	2.64457e-07	Yes
YMDB01460	2-furfurylmethylsulfide	SCCC1=CC=CO1	-4.57	1.53178e-06	Yes	-4.56	2.4631e-07	Yes
YMDB01462	2-methylthiophene	CC1=CC=CS1	-3.64	1.20898e-06	Yes	-3.79	2.527e-07	Yes
YMDB01463	2-methyl-3-methyldithiofuran	CSSC1=C(C)OC=C1	-4.34	1.25921e-06	Yes	-4.61	9.33543e-07	Yes
YMDB01465	dimethyltetrasulfide	CSSSSC	-3.38	3.22158e-05	Yes	-3.51	4.22417e-07	Yes
YMDB01466	3-(Methylsulfanyl)Propanal	CSCCC=O	-3.11	6.44527e-06	Yes	-3.46	3.82688e-07	Yes
YMDB01467	2-methyltetrahydrothiophen-3-one	CC1SCCC1=O	-4.32	2.06334e-06	Yes	-4.44	2.6282e-07	Yes
YMDB01468	trans-beta-damascenone	C\C=C\C(=O)C1=C(C)C=CCC1(C)C	-	-	-	-	-	-
YMDB01470	1-Pentanol	CCCCCO	-3.58	2.19008e-06	Yes	-3.86	5.42995e-07	Yes
YMDB01471	Pentyl acetate	CCCCCOC(C)=O	-4.38	7.59962e-07	Yes	-4.27	1.86888e-07	Yes
YMDB01472	Phenylethyl acetate	CC(OC(C)=O)C1=CC=CC=C1	-5.45	0.000258529	Yes	-5.53	0.000467803	Yes
YMDB01473	1-Hexanol	CCCCCCO	-3.62	1.22504e-06	Yes	-4.22	2.74825e-07	Yes
YMDB01474	Ethyl heptanoate	CCCCCCC(=O)OCC	-4.5	2.86856e-07	Yes	-4.74	5.09172e-07	Yes
YMDB01475	1-Heptanol	CCCCCCCO	-4.05	7.04572e-07	Yes	-4.53	1.52768e-07	Yes
YMDB01476	Heptyl acetate	CCCCCCCOC(C)=O	-5.04	3.09124e-07	Yes	-4.89	2.6774e-07	Yes
YMDB01477	Octyl acetate	CCCCCCCCOC(C)=O	-5.11	2.11397e-07	Yes	-5.22	4.28493e-07	Yes
YMDB01478	Diisopropyl sulfide	CC(C)SC(C)C	-3.79	7.74102e-07	Yes	-3.99	3.09939e-07	Yes
YMDB01479	2-(2-Thienyl)furan	O1C=CC=C1C1=CC=CS1	-4.83	2.80978e-06	Yes	-5.02	4.09932e-06	Yes
YMDB01480	Maltulose	OCC(OC1OC(CO)C(O)C(O)C1O)C(O)C(O)C(=O)CO.OCC1OC(OC2COC(O)(CO)C(O)C2O)C(O)C(O)C1O	-7.24	0.999513	Yes	-8.12	6.44935e-08	No
YMDB01481	Acadesine	NC1=C(N=CN1C1OC(COP(O)(O)=O)C(O)C1O)C(O)=N	-7.29	0.000256412	No	-9.88	2.0239e-06	No
YMDB01482	D-Glycero-D-manno-heptose	OCC(O)C(O)C(O)C(O)C(O)C=O.OCC(O)C(O)C1OC(O)C(O)C1O.OCC(O)C1OC(O)C(O)C(O)C1O	-3.33	0.999983	No	-3.98	2.0165e-08	Yes
YMDB01483	2-(6-Hydroxy-2-methoxy-3,4-methylenedioxyphenyl)benzofuran	COC1=C(C2=CC3=CC=CC=C3O2)C(O)=CC2=C1OCO2	-6.3	0.988463	No	-6.97	0.840332	No
YMDB01484	Pentanoic acid	CCCCC(O)=O	-3.77	1.84663e-06	Yes	-4.57	2.34242e-07	Yes
YMDB01485	2-[(Methylthio)methyl]-2-butenal	CSC\C(=C\C)C=O	-3.94	1.2727e-06	Yes	-4.32	3.89185e-07	Yes
YMDB01486	4-Hydroxyphenylacetic acid	OC(=O)CC1=CC=C(O)C=C1	-5.4	5.69351e-06	Yes	-6.67	2.65558e-06	Yes
YMDB01487	2-Hydroxy-2-isopropylbutanedioic acid	CC(C)[C@@](O)(CC(O)=O)C(O)=O	-	-	-	-	-	-
YMDB01488	4alpha-Methylfecosterol	CC(C)C(=C)CCC(C)C1CCC2C3=C(CCC12C)C1(C)CCC(O)C(C)C1CC3	-8.47	0.99772	Yes	-7.67	0.999956	Yes
YMDB01489	7,8-Didehydrodesmosterol	CC(CCC=C(C)C)C1CCC2C3=CC=C4CC(O)CCC4(C)C3CCC12C	-8.06	0.998865	Yes	-7.91	0.999915	Yes
YMDB01490	Ammonium phosphate	[NH4+].[NH4+].OP([O-])([O-])=O	-1.59	2.23082e-05	Yes	-2.62	1.09335e-06	Yes
YMDB01491	Ammonium chloride	[NH4+].[Cl-]	-	-	-	-	-	-
YMDB01492	3-Carboxy-2,3,4,9-tetrahydro-1H-pyrido[3,4-b]indole-1-propanoic acid	OC(=O)CCC1NC(CC2=C1NC1=CC=CC=C21)C(O)=O	-6.3	0.551619	No	-7.82	0.853687	Yes
YMDB01493	Ubiquinone 6	COC1=C(OC)C(=O)C(CC=C(C)CCC=C(C)CCC=C(C)CCC=C(C)CCC=C(C)CCC=C(C)C)=C(C)C1=O	-	-	-	-	-	-
YMDB01494	Uric acid	O=C1NC2=C(N1)C(=O)NC(=O)N2	-4.8	8.2663e-06	Yes	-5.07	9.51917e-05	Yes
YMDB01495	6,7-Dihydro-2-methyl-5H-cyclopenta[b]pyrazine	CC1=NC2=C(CCC2)N=C1	-4.71	1.08345e-06	Yes	-4.71	1.04533e-06	Yes
YMDB01496	2-Isopropyl-4-methylthiazole	CC(C)C1=NC(C)=CS1	-4.82	3.72776e-06	Yes	-4.84	7.23425e-07	Yes
YMDB01497	3-Methyl-1,2,4-trithiane	CC1SCCSS1	-3.87	9.30017e-06	Yes	-4.46	3.78761e-07	Yes
YMDB01498	5-Ethyl-4-methyloxazole	CCC1=C(C)N=CO1	-4.34	1.72334e-06	Yes	-4.27	3.31252e-07	Yes
YMDB01499	4-Ethyl-2,5-dimethyloxazole	CCC1=C(C)OC(C)=N1	-4.3	3.44947e-06	Yes	-4.4	6.82618e-07	Yes
YMDB01500	5-Ethyl-2,4-dimethyloxazole	CCC1=C(C)N=C(C)O1	-4.26	3.25462e-06	Yes	-4.31	6.89383e-07	Yes
YMDB01501	Ubiquinone 4	COC1=C(OC)C(=O)C(C\C=C(/C)CC\C=C(/C)CC\C=C(/C)CCC=C(C)C)=C(C)C1=O	-7.93	0.999967	Yes	-7.75	0.999773	Yes
YMDB01502	2-Methyl-3-thiophenethiol	CC1=C(S)C=CS1	-4.08	1.41158e-06	Yes	-4.58	2.5367e-07	Yes
YMDB01503	5-Methyl-2-furanmethanethiol	CC1=CC=C(CS)O1	-4.71	1.03185e-06	Yes	-4.94	2.16887e-07	Yes
YMDB01504	2-Methyl-5-propylpyrazine	CCCC1=NC=C(C)N=C1	-4.62	9.9478e-07	Yes	-4.59	1.25012e-06	Yes
YMDB01505	2-Ethylthiazole	CCC1=NC=CS1	-3.88	2.85091e-06	Yes	-3.88	4.18352e-07	Yes
YMDB01506	4-Ethyl-2,5-dimethylthiazole	CCC1=C(C)SC(C)=N1	-4.79	3.28181e-06	Yes	-4.79	6.256e-07	Yes
YMDB01507	4,5-Dimethyl-2-propylthiazole	CCCC1=NC(C)=C(C)S1	-5.16	1.56425e-06	Yes	-5.1	3.2106e-06	Yes
YMDB01508	4-Ethyl-2-isopropyl-5-methylthiazole	CCC1=C(C)SC(=N1)C(C)C	-5.48	0.000239021	Yes	-5.48	5.9527e-05	Yes
YMDB01509	5-Ethyl-2-methylthiazole	CCC1=CN=C(C)S1	-4.38	1.94573e-06	Yes	-4.34	3.24184e-07	Yes
YMDB01510	4-Isopropyl-2-methylthiazole	CC(C)C1=CSC(C)=N1	-4.83	3.96666e-06	Yes	-4.85	7.24618e-07	Yes
YMDB01511	2,4-Diethylthiazole	CCC1=NC(CC)=CS1	-4.5	3.54863e-06	Yes	-4.53	7.02614e-07	Yes
YMDB01512	1-Propenylpyrazine	C\C=C\C1=CN=CC=N1	-4.3	1.90995e-06	Yes	-4.31	6.0503e-07	Yes
YMDB01513	3,3'-Dithiobis[2-methylfuran]	CC1=C(SSC2=C(C)OC=C2)C=CO1	-	-	-	-	-	-
YMDB01514	2-Pentylthiophene	CCCCCC1=CC=CS1	-5.18	3.29096e-07	Yes	-5.14	1.25345e-06	Yes
YMDB01515	beta-Carotene	C\C(\C=C\C=C(/C)\C=C\C1=C(C)CCCC1(C)C)=C/C=C/C=C(\C)/C=C/C=C(\C)/C=C/C1=C(C)CCCC1(C)C	-8	0.999997	Yes	-9.07	1	Yes
YMDB01516	Betaine	C[N+](C)(C)CC([O-])=O	-2.62	1.98962e-06	Yes	-3.42	6.98463e-07	Yes
YMDB01517	Chloride	[Cl-]	-	-	-	-	-	-
YMDB01518	Fluoride	[F-]	-	-	-	-	-	-
YMDB01519	Lutein	O[C@@H]1CC(C)=C(\C=C\C(\C)=C\C=C\C(\C)=C\C=C\C=C(/C)\C=C\C=C(/C)\C=C\[C@H]2C(C)=CC(O)CC2(C)C)C(C)(C)C1	-7.01	0.999999	Yes	-8.78	1	Yes
YMDB01520	Magnesium	[Mg++]	-	-	-	-	-	-
YMDB01521	Manganese	[Mn++]	-	-	-	-	-	-
YMDB01523	Phosphorus	[P]	-	-	-	-	-	-
YMDB01524	Selenium	[Se--]	-	-	-	-	-	-
YMDB01525	Cyanocobalamin	[C@@H]1(C2N3C4=C(C5=[N]6C(C([C@@H]5CCC(N)=O)(C)C)=CC5=[N]7C(=C(C8=[N]([C@@]2([C@@]([C@@H]8CCC(N)=O)(C)CC(N)=O)C)[Co+]367([N]2=CN(C3=C2C=C(C(C)=C3)C)[C@H]2O[C@H](CO)[C@@H](OP([O-])(=O)O[C@H](C)CNC(=O)CC[C@]14C)[C@H]2O)C#N)C)[C@@]([C@@H]5CCC(N)=O)(C)CC(N)=O)C)CC(N)=O	-	-	-	-	-	-
YMDB01526	Phylloquinone	CC(C)CCCC(C)CCCC(C)CCC\C(C)=C\CC1=C(C)C(=O)C2=CC=CC=C2C1=O	-8.52	0.999565	Yes	-9.46	0.999263	Yes
YMDB01527	Zinc	[Zn++]	-	-	-	-	-	-
YMDB01528	Decenoylcarnitine	C[N+](C)(C)CC(CC([O-])=O)OC(=O)CCCCCCCC=C	-4.69	1.74933e-06	Yes	-5.43	0.0756951	Yes
YMDB01529	Dodecanoylcarnitine	CCCCCCCCCCCC(=O)O[C@H](CC([O-])=O)C[N+](C)(C)C	-4.86	1.22074e-06	Yes	-4.71	0.0297771	Yes
YMDB01530	Dodecenoylcarnitine	CCCCCCCCCC=CC(=O)O[C@@H](CCC([O-])=O)[N+](C)(C)C	-5.22	0.000686164	Yes	-5.34	0.101716	Yes
YMDB01531	Tetradecanoylcarnitine	CCCCCCCCCCCCCC(=O)O[C@H](CC([O-])=O)C[N+](C)(C)C	-5.05	3.48918e-06	Yes	-5.07	0.0206384	Yes
YMDB01532	Tetradecenoylcarnitine	CCCCCCCCC=CCCCC(=O)OC(CC([O-])=O)C[N+](C)(C)C	-5.13	0.000256219	Yes	-5.05	0.216822	Yes
YMDB01533	L-Palmitoylcarnitine	CCCCCCCCC=CCC(O)CC(=O)O[C@@H](CCC([O-])=O)[N+](C)(C)C	-5.59	0.00361994	Yes	-5.79	0.206322	Yes
YMDB01534	Hexadecanoylcarnitine	CCCCCCCCCCCCCCCC(=O)O[C@H](CC([O-])=O)C[N+](C)(C)C	-5.59	1.26094e-05	Yes	-5.21	0.0141355	Yes
YMDB01535	9,12-Hexadecadienylcarnitine	CCCC=CCC=CCCCCCCCC(=O)O[C@@H](CCC([O-])=O)[N+](C)(C)C	-5.84	0.129972	Yes	-5.72	0.493628	Yes
YMDB01536	Butyrylcarnitine	CCCC(=O)OC(CC([O-])=O)C[N+](C)(C)C	-4	3.58259e-07	Yes	-5.06	0.0516546	Yes
YMDB01537	Tiglylcarnitine	C\C=C(/C)C(=O)OC(CC([O-])=O)C[N+](C)(C)C	-4.5	0.000247347	Yes	-5.43	0.120915	Yes
YMDB01538	Pimelylcarnitine	C[N+](C)(C)[C@H](CCC([O-])=O)OC(=O)CCCCCC(O)=O	-4.62	6.13254e-07	Yes	-5.27	0.0709123	Yes
YMDB01539	Nonanoylcarnitine	CCCCCCCCC(=O)OC(CC([O-])=O)C[N+](C)(C)C	-4.36	4.37842e-07	Yes	-4.41	0.0488466	Yes
YMDB01554	Dimethyl-L-arginine	N[C@@H](CCC\N=C(/N)N(C)C)C(O)=O	-7.73	2.00873e-06	No	-7.7	4.43944e-08	No
YMDB01555	Carnosine	NCCC(=O)N[C@@H](CC1=CN=CN1)C(O)=O	-6.52	1.2754e-06	Yes	-7.06	6.96668e-06	No
YMDB01556	Histamine	NCCC1=CNC=N1	-4.49	6.81961e-06	Yes	-4.69	9.21108e-07	Yes
YMDB01558	Phenylethylamine	NCCC1=CC=CC=C1	-4.52	6.40294e-07	Yes	-5.02	1.43954e-07	Yes
YMDB01559	2-Hydroxyvalerate	CCCC(O)C(O)=O	-4.62	1.86775e-06	Yes	-5.97	2.34857e-07	Yes
YMDB01560	3-Aminoisobutyrate	CC(CN)C(O)=O	-5.56	4.60326e-06	Yes	-5.55	3.39476e-07	Yes
YMDB01561	3-Hydroxybutyric acid	CC(O)CC(O)=O	-3.47	4.59074e-06	Yes	-3.67	3.95744e-07	Yes
YMDB01562	5-Hydroxylysine	NC[C@H](O)CC[C@H](N)C(O)=O	-7.47	2.48159e-06	No	-9.1	1.90346e-07	No
YMDB01563	Acetamide	CC(N)=O	-2.92	1.3997e-05	Yes	-3.26	9.24008e-07	Yes
YMDB01564	Ethylene glycol	OCCO	-3.81	2.58004e-05	Yes	-3.84	1.60719e-05	Yes
YMDB01565	Anserine	CN1C=NC=C1C[C@H](NC(=O)CCN)C(O)=O	-6.01	2.73064e-06	Yes	-6.72	0.000313519	Yes
YMDB01566	Malonate	OC(=O)CC(O)=O	-3.23	1.08393e-05	Yes	-3.94	2.78229e-07	Yes
YMDB01567	Methylmalonate	CC(C(O)=O)C(O)=O	-3.42	3.92295e-06	Yes	-4.08	2.4964e-07	Yes
YMDB01568	N-Phenylacetylglycine	OC(=O)CNC(=O)CC1=CC=CC=C1	-5.3	0.000116117	Yes	-6.3	0.0262269	Yes
YMDB01569	Salicylurate	OC(=O)CNC(=O)C1=CC=CC=C1O	-5.63	0.000101805	Yes	-6.98	0.00257019	Yes
YMDB01570	2-Aminobutyrate	CC[C@H](N)C(O)=O	-4.62	3.61961e-06	Yes	-5.55	2.63615e-07	Yes
YMDB01571	2-Hydroxy-3-methylvalerate	CC[C@@H](C)[C@@H](O)C(O)=O	-5.19	8.76226e-07	Yes	-6.3	2.73917e-07	Yes
YMDB01572	Sotolon	CC1OC(=O)C(O)=C1C	-5.12	3.68135e-06	Yes	-5.17	5.04747e-07	Yes
YMDB01573	(2)-Methylglutaric acid	CC(CCC(O)=O)C(O)=O	-3.39	1.28464e-06	Yes	-4.94	1.51257e-06	Yes
YMDB01574	1-(2,3,6-Trimethylphenyl)but-1,3-diene	CC1=CC=C(C)C(\C=C\C=C)=C1C	-5.87	0.37596	Yes	-5.83	0.879351	No
YMDB01575	1-Methyladenosine	CN1CN=C2N(C=NC2=C1N)[C@@H]1O[C@H](CO)[C@@H](O)[C@H]1O	-6.69	0.000217171	Yes	-8.2	6.34448e-07	No
YMDB01576	1,1,6-Trimethyl-1,2-dihydronaphthalene	CC1=CC2=C(C=C1)C(C)(C)CC=C2	-5.43	0.436079	Yes	-5.94	0.931602	No
YMDB01577	1,2-Dimethoxy-3-propylbenzene	CCCC1=CC=CC(OC)=C1OC	-4.81	1.54771e-06	Yes	-4.92	1.04832e-06	Yes
YMDB01578	1,4-Decanolide	CCCCCC1CCC(=O)O1	-6.02	2.73931e-07	Yes	-6.01	3.42128e-07	Yes
YMDB01579	1,5-Decanolide	CCCCCC1CCCC(=O)O1	-6.19	1.76899e-07	Yes	-5.68	1.14664e-06	Yes
YMDB01580	1,5-Dodecanolide	CCCCCCCC1CCCC(=O)O1	-6.33	9.12223e-08	Yes	-6.58	6.5011e-06	Yes
YMDB01581	2-Acetylthiazole	CC(=O)C1=NC=CS1	-4.11	2.65617e-06	Yes	-4.15	3.11037e-07	Yes
YMDB01582	2-Dehydro-D-gluconate	OC[C@@H](O)[C@@H](O)[C@H](O)C(=O)C([O-])=O	-7.99	1.4504e-05	No	-8.17	1.60545e-07	No
YMDB01583	2-Ethoxy-hexa-3,5-diene	CCOC(C)\C=C\C=C	-4.25	6.9747e-07	Yes	-4.25	1.42102e-06	Yes
YMDB01584	2-Hydroxy-2-methylbutanedioic acid	CC(O)(CC(O)=O)C(O)=O	-3.62	2.25292e-06	Yes	-3.82	4.35402e-07	Yes
YMDB01585	2-Isobutylthiazole	CC(C)CC1=NC=CS1	-4.77	1.87403e-06	Yes	-4.76	6.92886e-07	Yes
YMDB01586	2-Methoxy-3-isobutylpyrazine	COC1=NC=CN=C1CC(C)C	-4.94	2.13234e-06	Yes	-5.04	1.15646e-06	Yes
YMDB01587	2-Methylbutyric acid	CCC(C)C(O)=O	-4.08	1.37107e-06	Yes	-4.56	2.31288e-07	Yes
YMDB01588	2-Methylisoborneol	CC1(C)[C@@H]2CC[C@]1(C)[C@](C)(O)C2	-5.06	1.73359e-06	Yes	-6.03	0.000512112	Yes
YMDB01589	2-Methylpropyl acetate	CC(C)COC(C)=O	-	-	-	-	-	-
YMDB01590	2-Methylthio-ethanol	CSCCO	-3.13	1.72059e-05	Yes	-3.28	1.69641e-06	Yes
YMDB01592	2-Undecanone	CCCCCCCCCC(C)=O	-5.29	1.01917e-07	Yes	-5.25	1.85001e-06	Yes
YMDB01593	2,3-Dihydro-2,5-dihydoxy-6-methyl-4-H-pyran-4-one	CC1=C(O)C(=O)C(O)CO1	-5.73	2.2452e-06	Yes	-5.96	2.33615e-07	Yes
YMDB01594	2,3,4,6-Tetrachloroanisole	COC1=C(Cl)C=C(Cl)C(Cl)=C1Cl	-4.86	9.15264e-06	Yes	-5.15	2.0749e-06	Yes
YMDB01595	2,4-Dimethylthiazole	CCC1(C)SCC(C)=N1	-4.61	9.29066e-07	Yes	-4.88	1.44863e-06	Yes
YMDB01596	2,4,6-Tribromoanisole	COC1=C(Br)C=C(Br)C=C1Br	-5.23	2.88319e-06	Yes	-5.1	4.62806e-07	Yes
YMDB01597	2,4,6-Trichloroanisole	COC1=C(Cl)C=C(Cl)C=C1Cl	-4.79	2.71184e-06	Yes	-4.86	4.35862e-07	Yes
YMDB01598	2,5-Dimethylpyrazine	CC1=CN=C(C)C=N1	-4.04	2.05616e-06	Yes	-4.04	4.82283e-07	Yes
YMDB01599	2,6-Dimethyl-1,7-octadien-3,6-diol	CC(=C)C(O)CCC(C)(O)C=C	-5.19	5.9604e-07	Yes	-5.91	4.03308e-07	Yes
YMDB01600	2,6-Dimethylpyrazine	CC1=CN=CC(C)=N1	-3.84	2.02091e-06	Yes	-3.91	4.82834e-07	Yes
YMDB01601	3-Hydroxy-2-methyl-4-pyrone	CC1=C(O)C(=O)C=CO1	-5.02	2.1671e-06	Yes	-5	4.01253e-07	Yes
YMDB01602	3-Hydroxy-7,8-dihydro-beta-ionol	CC(O)C#CC1C(C)=CC(O)CC1(C)C	-5.13	0.000252369	Yes	-5.56	9.08533e-05	Yes
YMDB01604	3-Methyl-2-butene thiol	CC(C)=CCS	-3.61	1.98434e-06	Yes	-3.96	3.70901e-07	Yes
YMDB01605	3-Methyl-4-octanolide	CCCCC1OC(=O)CC1C	-5.37	3.63063e-07	Yes	-5.32	2.19988e-06	Yes
YMDB01606	3-Methylbutanoic acid	CC(C)CC(O)=O	-4	1.54142e-06	Yes	-4.59	2.23725e-07	Yes
YMDB01607	3-Oxo-7,8-dihydro-alpha-ionol	CC(O)CCC1C(C)=CC(=O)CC1(C)C	-5.22	0.0124612	Yes	-7.24	0.00719143	No
YMDB01608	3-Oxo-alpha-ionol	CC(O)\C=C\C1C(C)=CC(=O)CC1(C)C	-5.35	0.441386	Yes	-5.92	0.214834	Yes
YMDB01609	3-Oxo-beta-ionone	CC(=O)C=CC1=C(C)C(=O)CCC1(C)C	-5.21	0.937792	No	-6.95	0.938502	No
YMDB01611	3,7-Dimethyl-1,5-octadien-3,7-diol	CC(C)(O)\C=C\CC(C)(O)C=C	-5.2	3.51316e-07	Yes	-5.27	5.1484e-06	Yes
YMDB01613	4-Allyl-2-methoxyphenol	COC1=C(O)C=CC(CC=C)=C1	-5.37	1.78996e-05	Yes	-5.83	8.06838e-07	Yes
YMDB01614	4-Allyl-2,6-dimethyoxphenol	COC1=CC(CC=C)=CC(OC)=C1O	-5.82	2.37116e-05	Yes	-5.82	5.77354e-07	Yes
YMDB01615	4-Ethyl-2-methoxyphenol	CCC1=CC(OC)=C(O)C=C1	-5.3	8.00093e-06	Yes	-6.14	3.69203e-07	Yes
YMDB01617	4-Ethylphenol	CCC1=CC=C(O)C=C1	-4.77	5.05506e-06	Yes	-5.53	6.5924e-07	Yes
YMDB01618	4-Hexanolide	CCC1CCC(=O)O1	-4.72	1.22602e-06	Yes	-4.71	1.6885e-07	Yes
YMDB01619	4-Methylacetophenone	CC(=O)C1=CC=C(C)C=C1	-4.98	3.56168e-05	Yes	-5.42	1.02978e-05	Yes
YMDB01620	4-Methylthiazole	CC1=CSC=N1	-3.6	4.62431e-06	Yes	-3.59	5.87242e-07	Yes
YMDB01623	4-Nonanolide	CCCCCC1CCC(=O)O1	-	-	-	-	-	-
YMDB01624	4-Vinylguaiacol	COC1=CC(C=C)=CC=C1O	-5.27	4.11404e-06	Yes	-6.23	2.65476e-07	Yes
YMDB01627	4-Vinylphenol	OC1=CC=C(C=C)C=C1	-4.83	3.13641e-06	Yes	-5.64	5.47789e-07	Yes
YMDB01629	Acetophenone	CC(=O)C1=CC=CC=C1	-4.56	3.64219e-06	Yes	-5.04	1.10337e-06	Yes
YMDB01630	Acetosyringone	COC1=CC(=CC(OC)=C1O)C(C)=O	-5.27	3.72908e-05	Yes	-5.91	1.06401e-06	Yes
YMDB01631	Acetovanillone	COC1=C(O)C=CC(=C1)C(C)=O	-5.16	2.68959e-05	Yes	-5.74	1.2134e-06	Yes
YMDB01633	Acetyllysine	CC(=O)NC(CCCCN)C(O)=O	-6.42	7.03079e-07	Yes	-7.25	1.12422e-07	No
YMDB01634	alpha-Isomethyl-ionone	CC(=O)C(\C)=C\C1C(C)=CCCC1(C)C	-5.65	0.835471	No	-5.94	0.981964	No
YMDB01636	Amyl propanoate	CCCCCOC(=O)CC	-4.55	4.81998e-07	Yes	-4.39	4.07413e-07	Yes
YMDB01637	Anethole	COC1=CC=C(\C=C\C)C=C1	-5.08	1.1323e-05	Yes	-5.22	7.56522e-07	Yes
YMDB01638	Anisic acid	COC1=CC=C(C=C1)C(O)=O	-4.58	2.76483e-06	Yes	-5.8	3.33933e-07	Yes
YMDB01639	Astilbin	C[C@@H]1O[C@@H](O[C@@H]2[C@H](OC3=CC(O)=CC(O)=C3C2=O)C2=CC=C(O)C(O)=C2)[C@H](O)[C@H](O)[C@H]1O	-9.81	0.999838	Yes	-9.99	0.960283	Yes
YMDB01640	Astringin	OC[C@H]1O[C@@H](OC2=CC(O)=CC(\C=C\C3=CC=C(O)C(O)=C3)=C2)[C@H](O)[C@@H](O)[C@@H]1O	-9.7	0.999943	Yes	-9.71	0.00786517	No
YMDB01642	Benzaldehyde-cyanohydrin	OC(C#N)C1=CC=CC=C1	-5.16	1.58593e-06	Yes	-5.47	6.00035e-07	Yes
YMDB01643	beta-Ionone	CC(=O)\C=C\C1=C(C)CCCC1(C)C	-6.48	0.127993	Yes	-6.47	0.850913	No
YMDB01644	Beta-pseudouridine	OC[C@H]1O[C@H]([C@H](O)[C@@H]1O)C1=CNC(=O)NC1=O	-6.42	2.99729e-05	Yes	-6.97	8.12946e-07	Yes
YMDB01645	Caffeic acid	OC(=O)\C=C\C1=CC(O)=C(O)C=C1	-5.64	0.00187627	Yes	-8.33	8.4005e-05	No
YMDB01646	Caftaric acid	O[C@H]([C@@H](OC(=O)\C=C\C1=CC(O)=C(O)C=C1)C(O)=O)C(O)=O	-8.92	0.976104	Yes	-9.84	0.177677	No
YMDB01647	Carvacrol	CC(C)C1=CC(O)=C(C)C=C1	-5.85	0.00207301	Yes	-6.22	8.01351e-05	Yes
YMDB01648	Carvone	CC(=C)C1CC=C(C)C(=O)C1	-5.15	4.33228e-05	Yes	-5.36	8.88732e-05	Yes
YMDB01649	Castavinol C1	COC1=CC(=CC(OC)=C1O)[C@]12OC(C)([C@H]([C@H]1O[C@@H]1O[C@@H](CO)[C@@H](O)[C@H](O)[C@@H]1O)C1=C(O2)C=C(O)C=C1)C(C)=O	-9.34	0.999993	Yes	-9.95	0.977463	Yes
YMDB01650	Castavinol C2	COC1=C(O)C=CC(=C1)[C@]12OC(C)([C@H]([C@H]1O[C@@H]1O[C@@H](CO)[C@@H](O)[C@H](O)[C@@H]1O)C1=C(O2)C=C(O)C=C1)C(C)=O	-8.59	0.999991	Yes	-8.66	0.99091	Yes
YMDB01651	Castavinol C3	COC1=C(O)C(O)=CC(=C1)[C@]12OC(C)([C@H]([C@H]1O[C@@H]1O[C@@H](CO)[C@@H](O)[C@H](O)[C@@H]1O)C1=C(O2)C=C(O)C=C1)C(C)=O	-10.37	0.999989	Yes	-9.39	0.987933	Yes
YMDB01652	Castavinol C4	COC1=CC(=CC(OC)=C1O)[C@@]12OC(C)([C@@H]([C@@H]1O[C@@H]1O[C@@H](CO)[C@@H](O)[C@H](O)[C@@H]1O)C1=C(O2)C=C(O)C=C1)C(C)=O	-9.05	0.999993	Yes	-8.35	0.977463	Yes
YMDB01653	Catechin	O[C@H]1CC2=C(O)C=C(O)C=C2O[C@@H]1C1=CC(O)=C(O)C=C1	-6.59	0.965261	No	-7.71	0.384569	No
YMDB01654	Cinnamaldehyde	O=C\C=C\C1=CC=CC=C1	-5	1.31752e-05	Yes	-5.32	6.38335e-06	Yes
YMDB01655	cis-Hexenal	CCC\C=C/C=O	-3.8	8.24815e-07	Yes	-4.27	2.94197e-07	Yes
YMDB01656	Citral	CC(C)=CCC\C(C)=C\C=O	-5.49	1.09355e-05	Yes	-5.5	0.000100443	Yes
YMDB01657	Citronellyl acetate	CC(CCOC(C)=O)CCC=C(C)C	-4.95	1.83529e-05	Yes	-6.15	0.0267518	Yes
YMDB01658	Coutaric acid	CCC(CC)NC1=C(C=CC(=C1)C(O)=O)N1C(=O)CC[C@@]1(CN)CO	-6.75	0.996464	No	-7.49	0.883652	Yes
YMDB01659	Cyanidin	OC1=CC2=C(C=C(O)C(=[O+]2)C2=CC=C(O)C(O)=C2)C(O)=C1	-6.61	0.937462	No	-7.63	0.990986	Yes
YMDB01660	Cyanidin 3-O-glucoside	[Cl-].OC[C@H]1O[C@@H](OC2=C([O+]=C3C=C(O)C=C(O)C3=C2)C2=CC(O)=C(O)C=C2)[C@H](O)[C@@H](O)[C@@H]1O	2.45	0.999962	No	2.44	0.489558	Yes
YMDB01661	Cyanidin 3-O-(acetylglucoside)	O[C@@H]1[C@@H](COC(O)=O)O[C@@H](OC2=C([O+]=C3C=C(O)C=C(O)C3=C2)C2=CC(O)=C(O)C=C2)[C@H](O)[C@H]1O	-10.47	0.999963	Yes	-9.64	0.757973	Yes
YMDB01662	Cyanidin 3-O-(coumaroylglucoside)	O[C@@H]1[C@@H](COC(=O)\C=C\C2=CC=C(O)C=C2)O[C@@H](OC2=C([O+]=C3C=C(O)C=C(O)C3=C2)C2=CC(O)=C(O)C=C2)[C@H](O)[C@H]1O	-11.65	0.99999	Yes	-11.19	0.999285	Yes
YMDB01663	Cyclotene	CC1=C(O)C(=O)CC1	-5.48	1.5329e-06	Yes	-5.48	2.14604e-07	Yes
YMDB01664	Delphinidin	OC1=CC(O)=C2C=C(O)C(=[O+]C2=C1)C1=CC(O)=C(O)C(O)=C1	-7.38	0.927531	Yes	-7.65	0.980615	Yes
YMDB01665	Delphinidin 3-O-glucoside	OC[C@H]1O[C@@H](OC2=CC3=C(C=C(O)C=C3O)[O+]=C2C2=CC(O)=C(O)C(O)=C2)[C@H](O)[C@@H](O)[C@@H]1O	-10.06	0.999934	Yes	-9.82	0.222026	No
YMDB01666	Delphinidin 3-O-(acetylglucoside)	CC(=O)OC[C@H]1O[C@@H](OC2=C([O+]=C3C=C(O)C=C(O)C3=C2)C2=CC(O)=C(O)C(O)=C2)[C@H](O)[C@@H](O)[C@@H]1O	-9.7	0.999921	Yes	-9.84	0.905659	Yes
YMDB01667	Delphinidin 3-O-(coumaroylglucoside)	O[C@@H]1[C@@H](COC(=O)\C=C\C2=CC=C(O)C=C2)O[C@@H](OC2=C([O+]=C3C=C(O)C=C(O)C3=C2)C2=CC(O)=C(O)C(O)=C2)[C@H](O)[C@H]1O	-11.32	0.999988	Yes	-11.11	0.999012	Yes
YMDB01669	delta-Octalactone	CCCC1CCCC(=O)O1	-5.31	4.18463e-07	Yes	-5.34	3.32125e-07	Yes
YMDB01670	Diethyl malonate	CCOC(=O)CC(=O)OCC	-3.97	1.62496e-06	Yes	-4.3	3.55836e-07	Yes
YMDB01671	Diethyldisulfide	CCSSCC	-3.09	8.36246e-06	Yes	-3.28	3.43604e-07	Yes
YMDB01672	Diethylsulfide	CCSCC	-2.68	7.86921e-06	Yes	-2.93	3.73882e-07	Yes
YMDB01673	Dihydromaltol	CC1=C(O)C(=O)CCO1	-4.87	2.23054e-06	Yes	-4.87	2.31336e-07	Yes
YMDB01674	Dimethyl sulfide	CSC	-2.04	2.75853e-05	Yes	-2.09	1.19099e-06	Yes
YMDB01675	DL-Pipecolic acid	OC(=O)C1CCCCN1	-4.55	1.72963e-06	Yes	-5.7	1.07262e-07	Yes
YMDB01676	E-2-Hexen-1-ol	CCC\C=C\CO	-3.74	1.25909e-06	Yes	-4.28	4.86388e-07	Yes
YMDB01677	E-4-Propenyl-2-methoxyphenol	COC1=CC(\C=C\C)=CC=C1O	-5.95	5.54091e-05	Yes	-6.19	1.21039e-06	Yes
YMDB01678	E-Linalool oxide	CC(C)(O)[C@@H]1CC[C@](C)(O1)C=C	-6.03	2.06537e-07	Yes	-6.1	3.97368e-05	Yes
YMDB01679	Ellagic acid	OC1=C(O)C2=C3C(=C1)C(=O)OC1=C3C(=CC(O)=C1O)C(=O)O2	-7.75	0.9015	Yes	-7.81	0.989217	Yes
YMDB01680	Engeletin	C[C@@H]1O[C@@H](O[C@@H]2[C@H](OC3=CC(O)=CC(O)=C3C2=O)C2=CC=C(O)C=C2)[C@H](O)[C@H](O)[C@H]1O	-8.92	0.999866	Yes	-8.76	0.971161	Yes
YMDB01681	Epicatechin gallate	OC1=CC(O)=C2C[C@H](OC(=O)C3=CC(O)=C(O)C(O)=C3)[C@@H](OC2=C1)C1=CC(O)=C(O)C=C1	-9.29	0.983015	Yes	-9.66	0.945758	Yes
YMDB01682	Epigallocatechin	O[C@@H]1CC2=C(O[C@@H]1C1=CC(O)=C(O)C(O)=C1)C=C(O)C=C2O	-7.17	0.95958	Yes	-8.11	0.344606	No
YMDB01683	Ethanthiol	CCS	-2.42	2.0318e-05	Yes	-2.47	4.36957e-06	Yes
YMDB01684	Ethyl formate	CCOC=O	-2.71	1.72145e-05	Yes	-2.89	8.50029e-07	Yes
YMDB01685	Ethyl lactate	CCOC(=O)C(C)=C	-3.86	1.80628e-06	Yes	-4	1.53822e-07	Yes
YMDB01686	Ethyl methionate	CCOC(=O)C(N)CCSC	-4.72	1.57794e-06	Yes	-5.64	9.67977e-08	Yes
YMDB01687	Ethyl vanillin	CCOC1=C(O)C=CC(C=O)=C1	-5.46	5.65053e-06	Yes	-6.17	2.01359e-06	Yes
YMDB01688	Ethyl-4-hydroxybenzoate	CCOC(=O)C1=CC=C(O)C=C1	-5.09	5.11024e-06	Yes	-5.4	3.13751e-06	Yes
YMDB01689	Ethylcinnamate	CCC1=CC=CC=C1\C=C\C([O-])=O	-5.25	0.0680508	Yes	-6.62	0.306735	Yes
YMDB01690	Ethyldihydrocinnamate	CCOC(=O)C(CC)CC1=CC=CC=C1	-5.94	0.000603013	Yes	-5.56	0.279289	Yes
YMDB01691	Ethylvanillate	CCC1=C(OC)C(O)=CC=C1C(O)=O	-5.08	0.0015477	Yes	-5.84	9.79796e-05	Yes
YMDB01693	Fertaric acid	COC1=CC(\C=C\C(=O)OC(C(O)C(O)=O)C(O)=O)=CC=C1O	-8.27	0.976141	Yes	-8.9	0.115308	No
YMDB01694	Furaneol	CC1OC(C)=C(O)C1=O	-4.73	4.16974e-06	Yes	-4.79	4.63905e-07	Yes
YMDB01695	Furylacetone	CC(=O)CC1=CC=CO1	-4.24	2.05158e-06	Yes	-4.48	7.77308e-07	Yes
YMDB01697	gamma-Decalactone	CCCCCCC1CCC(=O)O1	-6.2	1.81403e-07	Yes	-6.21	6.13265e-07	Yes
YMDB01699	Geosmin	C[C@H]1CCC[C@@]2(C)CCCC[C@]12O	-5.06	1.34134e-07	Yes	-5.81	0.000399595	Yes
YMDB01700	Geraniol	CC(C)=CCC\C(C)=C\CO	-5.42	2.69843e-06	Yes	-5.49	1.72944e-06	Yes
YMDB01701	Geranyl acetone	CC(C)=CCC\C(C)=C\CCC(C)=O	-5.19	0.00125416	Yes	-5.58	0.767344	No
YMDB01702	Glucosamine	N[C@H]1[C@H](O)O[C@H](CO)[C@@H](O)[C@@H]1O	-5.54	6.52918e-06	Yes	-6.7	5.19412e-07	Yes
YMDB01703	Glycyrrhyzin	CC1(C)[C@H](CC[C@@]2(C)[C@H]1CC[C@]1(C)[C@@H]2C(=O)C=C2[C@@H]3C[C@](C)(CC[C@]3(C)CC[C@@]12C)C(O)=O)O[C@H]1O[C@@H]([C@@H](O)[C@H](O)[C@H]1O[C@@H]1O[C@@H]([C@@H](O)[C@H](O)[C@H]1O)C(O)=O)C(O)=O	-12.35	1	Yes	-12.44	0.999996	Yes
YMDB01704	Heptanal	CCCCCCC=O	-3.97	4.7153e-07	Yes	-4.43	1.43668e-07	Yes
YMDB01705	Heptanoic acid	CCCCCCC(O)=O	-4.55	5.86685e-07	Yes	-5.29	1.86068e-07	Yes
YMDB01706	Heptenal	CCCC\C=C\C=O	-4.2	5.23588e-07	Yes	-4.46	3.41098e-07	Yes
YMDB01707	Hexa-2,4-dienol	CC=CC=CCO	-3.78	1.62261e-06	Yes	-4.46	4.54636e-07	Yes
YMDB01708	Hexan-2,3-dione	CCCC(=O)C(C)=O	-4.48	7.28524e-07	Yes	-4.45	3.82962e-07	Yes
YMDB01709	Hexanediol	OCCCCCCO	-4.5	2.55578e-06	Yes	-4.79	5.48715e-07	Yes
YMDB01710	Hexyl hexanoate	CCCCCCOC(=O)CCCCC	-5.09	9.65114e-08	Yes	-5.07	0.000119933	Yes
YMDB01711	Homovanillic acid	COC1=CC(CC(O)=O)=CC=C1O	-5.71	6.4571e-06	Yes	-7.19	2.35293e-06	No
YMDB01712	Homovanillyl alcohol	COC1=C(O)C=CC(CCO)=C1	-5.12	3.03516e-06	Yes	-6.4	1.5395e-07	Yes
YMDB01713	Hopeaphenol	OC1=CC=C(C=C1)[C@@H]1OC2=C3[C@H]1C1=CC(O)=CC(O)=C1[C@@H]([C@@H]([C@H]1[C@H](C4=CC=C(O)C=C4)C4=C(O)C=C(O)C=C4[C@H]4[C@@H](OC5=C4C1=CC(O)=C5)C1=CC=C(O)C=C1)C3=CC(O)=C2)C1=CC=C(O)C=C1	-11	0.999999	Yes	-10.14	1	Yes
YMDB01714	Hotrienol	CC(=C)\C=C\CC(C)(O)C=C	-5.32	1.33308e-06	Yes	-5.09	3.60343e-06	Yes
YMDB01715	Humulene	C\C1=C/CC(C)(C)\C=C/C\C(C)=C\CC1	-5.51	0.700634	No	-5.93	0.995189	No
YMDB01717	Isooctanol	CC(C)CCCCCO	-4.41	4.15342e-07	Yes	-4.72	1.04175e-07	Yes
YMDB01718	Isopropanol	CC(C)O	-3.11	7.22249e-06	Yes	-3.16	1.72307e-06	Yes
YMDB01719	Isopropyl methoxypyrazine	COC1=NC=CN=C1C(C)C	-4.44	1.97789e-06	Yes	-4.69	3.77813e-07	Yes
YMDB01720	Isorhamnetin	COC1=C(O)C=CC(=C1)C1=C(O)C(=O)C2=C(O)C=C(O)C=C2O1	-6.69	0.962603	No	-7.83	0.928193	Yes
YMDB01721	Isorhamnetin 3-O-glucoside	COC1=C(O)C=CC(=C1)C1=C(O[C@@H]2O[C@H](CO)[C@@H](O)[C@H](O)[C@H]2O)C(=O)C2=C(O)C=C(O)C=C2O1	-9.26	0.999965	Yes	-9.63	0.28063	No
YMDB01722	Kaempferol	OC1=CC=C(C=C1)C1=C(O)C(=O)C2=C(O1)C=C(O)C=C2O	-6.59	0.943918	No	-7.8	0.995219	Yes
YMDB01723	Kaempferol 3-O-glucoside	C[C@@H]1O[C@H](OC2=CC(O)=C3C(=O)C(O[C@@H]4O[C@H](CO)[C@@H](O)[C@H](O)[C@H]4O)=C(OC3=C2)C2=CC=C(O)C=C2)[C@H](O)[C@H](O)[C@H]1O	-10.16	0.999999	Yes	-10.18	0.187156	No
YMDB01724	Kaempferol 3-O-glucuronide	O[C@@H]1[C@@H](O)C(OC2=C(OC3=C(C(O)=CC(O)=C3)C2=O)C2=CC=C(O)C=C2)O[C@@H]([C@H]1O)C(O)=O	-9.63	0.999848	Yes	-9.68	0.964203	Yes
YMDB01725	Kynurenic acid	OC(=O)C1=CC(=O)C2=CC=CC=C2N1	-5.57	0.00980873	Yes	-7.27	0.302531	No
YMDB01726	Leucocyanidin	O[C@H]1[C@@H](O)C2=C(O)C=C(O)C=C2O[C@@H]1C1=CC(O)=C(O)C=C1	-7.71	0.984031	Yes	-8.41	0.023308	No
YMDB01727	Limonene	OC(=O)CCCc1cnc2ccccc12	-	-	-	-	-	-
YMDB01728	Linalool acetate	CC(C)=CCCC(C)(OC(C)=O)C=C	-4.67	7.13851e-05	Yes	-5.37	0.112843	Yes
YMDB01730	m-Cresol	CC1=CC=CC(O)=C1	-4.55	1.47249e-06	Yes	-5.18	2.85546e-07	Yes
YMDB01732	Maltotriose	OCC1OC(OC2C(O)C(O)C(OC3C(O)C(O)C(O)OC3CO)OC2CO)C(O)C(O)C1O	-14.08	0.161536	No	-13.49	3.79861e-08	No
YMDB01733	Malvidin	COC1=CC(=CC(OC)=C1O)C1=[O+]C2=C(C=C1O)C(O)=CC(O)=C2	-6.32	0.979204	No	-7.31	0.762546	Yes
YMDB01734	Malvidin 3-O-glucoside	COC1=CC(=CC(OC)=C1O)C1=[O+]C2=C(C=C1O[C@@H]1O[C@H](CO)[C@@H](O)[C@H](O)[C@H]1O)C(O)=CC(O)=C2	-9.66	0.999975	Yes	-9.25	0.0264391	No
YMDB01735	Malvidin 3-O-(acetylglucoside)	COC1=CC(=CC(OC)=C1O)C1=C(O[C@@H]2O[C@H](COC(C)=O)[C@@H](O)[C@H](O)[C@H]2O)C=C2C(O)=CC(O)=CC2=[O+]1	-8.83	0.999973	Yes	-9.09	0.716551	Yes
YMDB01736	Malvidin 3-O-(cafeoylglucoside)	COC1=CC(=CC(OC)=C1O)C1=[O+]C2=C(C=C1O[C@@H]1O[C@H](COC(=O)\C=C\C3=CC(O)=C(O)C=C3)[C@@H](O)[C@H](O)[C@H]1O)C(O)=CC(O)=C2	-11.96	0.999995	Yes	-12.21	0.996008	Yes
YMDB01737	Malvidin 3-O-(coumaroylglucoside)	COC1=CC(=CC(OC)=C1O)C1=[O+]C2=C(C=C1O[C@@H]1O[C@H](COC(=O)\C=C\C3=CC=C(O)C=C3)[C@@H](O)[C@H](O)[C@H]1O)C(O)=CC(O)=C2	-10.44	0.999996	Yes	-10.34	0.996866	Yes
YMDB01738	Malvidin glucoside-ethyl-catechin	COC1=CC(=CC(OC)=C1O)C1=[O+]C2=C(C(C)C3=C4CC(C(O)CC4=C(O)C=C3O)C3=CC(O)=C(O)C=C3)C(O)=CC(O)=C2C=C1O[C@@H]1O[C@H](CO)[C@@H](O)[C@H](O)[C@H]1O	-14.43	1	Yes	-14.86	0.9999	Yes
YMDB01739	Megastigmatrienone	C\C=C\C=C1/C(C)=CC(=O)CC1(C)C	-4.93	0.958126	No	-5.81	0.94974	No
YMDB01740	Menthol	CC(C)C1CCC(C)CC1O	-5.19	3.64462e-07	Yes	-5.76	1.0812e-06	Yes
YMDB01741	Menthone	CC(C)[C@@H]1CC[C@@H](C)CC1=O	-5.66	2.64465e-06	Yes	-6.16	0.000583046	Yes
YMDB01742	Methional	COC1=C(OCC2=CC=CC=C2)C=CC(C=O)=C1	-5.48	0.902228	No	-5.99	0.595213	No
YMDB01743	Methyl butanoate	CCCC(=O)OC	-3.48	2.46647e-06	Yes	-3.51	1.73153e-07	Yes
YMDB01744	Methyl cinnamate	COC(=O)\C=C\C1=CC=CC=C1	-5.33	3.68175e-05	Yes	-5.52	6.32759e-06	Yes
YMDB01745	Methyl nonanoate	CCCCCCCCC(=O)OC	-5.09	1.62404e-07	Yes	-4.88	2.18065e-07	Yes
YMDB01746	Methyl succinate	CC(C)COC(=O)C=C	-4.37	1.57855e-06	Yes	-4.33	4.73335e-07	Yes
YMDB01747	Methyl vanillate	COC(=O)C1=CC(OC)=C(O)C=C1	-5.32	3.09809e-06	Yes	-6.04	2.55178e-07	Yes
YMDB01748	Methyl-2-methylpropanoate	COC(=O)C(C)C	-3.79	2.05182e-06	Yes	-3.82	1.4119e-07	Yes
YMDB01749	Methyl-3-ethyl-butanoate	CCC(C)C(C)C([O-])=O	-4.55	8.09008e-07	Yes	-4.88	3.95039e-06	Yes
YMDB01750	Methyl-3-methylthioproprionate	COC(=O)CCSC	-3.56	5.3753e-06	Yes	-3.76	1.81717e-07	Yes
YMDB01753	Myrcene	CC(C)=CCCC(=C)C=C	-5.19	2.10924e-06	Yes	-5.11	5.78424e-06	Yes
YMDB01754	Myricetin	OC1=CC(O)=C2C(OC(=C(O)C2=O)C2=CC(O)=C(O)C(O)=C2)=C1	-8.16	0.92432	Yes	-8.33	0.978174	Yes
YMDB01755	Myricetin 3-O-glucoside	OC[C@H]1O[C@@H](OC2=C(OC3=C(C(O)=CC(O)=C3)C2=O)C2=CC(O)=C(O)C(O)=C2)[C@H](O)[C@@H](O)[C@@H]1O	-11.48	0.99993	Yes	-11.44	0.462028	No
YMDB01756	Myricetin 3-O-glucuronide	O[C@@H]1[C@@H](O)[C@H](OC2=C(OC3=CC(O)=CC(O)=C3C2=O)C2=CC(O)=C(O)C(O)=C2)O[C@@H]([C@H]1O)C(O)=O	-11.76	0.999778	Yes	-11.88	0.933889	Yes
YMDB01757	N-Acetyl-glutamine	CC(=O)NC(CCC(N)=O)C(O)=O	-5.54	1.93886e-06	Yes	-6.44	0.000233686	Yes
YMDB01758	N-Acetyl-L-alanine	C[C@H](NC(C)=O)C(O)=O	-4.8	2.27237e-06	Yes	-5.2	4.86382e-07	Yes
YMDB01759	N-Hexanal	CCCCCC=O	-3.62	8.13588e-07	Yes	-4.04	1.7458e-07	Yes
YMDB01760	Nerol	CC(C)=CCC\C(C)=C/CO	-5.31	2.71542e-06	Yes	-5.45	1.70512e-06	Yes
YMDB01761	Nonanoic acid	CCCCCCCCC(O)=O	-5.3	2.13421e-07	Yes	-5.49	3.5354e-07	Yes
YMDB01762	Ocimenol	CC(C=C)=CCCC(C)(C)O	-5.27	4.51691e-07	Yes	-5.23	2.09297e-06	Yes
YMDB01763	Pallidol	OC1=CC=C(C=C1)[C@H]1[C@H]2[C@H]([C@@H](C3=C(O)C=C(O)C=C23)C2=CC=C(O)C=C2)C2=CC(O)=CC(O)=C12	-7.16	0.999173	Yes	-7.11	0.999998	Yes
YMDB01765	Peonidin	COC1=C(O)C=CC(=C1)C1=[O+]C2=C(C=C1O)C(O)=CC(O)=C2	-6.5	0.964395	No	-8.4	0.923774	Yes
YMDB01766	Peonidin 3-O-glucoside	COC1=C(O)C=CC(=C1)C1=[O+]C2=C(C=C1O[C@@H]1O[C@H](CO)[C@@H](O)[C@H](O)[C@H]1O)C(O)=CC(O)=C2	-8.28	0.999967	Yes	-9.02	0.0916964	No
YMDB01767	Peonidin 3-O-(acetylglucoside)	COC1=C(O)C=CC(=C1)C1=[O+]C2=C(C=C1O[C@@H]1O[C@H](COC(C)=O)[C@@H](O)[C@H](O)[C@H]1O)C(O)=CC(O)=C2	-8.96	0.999962	Yes	-9.22	0.868705	Yes
YMDB01768	Peonidin 3-O-(coumaroylglucoside)	COC1=C(O)C=CC(=C1)C1=C(O[C@@H]2O[C@H](COC(=O)\C=C\C3=CC=C(O)C=C3)[C@@H](O)[C@H](O)[C@H]2O)C=C2C(O)=CC(O)=CC2=[O+]1	-10.15	0.999994	Yes	-10.3	0.998586	Yes
YMDB01769	Petunidin	COC1=C(O)C(O)=CC(=C1)C1=[O+]C2=C(C=C1O)C(O)=CC(O)=C2	-6.75	0.957868	No	-7.28	0.8895	Yes
YMDB01770	Petunidin 3-O-glucoside	[Cl-].COC1=CC(=CC(O)=C1O)C1=C(O[C@@H]2O[C@H](CO)[C@@H](O)[C@H](O)[C@H]2O)C=C2C(O)=CC(O)=CC2=[O+]1	2.75	0.999972	No	2.74	0.229464	Yes
YMDB01771	Petunidin 3-O-(acetylglucoside)	COC1=C(O)C(O)=CC(=C1)C1=[O+]C2=CC(O)=CC(O)=C2C=C1O[C@@H]1O[C@H](COC(C)=O)[C@@H](O)[C@H](O)[C@H]1O	-9.75	0.999954	Yes	-9.63	0.832846	Yes
YMDB01772	Petunidin 3-O-(coumaroylglucoside)	COC1=CC(=CC(O)=C1O)C1=C(O[C@@H]2O[C@H](COC(=O)\C=C\C3=CC=C(O)C=C3)[C@@H](O)[C@H](O)[C@H]2O)C=C2C(O)=CC(O)=CC2=[O+]1	-11.49	0.999993	Yes	-10.08	0.998144	Yes
YMDB01773	Phenylethylacetate	CC(CC([O-])=O)C1=CC=CC=C1	-5.72	0.000404029	Yes	-6.35	0.00881783	Yes
YMDB01774	Phenyllactic acid	CC(O)(C(O)=O)C1=CC=CC=C1	-5.63	3.26426e-05	Yes	-6.44	2.4099e-05	Yes
YMDB01775	Piceatannol	OC1=CC(\C=C\C2=CC=C(O)C(O)=C2)=CC(O)=C1	-6.68	0.915477	No	-6.99	0.962701	No
YMDB01776	Piperonal	O=CC1=CC2=C(OCO2)C=C1	-4.82	6.67869e-06	Yes	-5.5	1.30566e-06	Yes
YMDB01777	Quercetin	OC1=CC2=C(C(O)=C1)C(=O)C(O)=C(O2)C1=CC=C(O)C(O)=C1	-7.91	0.935298	Yes	-8.41	0.989622	Yes
YMDB01778	Quercetin 3-O-glucoside	OC[C@@H](O)[C@H]1O[C@@H](OC2=C(OC3=CC(O)=CC(O)=C3C2=O)C2=CC=C(O)C(O)=C2)[C@H](O)[C@H]1O	-12.38	0.999952	Yes	-12.07	0.518133	Yes
YMDB01779	Quercetin 3-O-glucuronide	O[C@@H]1[C@@H](O)C(OC2=C(OC3=C(C(O)=CC(O)=C3)C2=O)C2=CC=C(O)C(O)=C2)O[C@@H]([C@H]1O)C(O)=O	-10.86	0.999817	Yes	-10.69	0.951084	Yes
YMDB01780	Resveratrol	OC1=CC=C(\C=C\C2=CC(O)=CC(O)=C2)C=C1	-5.31	0.916654	No	-6.12	0.980659	No
YMDB01781	S-Ethylacetothioate	CCCC([O-])=S	-3.59	1.86606e-06	Yes	-3.71	2.52073e-07	Yes
YMDB01782	sec-Butyl methoxypyrazine	CCC(C)C1=C(OC)N=CC=N1	-4.84	9.68342e-07	Yes	-4.86	1.24374e-06	Yes
YMDB01783	Shikimate 3-phosphate	O[C@@H]1CC(=C[C@@H](OP(O)(O)=O)[C@H]1O)C(O)=O	-	-	-	-	-	-
YMDB01784	Sorbic acid	C\C=C\C=C\C(O)=O	-4.32	2.31092e-06	Yes	-5.27	2.86003e-07	Yes
YMDB01785	Sulfur dioxide	O=S=O	-2.91	0.000239756	Yes	-3.23	1.98946e-06	Yes
YMDB01786	Syringaldehyde	COC1=CC(C=O)=CC(OC)=C1O	-4.89	3.66567e-06	Yes	-5.52	1.95715e-07	Yes
YMDB01787	Syringic acid	COC1=CC(=CC(OC)=C1O)C(O)=O	-4.55	7.14864e-06	Yes	-6	3.60881e-07	Yes
YMDB01788	Tartaric acid	OC(C(O)C(O)=O)C(O)=O	-3.05	7.14196e-06	Yes	-3.23	2.94907e-07	Yes
YMDB01789	Terpin	CC(C)(O)C1CCC(C)(O)CC1	-5.39	1.09377e-07	Yes	-5.46	1.04932e-06	Yes
YMDB01790	Terpinen-4-ol	CC(C)C1(O)CCC(C)=CC1	-5.61	9.55098e-07	Yes	-5.57	3.54541e-06	Yes
YMDB01791	Terpinyl acetate	CC(=O)OC(C)(C)C1CCC(C)=CC1	-6.19	4.77906e-06	Yes	-6.14	0.189161	Yes
YMDB01792	Thiophene	S1C=CC=C1	-3.11	2.50847e-06	Yes	-3.2	5.26909e-07	Yes
YMDB01793	trans-2-Hexanol	CCCCC(C)O	-3.86	9.19467e-07	Yes	-4.37	2.07645e-07	Yes
YMDB01794	trans-2-Nonenal	CCCCCC\C=C\C=O	-4.96	2.41577e-07	Yes	-5.11	6.0122e-07	Yes
YMDB01795	trans-2,4-Nonaidenal	CCCC\C=C\C=C\C=O	-5.2	5.06382e-07	Yes	-5.02	4.2228e-06	Yes
YMDB01796	trans-Isohumulone	CC(C)CC(=O)C1=C(O)[C@@](O)([C@H](CC=C(C)C)C1=O)C(=O)CC=C(C)C	-7.99	0.99877	Yes	-7.35	0.99977	Yes
YMDB01797	Tyramine	NCCC1=CC=C(O)C=C1	-5.06	1.05994e-06	Yes	-5.54	1.38062e-07	Yes
YMDB01798	Tyrosol	OCCC1=CC=C(O)C=C1	-4.82	2.38278e-06	Yes	-6.2	3.40645e-07	Yes
YMDB01799	Undecalactone	CCCCCCCC1CCC(O)O1	-5.67	1.12977e-07	Yes	-5.25	2.03763e-07	Yes
YMDB01800	Undecanoic acid	CCCCCCCCCCC(O)=O	-3.9	9.10545e-08	Yes	-5.22	1.46922e-06	Yes
YMDB01801	Undecanol	CCCCCCCCCCCO	-4.8	1.10826e-07	Yes	-5.1	3.57817e-08	Yes
YMDB01802	Vanillic acid	COC1=CC(=CC=C1O)C(O)=O	-5.37	6.982e-06	Yes	-6.35	5.05387e-07	Yes
YMDB01803	Vanillin	COC1=CC(C=O)=CC=C1O	-5.36	3.40968e-06	Yes	-6.32	2.77122e-07	Yes
YMDB01804	Vanillyl acetate	COC1=C(OC(C)=O)C=CC(C=O)=C1	-5.51	0.000554795	Yes	-6.05	0.00242295	Yes
YMDB01805	Vitisin A	COC1=CC(=CC(OC)=C1O)C1=C(O[C@@H]2O[C@H](CO)[C@@H](O)[C@H](O)[C@H]2O)C2=C(C=O)C(=O)OC3=C2C([OH+]1)=CC(O)=C3	-8.66	0.999998	Yes	-9.36	0.958504	Yes
YMDB01806	Vitisin B	COC1=CC(=CC(OC)=C1O)C1=C(O[C@@H]2O[C@H](CO)[C@@H](O)[C@H](O)[C@H]2O)C2=CCOC3=C2C([OH+]1)=CC(O)=C3	-10.69	0.999996	Yes	-9.96	0.212605	No
YMDB01807	Xanthurenic acid	OC(=O)C1=NC2=C(O)C=CC=C2C(O)=C1	-5.1	0.0255068	Yes	-7.85	0.0142326	No
YMDB01808	Z-Linalool oxide	CC(C)(O)[C@H]1CC[C@](C)(O1)C=C	-4.83	2.06537e-07	Yes	-5.78	3.97368e-05	Yes
YMDB01809	Zingerone	COC1=C(O)C=CC(CCC(C)=O)=C1	-5.65	0.000596667	Yes	-5.62	0.000272968	Yes
YMDB01810	LysoPC(18:1(9Z))	CCCCCCCCC=CCCCCCCCC(=O)OC[C@@H](O)COP([O-])(=O)OCC[N+](C)(C)C	-7.1	0.281457	No	-5.86	0.192133	Yes
YMDB01811	PC(14:0/14:1(9Z))	CCCCCCCCCCCCCC(=O)OC[C@H](COP([O-])(=O)OCC[N+](C)(C)C)OC(=O)CCCCCCCC=CCCCC	-	-	-	-	-	-
YMDB01812	PC(14:0/18:0)	[H][C@@](COC(=O)CCCCCCCCCCCCC)(COP([O-])(=O)OCC[N+](C)(C)C)OC(=O)CCCCCCCCCCCCCCCCC	-	-	-	-	-	-
YMDB01813	PC(14:0/18:1(11Z))	CCCCCCCCCCCCCC(=O)OC[C@H](COP([O-])(=O)OCC[N+](C)(C)C)OC(=O)CCCCCCCCCC=CCCCCCC	-	-	-	-	-	-
YMDB01814	PC(14:0/18:1(9Z))	CCCCCCCCCCCCCC(=O)OC[C@H](COP([O-])(=O)OCC[N+](C)(C)C)OC(=O)CCCCCCCC=CCCCCCCCC	-	-	-	-	-	-
YMDB01815	PC(14:0/20:1(11Z))	CCCCCCCCCCCCCC(=O)OC[C@H](COP([O-])(=O)OCC[N+](C)(C)C)OC(=O)CCCCCCCCCC=CCCCCCCCC	-	-	-	-	-	-
YMDB01816	PC(14:0/20:2(11Z,14Z))	[H][C@@](COC(=O)CCCCCCCCCCCCC)(COP([O-])(=O)OCC[N+](C)(C)C)OC(=O)CCCCCCCCCC=CCC=CCCCCC	-	-	-	-	-	-
YMDB01817	PC(14:0/20:3(5Z,8Z,11Z))	CCCCCCCCCCCCCC(=O)OC[C@H](COP([O-])(=O)OCC[N+](C)(C)C)OC(=O)CCCC=CCC=CCC=CCCCCCCCC	-	-	-	-	-	-
YMDB01818	PC(14:0/20:3(8Z,11Z,14Z))	CCCCCCCCCCCCCC(=O)OC[C@H](COP([O-])(=O)OCC[N+](C)(C)C)OC(=O)CCCCCCC=CCC=CCC=CCCCCC	-	-	-	-	-	-
YMDB01819	PC(14:0/20:4(5Z,8Z,11Z,14Z))	CCCCCCCCCCCCCC(=O)OC[C@H](COP([O-])(=O)OCC[N+](C)(C)C)OC(=O)CCCC=CCC=CCC=CCC=CCCCCC	-	-	-	-	-	-
YMDB01820	PC(14:0/20:4(8Z,11Z,14Z,17Z))	CCCCCCCCCCCCCC(=O)OC[C@H](COP([O-])(=O)OCC[N+](C)(C)C)OC(=O)CCCCCCC=CCC=CCC=CCC=CCC	-	-	-	-	-	-
YMDB01821	PC(14:0/22:1(13Z))	CCCCCCCCCCCCCC(=O)OC[C@H](COP([O-])(=O)OCC[N+](C)(C)C)OC(=O)CCCCCCCCCCCC=CCCCCCCCC	-	-	-	-	-	-
YMDB01822	PC(14:0/22:2(13Z,16Z))	CCCCCCCCCCCCCC(=O)OC[C@H](COP([O-])(=O)OCC[N+](C)(C)C)OC(=O)CCCCCCCCCCCC=CCC=CCCCCC	-	-	-	-	-	-
YMDB01823	PC(14:0/22:4(7Z,10Z,13Z,16Z))	CCCCCCCCCCCCCC(=O)OC[C@H](COP([O-])(=O)OCC[N+](C)(C)C)OC(=O)CCCCCC=CCC=CCC=CCC=CCCCCC	-	-	-	-	-	-
YMDB01824	PC(14:0/22:5(4Z,7Z,10Z,13Z,16Z))	CCCCCCCCCCCCCC(=O)OC[C@H](COP([O-])(=O)OCC[N+](C)(C)C)OC(=O)CCC=CCC=CCC=CCC=CCC=CCCCCC	-	-	-	-	-	-
YMDB01825	PC(14:0/22:5(7Z,10Z,13Z,16Z,19Z))	CCCCCCCCCCCCCC(=O)OC[C@H](COP([O-])(=O)OCC[N+](C)(C)C)OC(=O)CCCCCC=CCC=CCC=CCC=CCC=CCC	-	-	-	-	-	-
YMDB01826	PC(14:0/22:6(4Z,7Z,10Z,13Z,16Z,19Z))	CCCCCCCCCCCCCC(=O)OC[C@H](COP([O-])(=O)OCC[N+](C)(C)C)OC(=O)CCC=CCC=CCC=CCC=CCC=CCC=CCC	-	-	-	-	-	-
YMDB01827	PC(14:0/P-18:0)	CCCCCCCCCCCCCCCCC=COC(COC(=O)CCCCCCCCCCCCC)COP([O-])(=O)OCC[N+](C)(C)C	-	-	-	-	-	-
YMDB01828	PC(14:0/P-18:1(11Z))	CCCCCCCCCCCCCC(=O)OCC(COP([O-])(=O)OCC[N+](C)(C)C)OC=CCCCCCCCCC=CCCCCCC	-	-	-	-	-	-
YMDB01829	PC(14:0/P-18:1(9Z))	CCCCCCCCCCCCCC(=O)OCC(COP([O-])(=O)OCC[N+](C)(C)C)OC=CCCCCCCC=CCCCCCCCC	-	-	-	-	-	-
YMDB01830	PC(14:1(9Z)/14:0)	CCCCCCCCCCCCCC(=O)O[C@H](COC(=O)CCCCCCCC=CCCCC)COP([O-])(=O)OCC[N+](C)(C)C	-	-	-	-	-	-
YMDB01831	PC(14:1(9Z)/18:0)	CCCCCCCCCCCCCCCCCC(=O)O[C@H](COC(=O)CCCCCCCC=CCCCC)COP([O-])(=O)OCC[N+](C)(C)C	-	-	-	-	-	-
YMDB01832	PC(14:1(9Z)/20:0)	CCCCCCCCCCCCCCCCCCCC(=O)O[C@H](COC(=O)CCCCCCCC=CCCCC)COP([O-])(=O)OCC[N+](C)(C)C	-	-	-	-	-	-
YMDB01833	PC(14:1(9Z)/20:1(11Z))	[H][C@@](COC(=O)CCCCCCCC=CCCCC)(COP([O-])(=O)OCC[N+](C)(C)C)OC(=O)CCCCCCCCCC=CCCCCCCCC	-	-	-	-	-	-
YMDB01834	PC(14:1(9Z)/20:2(11Z,14Z))	CCCCCC=CCC=CCCCCCCCCCC(=O)O[C@H](COC(=O)CCCCCCCC=CCCCC)COP([O-])(=O)OCC[N+](C)(C)C	-	-	-	-	-	-
YMDB01835	PC(14:1(9Z)/20:3(5Z,8Z,11Z))	CCCCCCCCC=CCC=CCC=CCCCC(=O)O[C@H](COC(=O)CCCCCCCC=CCCCC)COP([O-])(=O)OCC[N+](C)(C)C	-	-	-	-	-	-
YMDB01836	PC(14:1(9Z)/20:3(8Z,11Z,14Z))	CCCCCC=CCC=CCC=CCCCCCCC(=O)O[C@H](COC(=O)CCCCCCCC=CCCCC)COP([O-])(=O)OCC[N+](C)(C)C	-	-	-	-	-	-
YMDB01837	PC(14:1(9Z)/22:0)	CCCCCCCCCCCCCCCCCCCCCC(=O)O[C@H](COC(=O)CCCCCCCC=CCCCC)COP([O-])(=O)OCC[N+](C)(C)C	-	-	-	-	-	-
YMDB01838	PC(14:1(9Z)/22:1(13Z))	CCCCCCCCC=CCCCCCCCCCCCC(=O)O[C@H](COC(=O)CCCCCCCC=CCCCC)COP([O-])(=O)OCC[N+](C)(C)C	-	-	-	-	-	-
YMDB01839	PC(14:1(9Z)/22:2(13Z,16Z))	CCCCCC=CCC=CCCCCCCCCCCCC(=O)O[C@H](COC(=O)CCCCCCCC=CCCCC)COP([O-])(=O)OCC[N+](C)(C)C	-	-	-	-	-	-
YMDB01840	PC(14:1(9Z)/22:4(7Z,10Z,13Z,16Z))	CCCCCC=CCC=CCC=CCC=CCCCCCC(=O)O[C@H](COC(=O)CCCCCCCC=CCCCC)COP([O-])(=O)OCC[N+](C)(C)C	-	-	-	-	-	-
YMDB01841	PC(14:1(9Z)/22:5(4Z,7Z,10Z,13Z,16Z))	CCCCCC=CCC=CCC=CCC=CCC=CCCC(=O)O[C@H](COC(=O)CCCCCCCC=CCCCC)COP([O-])(=O)OCC[N+](C)(C)C	-	-	-	-	-	-
YMDB01842	PC(14:1(9Z)/22:5(7Z,10Z,13Z,16Z,19Z))	CCCCC=CCCCCCCCC(=O)OC[C@H](COP([O-])(=O)OCC[N+](C)(C)C)OC(=O)CCCCCC=CCC=CCC=CCC=CCC=CCC	-	-	-	-	-	-
YMDB01843	PC(14:1(9Z)/P-18:0)	CCCCCCCCCCCCCCCCC=COC(COC(=O)CCCCCCCC=CCCCC)COP([O-])(=O)OCC[N+](C)(C)C	-	-	-	-	-	-
YMDB01844	PC(16:0/18:1(11Z))	CCCCCCCCCCCCCCCC(=O)OC[C@H](COP([O-])(=O)OCC[N+](C)(C)C)OC(=O)CCCCCCCCCC=CCCCCCC	-	-	-	-	-	-
YMDB01845	PC(16:0/18:2(9Z,12Z))	CCCCCCCCCCCCCCCC(=O)OC[C@H](COP([O-])(=O)OCC[N+](C)(C)C)OC(=O)CCCCCCCC=CCC=CCCCCC	-	-	-	-	-	-
YMDB01846	PC(16:0/18:3(6Z,9Z,12Z))	CCCCCCCCCCCCCCCC(=O)OC[C@H](COP([O-])(=O)OCC[N+](C)(C)C)OC(=O)CCCCC=CCC=CCC=CCCCCC	-	-	-	-	-	-
YMDB01847	PC(16:0/18:3(9Z,12Z,15Z))	CCCCCCCCCCCCCCCC(=O)OC[C@H](COP([O-])(=O)OCC[N+](C)(C)C)OC(=O)CCCCCCCC=CCC=CCC=CCC	-	-	-	-	-	-
YMDB01848	PC(16:0/18:4(6Z,9Z,12Z,15Z))	CCCCCCCCCCCCCCCC(=O)OC[C@H](COP([O-])(=O)OCC[N+](C)(C)C)OC(=O)CCCCC=CCC=CCC=CCC=CCC	-	-	-	-	-	-
YMDB01849	PC(16:0/20:1(11Z))	CCCCCCCCCCCCCCCC(=O)OC[C@H](COP([O-])(=O)OCC[N+](C)(C)C)OC(=O)CCCCCCCCCC=CCCCCCCCC	-	-	-	-	-	-
YMDB01850	PC(16:0/20:2(11Z,14Z))	CCCCCCCCCCCCCCCC(=O)OC[C@H](COP([O-])(=O)OCC[N+](C)(C)C)OC(=O)CCCCCCCCCC=CCC=CCCCCC	-	-	-	-	-	-
YMDB01851	PC(16:0/20:3(5Z,8Z,11Z))	CCCCCCCCCCCCCCCC(=O)OC[C@H](COP([O-])(=O)OCC[N+](C)(C)C)OC(=O)CCCC=CCC=CCC=CCCCCCCCC	-	-	-	-	-	-
YMDB01852	PC(16:0/20:3(8Z,11Z,14Z))	CCCCCCCCCCCCCCCC(=O)OC[C@H](COP([O-])(=O)OCC[N+](C)(C)C)OC(=O)CCCCCCC=CCC=CCC=CCCCCC	-	-	-	-	-	-
YMDB01853	PC(16:0/20:4(5Z,8Z,11Z,14Z))	[H][C@@](COC(=O)CCCCCCCCCCCCCCC)(COP([O-])(=O)OCC[N+](C)(C)C)OC(=O)CCCC=CCC=CCC=CCC=CCCCCC	-	-	-	-	-	-
YMDB01854	PC(16:0/20:4(8Z,11Z,14Z,17Z))	CCCCCCCCCCCCCCCC(=O)OC[C@H](COP([O-])(=O)OCC[N+](C)(C)C)OC(=O)CCCCCCC=CCC=CCC=CCC=CCC	-	-	-	-	-	-
YMDB01855	PC(16:0/20:5(5Z,8Z,11Z,14Z,17Z))	CCCCCCCCCCCCCCCC(=O)OC[C@H](COP([O-])(=O)OCC[N+](C)(C)C)OC(=O)CCCC=CCC=CCC=CCC=CCC=CCC	-	-	-	-	-	-
YMDB01856	PC(16:0/22:4(7Z,10Z,13Z,16Z))	CCCCCCCCCCCCCCCC(=O)OC[C@H](COP([O-])(=O)OCC[N+](C)(C)C)OC(=O)CCCCCC=CCC=CCC=CCC=CCCCCC	-	-	-	-	-	-
YMDB01857	PC(16:0/22:5(4Z,7Z,10Z,13Z,16Z))	CCCCCCCCCCCCCCCC(=O)OC[C@H](COP([O-])(=O)OCC[N+](C)(C)C)OC(=O)CCC=CCC=CCC=CCC=CCC=CCCCCC	-	-	-	-	-	-
YMDB01858	PC(16:0/22:5(7Z,10Z,13Z,16Z,19Z))	CCCCCCCCCCCCCCCC(=O)OC[C@H](COP([O-])(=O)OCC[N+](C)(C)C)OC(=O)CCCCCC=CCC=CCC=CCC=CCC=CCC	-	-	-	-	-	-
YMDB01859	PC(16:0/22:6(4Z,7Z,10Z,13Z,16Z,19Z))	CCCCCCCCCCCCCCCC(=O)OC[C@H](COP([O-])(=O)OCC[N+](C)(C)C)OC(=O)CCC=CCC=CCC=CCC=CCC=CCC=CCC	-	-	-	-	-	-
YMDB01860	PC(16:0/P-16:0)	CCCCCCCCCCCCCCCC(=O)OCC(COP([O-])(=O)OCC[N+](C)(C)C)OC=CCCCCCCCCCCCCCC	-	-	-	-	-	-
YMDB01861	PC(16:0/P-18:1(11Z))	CCCCCCCCCCCCCCCC(=O)OCC(COP([O-])(=O)OCC[N+](C)(C)C)OC=CCCCCCCCCC=CCCCCCC	-	-	-	-	-	-
YMDB01862	PC(16:0/P-18:1(9Z))	CCCCCCCCCCCCCCCC(=O)OCC(COP([O-])(=O)OCC[N+](C)(C)C)OC=CCCCCCCC=CCCCCCCCC	-	-	-	-	-	-
YMDB01863	PC(16:1(9Z)/14:1(9Z))	[H][C@@](COC(=O)CCCCCCCC=CCCCCCC)(COP([O-])(=O)OCC[N+](C)(C)C)OC(=O)CCCCCCCC=CCCCC	-	-	-	-	-	-
YMDB01864	PC(16:1(9Z)/16:0)	CCCCCCCCCCCCCCCC(=O)O[C@H](COC(=O)CCCCCCCC=CCCCCCC)COP([O-])(=O)OCC[N+](C)(C)C	-	-	-	-	-	-
YMDB01865	PC(16:1(9Z)/18:0)	CCCCCCCCCCCCCCCCCC(=O)O[C@H](COC(=O)CCCCCCCC=CCCCCCC)COP([O-])(=O)OCC[N+](C)(C)C	-	-	-	-	-	-
YMDB01866	PC(16:1(9Z)/18:1(11Z))	CCCCCCC=CCCCCCCCCCC(=O)O[C@H](COC(=O)CCCCCCCC=CCCCCCC)COP([O-])(=O)OCC[N+](C)(C)C	-	-	-	-	-	-
YMDB01867	PC(16:1(9Z)/18:2(9Z,12Z))	CCCCCCC=CCCCCCCCC(=O)OC[C@H](COP([O-])(=O)OCC[N+](C)(C)C)OC(=O)CCCCCCCC=CCC=CCCCCC	-	-	-	-	-	-
YMDB01868	PC(16:1(9Z)/18:3(6Z,9Z,12Z))	CCCCCCC=CCCCCCCCC(=O)OC[C@H](COP([O-])(=O)OCC[N+](C)(C)C)OC(=O)CCCCC=CCC=CCC=CCCCCC	-	-	-	-	-	-
YMDB01869	PC(16:1(9Z)/18:3(9Z,12Z,15Z))	CCCCCCC=CCCCCCCCC(=O)OC[C@H](COP([O-])(=O)OCC[N+](C)(C)C)OC(=O)CCCCCCCC=CCC=CCC=CCC	-	-	-	-	-	-
YMDB01870	PC(16:1(9Z)/20:0)	CCCCCCCCCCCCCCCCCCCC(=O)O[C@H](COC(=O)CCCCCCCC=CCCCCCC)COP([O-])(=O)OCC[N+](C)(C)C	-	-	-	-	-	-
YMDB01871	PC(16:1(9Z)/20:1(11Z))	CCCCCCCCC=CCCCCCCCCCC(=O)O[C@H](COC(=O)CCCCCCCC=CCCCCCC)COP([O-])(=O)OCC[N+](C)(C)C	-	-	-	-	-	-
YMDB01872	PC(16:1(9Z)/20:2(11Z,14Z))	CCCCCCC=CCCCCCCCC(=O)OC[C@H](COP([O-])(=O)OCC[N+](C)(C)C)OC(=O)CCCCCCCCCC=CCC=CCCCCC	-	-	-	-	-	-
YMDB01873	PC(16:1(9Z)/20:3(5Z,8Z,11Z))	CCCCCCCCC=CCC=CCC=CCCCC(=O)O[C@H](COC(=O)CCCCCCCC=CCCCCCC)COP([O-])(=O)OCC[N+](C)(C)C	-	-	-	-	-	-
YMDB01874	PC(16:1(9Z)/20:3(8Z,11Z,14Z))	CCCCCCC=CCCCCCCCC(=O)OC[C@H](COP([O-])(=O)OCC[N+](C)(C)C)OC(=O)CCCCCCC=CCC=CCC=CCCCCC	-	-	-	-	-	-
YMDB01875	PC(16:1(9Z)/20:4(5Z,8Z,11Z,14Z))	CCCCCCC=CCCCCCCCC(=O)OC[C@H](COP([O-])(=O)OCC[N+](C)(C)C)OC(=O)CCCC=CCC=CCC=CCC=CCCCCC	-	-	-	-	-	-
YMDB01876	PC(16:1(9Z)/20:4(8Z,11Z,14Z,17Z))	[H][C@@](COC(=O)CCCCCCCC=CCCCCCC)(COP([O-])(=O)OCC[N+](C)(C)C)OC(=O)CCCCCCC=CCC=CCC=CCC=CCC	-	-	-	-	-	-
YMDB01877	PC(16:1(9Z)/20:5(5Z,8Z,11Z,14Z,17Z))	CCCCCCC=CCCCCCCCC(=O)OC[C@H](COP([O-])(=O)OCC[N+](C)(C)C)OC(=O)CCCC=CCC=CCC=CCC=CCC=CCC	-	-	-	-	-	-
YMDB01878	PC(16:1(9Z)/22:2(13Z,16Z))	CCCCCCC=CCCCCCCCC(=O)OC[C@H](COP([O-])(=O)OCC[N+](C)(C)C)OC(=O)CCCCCCCCCCCC=CCC=CCCCCC	-	-	-	-	-	-
YMDB01879	PC(16:1(9Z)/22:4(7Z,10Z,13Z,16Z))	CCCCCCC=CCCCCCCCC(=O)OC[C@H](COP([O-])(=O)OCC[N+](C)(C)C)OC(=O)CCCCCC=CCC=CCC=CCC=CCCCCC	-	-	-	-	-	-
YMDB01880	PC(16:1(9Z)/22:5(4Z,7Z,10Z,13Z,16Z))	CCCCCCC=CCCCCCCCC(=O)OC[C@H](COP([O-])(=O)OCC[N+](C)(C)C)OC(=O)CCC=CCC=CCC=CCC=CCC=CCCCCC	-	-	-	-	-	-
YMDB01881	PC(16:1(9Z)/22:5(7Z,10Z,13Z,16Z,19Z))	CCCCCCC=CCCCCCCCC(=O)OC[C@H](COP([O-])(=O)OCC[N+](C)(C)C)OC(=O)CCCCCC=CCC=CCC=CCC=CCC=CCC	-	-	-	-	-	-
YMDB01882	PC(16:1(9Z)/24:1(15Z))	CCCCCCCCC=CCCCCCCCCCCCCCC(=O)O[C@H](COC(=O)CCCCCCCC=CCCCCCC)COP([O-])(=O)OCC[N+](C)(C)C	-	-	-	-	-	-
YMDB01883	PC(16:1(9Z)/P-16:0)	CCCCCCCCCCCCCCC=COC(COC(=O)CCCCCCCC=CCCCCCC)COP([O-])(=O)OCC[N+](C)(C)C	-	-	-	-	-	-
YMDB01884	PC(16:1(9Z)/P-18:0)	CCCCCCCCCCCCCCCCC=COC(COC(=O)CCCCCCCC=CCCCCCC)COP([O-])(=O)OCC[N+](C)(C)C	-	-	-	-	-	-
YMDB01885	PC(16:1(9Z)/P-18:1(11Z))	CCCCCCC=CCCCCCCCCC=COC(COC(=O)CCCCCCCC=CCCCCCC)COP([O-])(=O)OCC[N+](C)(C)C	-	-	-	-	-	-
YMDB01886	PC(16:1(9Z)/P-18:1(9Z))	CCCCCCCCC=CCCCCCCC=COC(COC(=O)CCCCCCCC=CCCCCCC)COP([O-])(=O)OCC[N+](C)(C)C	-	-	-	-	-	-
YMDB01887	PC(18:0/14:0)	[H][C@@](COC(=O)CCCCCCCCCCCCCCCCC)(COP([O-])(=O)OCC[N+](C)(C)C)OC(=O)CCCCCCCCCCCCC	-	-	-	-	-	-
YMDB01888	PC(18:0/14:1(9Z))	CCCCCCCCCCCCCCCCCC(=O)OC[C@H](COP([O-])(=O)OCC[N+](C)(C)C)OC(=O)CCCCCCCC=CCCCC	-	-	-	-	-	-
YMDB01889	PC(18:0/16:1(9Z))	CCCCCCCCCCCCCCCCCC(=O)OC[C@H](COP([O-])(=O)OCC[N+](C)(C)C)OC(=O)CCCCCCCC=CCCCCCC	-	-	-	-	-	-
YMDB01890	PC(18:0/18:1(11Z))	CCCCCCCCCCCCCCCCCC(=O)OC[C@H](COP([O-])(=O)OCC[N+](C)(C)C)OC(=O)CCCCCCCCCC=CCCCCCC	-	-	-	-	-	-
YMDB01891	PC(18:0/18:2(9Z,12Z))	CCCCCCCCCCCCCCCCCC(=O)OC[C@H](COP([O-])(=O)OCC[N+](C)(C)C)OC(=O)CCCCCCCC=CCC=CCCCCC	-	-	-	-	-	-
YMDB01892	PC(18:0/18:3(6Z,9Z,12Z))	CCCCCCCCCCCCCCCCCC(=O)OC[C@H](COP([O-])(=O)OCC[N+](C)(C)C)OC(=O)CCCCC=CCC=CCC=CCCCCC	-	-	-	-	-	-
YMDB01893	PC(18:0/18:3(9Z,12Z,15Z))	CCCCCCCCCCCCCCCCCC(=O)OC[C@H](COP([O-])(=O)OCC[N+](C)(C)C)OC(=O)CCCCCCCC=CCC=CCC=CCC	-	-	-	-	-	-
YMDB01894	PC(18:0/18:4(6Z,9Z,12Z,15Z))	CCCCCCCCCCCCCCCCCC(=O)OC[C@H](COP([O-])(=O)OCC[N+](C)(C)C)OC(=O)CCCCC=CCC=CCC=CCC=CCC	-	-	-	-	-	-
YMDB01895	PC(18:0/20:3(5Z,8Z,11Z))	CCCCCCCCCCCCCCCCCC(=O)OC[C@H](COP([O-])(=O)OCC[N+](C)(C)C)OC(=O)CCCC=CCC=CCC=CCCCCCCCC	-	-	-	-	-	-
YMDB01896	PC(18:0/20:3(8Z,11Z,14Z))	CCCCCCCCCCCCCCCCCC(=O)OC[C@H](COP([O-])(=O)OCC[N+](C)(C)C)OC(=O)CCCCCCC=CCC=CCC=CCCCCC	-	-	-	-	-	-
YMDB01897	PC(18:0/20:4(5Z,8Z,11Z,14Z))	CCCCCCCCCCCCCCCCCC(=O)OC[C@H](COP([O-])(=O)OCC[N+](C)(C)C)OC(=O)CCCC=CCC=CCC=CCC=CCCCCC	-	-	-	-	-	-
YMDB01898	PC(18:0/20:4(8Z,11Z,14Z,17Z))	[H][C@@](COC(=O)CCCCCCCCCCCCCCCCC)(COP([O-])(=O)OCC[N+](C)(C)C)OC(=O)CCCCCCC=CCC=CCC=CCC=CCC	-	-	-	-	-	-
YMDB01899	PC(18:0/20:5(5Z,8Z,11Z,14Z,17Z))	CCCCCCCCCCCCCCCCCC(=O)OC[C@H](COP([O-])(=O)OCC[N+](C)(C)C)OC(=O)CCCC=CCC=CCC=CCC=CCC=CCC	-	-	-	-	-	-
YMDB01900	PC(18:0/22:2(13Z,16Z))	CCCCCCCCCCCCCCCCCC(=O)OC[C@H](COP([O-])(=O)OCC[N+](C)(C)C)OC(=O)CCCCCCCCCCCC=CCC=CCCCCC	-	-	-	-	-	-
YMDB01901	PC(18:0/22:4(7Z,10Z,13Z,16Z))	CCCCCCCCCCCCCCCCCC(=O)OC[C@H](COP([O-])(=O)OCC[N+](C)(C)C)OC(=O)CCCCCC=CCC=CCC=CCC=CCCCCC	-	-	-	-	-	-
YMDB01902	PC(18:0/22:5(4Z,7Z,10Z,13Z,16Z))	[H][C@@](COC(=O)CCCCCCCCCCCCCCCCC)(COP([O-])(=O)OCC[N+](C)(C)C)OC(=O)CCC=CCC=CCC=CCC=CCC=CCCCCC	-	-	-	-	-	-
YMDB01903	PC(18:0/22:5(7Z,10Z,13Z,16Z,19Z))	CCCCCCCCCCCCCCCCCC(=O)OC[C@H](COP([O-])(=O)OCC[N+](C)(C)C)OC(=O)CCCCCC=CCC=CCC=CCC=CCC=CCC	-	-	-	-	-	-
YMDB01904	PC(18:0/24:1(15Z))	[H][C@@](COC(=O)CCCCCCCCCCCCCCCCC)(COP([O-])(=O)OCC[N+](C)(C)C)OC(=O)CCCCCCCCCCCCCC=CCCCCCCCC	-	-	-	-	-	-
YMDB01905	PC(18:0/P-18:1(11Z))	CCCCCCCCCCCCCCCCCC(=O)OCC(COP([O-])(=O)OCC[N+](C)(C)C)OC=CCCCCCCCCC=CCCCCCC	-	-	-	-	-	-
YMDB01906	PC(18:0/P-18:1(9Z))	CCCCCCCCCCCCCCCCCC(=O)OCC(COP([O-])(=O)OCC[N+](C)(C)C)OC=CCCCCCCC=CCCCCCCCC	-	-	-	-	-	-
YMDB01907	PC(18:1(11Z)/14:0)	[H][C@@](COC(=O)CCCCCCCCCC=CCCCCCC)(COP([O-])(=O)OCC[N+](C)(C)C)OC(=O)CCCCCCCCCCCCC	-	-	-	-	-	-
YMDB01908	PC(18:1(11Z)/16:0)	CCCCCCCCCCCCCCCC(=O)O[C@H](COC(=O)CCCCCCCCCC=CCCCCCC)COP([O-])(=O)OCC[N+](C)(C)C	-	-	-	-	-	-
YMDB01909	PC(18:1(11Z)/16:1(9Z))	CCCCCCC=CCCCCCCCCCC(=O)OC[C@H](COP([O-])(=O)OCC[N+](C)(C)C)OC(=O)CCCCCCCC=CCCCCCC	-	-	-	-	-	-
YMDB01910	PC(18:1(11Z)/18:0)	CCCCCCCCCCCCCCCCCC(=O)O[C@H](COC(=O)CCCCCCCCCC=CCCCCCC)COP([O-])(=O)OCC[N+](C)(C)C	-	-	-	-	-	-
YMDB01911	PC(18:1(11Z)/18:1(11Z))	[H][C@@](COC(=O)CCCCCCCCCC=CCCCCCC)(COP([O-])(=O)OCC[N+](C)(C)C)OC(=O)CCCCCCCCCC=CCCCCCC	-	-	-	-	-	-
YMDB01912	PC(18:1(11Z)/18:1(9Z))	CCCCCCCCC=CCCCCCCCC(=O)O[C@H](COC(=O)CCCCCCCCCC=CCCCCCC)COP([O-])(=O)OCC[N+](C)(C)C	-	-	-	-	-	-
YMDB01913	PC(18:1(11Z)/18:2(9Z,12Z))	CCCCCCC=CCCCCCCCCCC(=O)OC[C@H](COP([O-])(=O)OCC[N+](C)(C)C)OC(=O)CCCCCCCC=CCC=CCCCCC	-	-	-	-	-	-
YMDB01914	PC(18:1(11Z)/18:3(6Z,9Z,12Z))	CCCCCCC=CCCCCCCCCCC(=O)OC[C@H](COP([O-])(=O)OCC[N+](C)(C)C)OC(=O)CCCCC=CCC=CCC=CCCCCC	-	-	-	-	-	-
YMDB01915	PC(18:1(11Z)/18:3(9Z,12Z,15Z))	CCCCCCC=CCCCCCCCCCC(=O)OC[C@H](COP([O-])(=O)OCC[N+](C)(C)C)OC(=O)CCCCCCCC=CCC=CCC=CCC	-	-	-	-	-	-
YMDB01916	PC(18:1(11Z)/18:4(6Z,9Z,12Z,15Z))	CCCCCCC=CCCCCCCCCCC(=O)OC[C@H](COP([O-])(=O)OCC[N+](C)(C)C)OC(=O)CCCCC=CCC=CCC=CCC=CCC	-	-	-	-	-	-
YMDB01917	PC(18:1(11Z)/20:2(11Z,14Z))	CCCCCCC=CCCCCCCCCCC(=O)OC[C@H](COP([O-])(=O)OCC[N+](C)(C)C)OC(=O)CCCCCCCCCC=CCC=CCCCCC	-	-	-	-	-	-
YMDB01918	PC(18:1(11Z)/20:3(5Z,8Z,11Z))	CCCCCCCCC=CCC=CCC=CCCCC(=O)O[C@H](COC(=O)CCCCCCCCCC=CCCCCCC)COP([O-])(=O)OCC[N+](C)(C)C	-	-	-	-	-	-
YMDB01919	PC(18:1(11Z)/20:3(8Z,11Z,14Z))	[H][C@@](COC(=O)CCCCCCCCCC=CCCCCCC)(COP([O-])(=O)OCC[N+](C)(C)C)OC(=O)CCCCCCC=CCC=CCC=CCCCCC	-	-	-	-	-	-
YMDB01920	PC(18:1(11Z)/20:4(5Z,8Z,11Z,14Z))	CCCCCCC=CCCCCCCCCCC(=O)OC[C@H](COP([O-])(=O)OCC[N+](C)(C)C)OC(=O)CCCC=CCC=CCC=CCC=CCCCCC	-	-	-	-	-	-
YMDB01921	PC(18:1(11Z)/20:4(8Z,11Z,14Z,17Z))	CCCCCCC=CCCCCCCCCCC(=O)OC[C@H](COP([O-])(=O)OCC[N+](C)(C)C)OC(=O)CCCCCCC=CCC=CCC=CCC=CCC	-	-	-	-	-	-
YMDB01922	PC(18:1(11Z)/20:5(5Z,8Z,11Z,14Z,17Z))	CCCCCCC=CCCCCCCCCCC(=O)OC[C@H](COP([O-])(=O)OCC[N+](C)(C)C)OC(=O)CCCC=CCC=CCC=CCC=CCC=CCC	-	-	-	-	-	-
YMDB01923	PC(18:1(11Z)/22:1(13Z))	CCCCCCCCC=CCCCCCCCCCCCC(=O)O[C@H](COC(=O)CCCCCCCCCC=CCCCCCC)COP([O-])(=O)OCC[N+](C)(C)C	-	-	-	-	-	-
YMDB01924	PC(18:1(11Z)/22:2(13Z,16Z))	CCCCCCC=CCCCCCCCCCC(=O)OC[C@H](COP([O-])(=O)OCC[N+](C)(C)C)OC(=O)CCCCCCCCCCCC=CCC=CCCCCC	-	-	-	-	-	-
YMDB01925	PC(18:1(11Z)/22:4(7Z,10Z,13Z,16Z))	CCCCCCC=CCCCCCCCCCC(=O)OC[C@H](COP([O-])(=O)OCC[N+](C)(C)C)OC(=O)CCCCCC=CCC=CCC=CCC=CCCCCC	-	-	-	-	-	-
YMDB01926	PC(18:1(11Z)/24:0)	CCCCCCCCCCCCCCCCCCCCCCCC(=O)O[C@H](COC(=O)CCCCCCCCCC=CCCCCCC)COP([O-])(=O)OCC[N+](C)(C)C	-	-	-	-	-	-
YMDB01927	PC(18:1(11Z)/24:1(15Z))	CCCCCCCCC=CCCCCCCCCCCCCCC(=O)O[C@H](COC(=O)CCCCCCCCCC=CCCCCCC)COP([O-])(=O)OCC[N+](C)(C)C	-	-	-	-	-	-
YMDB01928	PC(18:1(11Z)/P-16:0)	CCCCCCCCCCCCCCC=COC(COC(=O)CCCCCCCCCC=CCCCCCC)COP([O-])(=O)OCC[N+](C)(C)C	-	-	-	-	-	-
YMDB01929	PC(18:1(11Z)/P-18:0)	CCCCCCCCCCCCCCCCC=COC(COC(=O)CCCCCCCCCC=CCCCCCC)COP([O-])(=O)OCC[N+](C)(C)C	-	-	-	-	-	-
YMDB01930	PC(18:1(11Z)/P-18:1(11Z))	CCCCCCC=CCCCCCCCCCC(=O)OCC(COP([O-])(=O)OCC[N+](C)(C)C)OC=CCCCCCCCCC=CCCCCCC	-	-	-	-	-	-
YMDB01931	PC(18:1(11Z)/P-18:1(9Z))	CCCCCCCCC=CCCCCCCC=COC(COC(=O)CCCCCCCCCC=CCCCCCC)COP([O-])(=O)OCC[N+](C)(C)C	-	-	-	-	-	-
YMDB01932	PC(18:1(9Z)/14:0)	CCCCCCCCCCCCCC(=O)O[C@H](COC(=O)CCCCCCCC=CCCCCCCCC)COP([O-])(=O)OCC[N+](C)(C)C	-	-	-	-	-	-
YMDB01933	PC(18:1(9Z)/16:0)	CCCCCCCCCCCCCCCC(=O)O[C@H](COC(=O)CCCCCCCC=CCCCCCCCC)COP([O-])(=O)OCC[N+](C)(C)C	-	-	-	-	-	-
YMDB01934	PC(18:1(9Z)/16:1(9Z))	CCCCCCCCC=CCCCCCCCC(=O)OC[C@H](COP([O-])(=O)OCC[N+](C)(C)C)OC(=O)CCCCCCCC=CCCCCCC	-	-	-	-	-	-
YMDB01935	PC(18:1(9Z)/18:0)	CCCCCCCCCCCCCCCCCC(=O)O[C@H](COC(=O)CCCCCCCC=CCCCCCCCC)COP([O-])(=O)OCC[N+](C)(C)C	-	-	-	-	-	-
YMDB01936	PC(18:1(9Z)/18:1(11Z))	CCCCCCCCC=CCCCCCCCC(=O)OC[C@H](COP([O-])(=O)OCC[N+](C)(C)C)OC(=O)CCCCCCCCCC=CCCCCCC	-	-	-	-	-	-
YMDB01937	PC(18:1(9Z)/18:2(9Z,12Z))	[H][C@@](COC(=O)CCCCCCCC=CCCCCCCCC)(COP([O-])(=O)OCC[N+](C)(C)C)OC(=O)CCCCCCCC=CCC=CCCCCC	-	-	-	-	-	-
YMDB01938	PC(18:1(9Z)/18:3(6Z,9Z,12Z))	CCCCCCCCC=CCCCCCCCC(=O)OC[C@H](COP([O-])(=O)OCC[N+](C)(C)C)OC(=O)CCCCC=CCC=CCC=CCCCCC	-	-	-	-	-	-
YMDB01939	PC(18:1(9Z)/18:3(9Z,12Z,15Z))	[H][C@@](COC(=O)CCCCCCCC=CCCCCCCCC)(COP([O-])(=O)OCC[N+](C)(C)C)OC(=O)CCCCCCCC=CCC=CCC=CCC	-	-	-	-	-	-
YMDB01940	PC(18:1(9Z)/18:4(6Z,9Z,12Z,15Z))	CCCCCCCCC=CCCCCCCCC(=O)OC[C@H](COP([O-])(=O)OCC[N+](C)(C)C)OC(=O)CCCCC=CCC=CCC=CCC=CCC	-	-	-	-	-	-
YMDB01941	PC(18:1(9Z)/20:2(11Z,14Z))	[H][C@@](COC(=O)CCCCCCCC=CCCCCCCCC)(COP([O-])(=O)OCC[N+](C)(C)C)OC(=O)CCCCCCCCCC=CCC=CCCCCC	-	-	-	-	-	-
YMDB01942	PC(18:1(9Z)/20:3(5Z,8Z,11Z))	[H][C@@](COC(=O)CCCCCCCC=CCCCCCCCC)(COP([O-])(=O)OCC[N+](C)(C)C)OC(=O)CCCC=CCC=CCC=CCCCCCCCC	-	-	-	-	-	-
YMDB01943	PC(18:1(9Z)/20:3(8Z,11Z,14Z))	CCCCCCCCC=CCCCCCCCC(=O)OC[C@H](COP([O-])(=O)OCC[N+](C)(C)C)OC(=O)CCCCCCC=CCC=CCC=CCCCCC	-	-	-	-	-	-
YMDB01944	PC(18:1(9Z)/20:4(5Z,8Z,11Z,14Z))	CCCCCCCCC=CCCCCCCCC(=O)OC[C@H](COP([O-])(=O)OCC[N+](C)(C)C)OC(=O)CCCC=CCC=CCC=CCC=CCCCCC	-	-	-	-	-	-
YMDB01945	PC(18:1(9Z)/20:4(8Z,11Z,14Z,17Z))	CCCCCCCCC=CCCCCCCCC(=O)OC[C@H](COP([O-])(=O)OCC[N+](C)(C)C)OC(=O)CCCCCCC=CCC=CCC=CCC=CCC	-	-	-	-	-	-
YMDB01946	PC(18:1(9Z)/20:5(5Z,8Z,11Z,14Z,17Z))	CCCCCCCCC=CCCCCCCCC(=O)OC[C@H](COP([O-])(=O)OCC[N+](C)(C)C)OC(=O)CCCC=CCC=CCC=CCC=CCC=CCC	-	-	-	-	-	-
YMDB01947	PC(18:1(9Z)/22:1(13Z))	CCCCCCCCC=CCCCCCCCCCCCC(=O)O[C@H](COC(=O)CCCCCCCC=CCCCCCCCC)COP([O-])(=O)OCC[N+](C)(C)C	-	-	-	-	-	-
YMDB01948	PC(18:1(9Z)/22:2(13Z,16Z))	CCCCCCCCC=CCCCCCCCC(=O)OC[C@H](COP([O-])(=O)OCC[N+](C)(C)C)OC(=O)CCCCCCCCCCCC=CCC=CCCCCC	-	-	-	-	-	-
YMDB01949	PC(18:1(9Z)/22:4(7Z,10Z,13Z,16Z))	CCCCCCCCC=CCCCCCCCC(=O)OC[C@H](COP([O-])(=O)OCC[N+](C)(C)C)OC(=O)CCCCCC=CCC=CCC=CCC=CCCCCC	-	-	-	-	-	-
YMDB01950	PC(18:1(9Z)/24:0)	CCCCCCCCCCCCCCCCCCCCCCCC(=O)O[C@H](COC(=O)CCCCCCCC=CCCCCCCCC)COP([O-])(=O)OCC[N+](C)(C)C	-	-	-	-	-	-
YMDB01951	PC(18:1(9Z)/24:1(15Z))	CCCCCCCCC=CCCCCCCCCCCCCCC(=O)O[C@H](COC(=O)CCCCCCCC=CCCCCCCCC)COP([O-])(=O)OCC[N+](C)(C)C	-	-	-	-	-	-
YMDB01952	PC(18:1(9Z)/P-16:0)	CCCCCCCCCCCCCCC=COC(COC(=O)CCCCCCCC=CCCCCCCCC)COP([O-])(=O)OCC[N+](C)(C)C	-	-	-	-	-	-
YMDB01953	PC(18:1(9Z)/P-18:0)	CCCCCCCCCCCCCCCCC=COC(COC(=O)CCCCCCCC=CCCCCCCCC)COP([O-])(=O)OCC[N+](C)(C)C	-	-	-	-	-	-
YMDB01954	PC(18:1(9Z)/P-18:1(11Z))	CCCCCCCCC=CCCCCCCCC(=O)OCC(COP([O-])(=O)OCC[N+](C)(C)C)OC=CCCCCCCCCC=CCCCCCC	-	-	-	-	-	-
YMDB01955	PC(18:1(9Z)/P-18:1(9Z))	CCCCCCCCC=CCCCCCCCC(=O)OCC(COP([O-])(=O)OCC[N+](C)(C)C)OC=CCCCCCCC=CCCCCCCCC	-	-	-	-	-	-
YMDB01956	PC(18:2(9Z,12Z)/16:0)	CCCCCCCCCCCCCCCC(=O)O[C@H](COC(=O)CCCCCCCC=CCC=CCCCCC)COP([O-])(=O)OCC[N+](C)(C)C	-	-	-	-	-	-
YMDB01957	PC(18:2(9Z,12Z)/16:1(9Z))	[H][C@@](COC(=O)CCCCCCCC=CCC=CCCCCC)(COP([O-])(=O)OCC[N+](C)(C)C)OC(=O)CCCCCCCC=CCCCCCC	-	-	-	-	-	-
YMDB01958	PC(18:2(9Z,12Z)/18:0)	CCCCCCCCCCCCCCCCCC(=O)O[C@H](COC(=O)CCCCCCCC=CCC=CCCCCC)COP([O-])(=O)OCC[N+](C)(C)C	-	-	-	-	-	-
YMDB01959	PC(18:2(9Z,12Z)/18:1(11Z))	CCCCCCC=CCCCCCCCCCC(=O)O[C@H](COC(=O)CCCCCCCC=CCC=CCCCCC)COP([O-])(=O)OCC[N+](C)(C)C	-	-	-	-	-	-
YMDB01960	PC(18:2(9Z,12Z)/18:1(9Z))	CCCCCCCCC=CCCCCCCCC(=O)O[C@H](COC(=O)CCCCCCCC=CCC=CCCCCC)COP([O-])(=O)OCC[N+](C)(C)C	-	-	-	-	-	-
YMDB01961	PC(18:2(9Z,12Z)/18:2(9Z,12Z))	CCCCCC=CCC=CCCCCCCCC(=O)OC[C@H](COP([O-])(=O)OCC[N+](C)(C)C)OC(=O)CCCCCCCC=CCC=CCCCCC	-	-	-	-	-	-
YMDB01962	PC(18:2(9Z,12Z)/20:3(5Z,8Z,11Z))	CCCCCCCCC=CCC=CCC=CCCCC(=O)O[C@H](COC(=O)CCCCCCCC=CCC=CCCCCC)COP([O-])(=O)OCC[N+](C)(C)C	-	-	-	-	-	-
YMDB01963	PC(18:2(9Z,12Z)/18:3(6Z,9Z,12Z))	CCCCCC=CCC=CCCCCCCCC(=O)OC[C@H](COP([O-])(=O)OCC[N+](C)(C)C)OC(=O)CCCCC=CCC=CCC=CCCCCC	-	-	-	-	-	-
YMDB01964	PC(18:2(9Z,12Z)/18:3(9Z,12Z,15Z))	[H][C@@](COC(=O)CCCCCCCC=CCC=CCCCCC)(COP([O-])(=O)OCC[N+](C)(C)C)OC(=O)CCCCCCCC=CCC=CCC=CCC	-	-	-	-	-	-
YMDB01965	PC(18:2(9Z,12Z)/18:4(6Z,9Z,12Z,15Z))	CCCCCC=CCC=CCCCCCCCC(=O)OC[C@H](COP([O-])(=O)OCC[N+](C)(C)C)OC(=O)CCCCC=CCC=CCC=CCC=CCC	-	-	-	-	-	-
YMDB01966	PC(18:2(9Z,12Z)/20:1(11Z))	CCCCCCCCC=CCCCCCCCCCC(=O)O[C@H](COC(=O)CCCCCCCC=CCC=CCCCCC)COP([O-])(=O)OCC[N+](C)(C)C	-	-	-	-	-	-
YMDB01967	PC(18:2(9Z,12Z)/20:2(11Z,14Z))	[H][C@@](COC(=O)CCCCCCCC=CCC=CCCCCC)(COP([O-])(=O)OCC[N+](C)(C)C)OC(=O)CCCCCCCCCC=CCC=CCCCCC	-	-	-	-	-	-
YMDB01968	PC(18:2(9Z,12Z)/20:3(8Z,11Z,14Z))	CCCCCC=CCC=CCCCCCCCC(=O)OC[C@H](COP([O-])(=O)OCC[N+](C)(C)C)OC(=O)CCCCCCC=CCC=CCC=CCCCCC	-	-	-	-	-	-
YMDB01969	PC(18:2(9Z,12Z)/20:4(5Z,8Z,11Z,14Z))	CCCCCC=CCC=CCCCCCCCC(=O)OC[C@H](COP([O-])(=O)OCC[N+](C)(C)C)OC(=O)CCCC=CCC=CCC=CCC=CCCCCC	-	-	-	-	-	-
YMDB01970	PC(18:2(9Z,12Z)/20:4(8Z,11Z,14Z,17Z))	[H][C@@](COC(=O)CCCCCCCC=CCC=CCCCCC)(COP([O-])(=O)OCC[N+](C)(C)C)OC(=O)CCCCCCC=CCC=CCC=CCC=CCC	-	-	-	-	-	-
YMDB01971	PC(18:2(9Z,12Z)/22:0)	[H][C@@](COC(=O)CCCCCCCC=CCC=CCCCCC)(COP([O-])(=O)OCC[N+](C)(C)C)OC(=O)CCCCCCCCCCCCCCCCCCCCC	-	-	-	-	-	-
YMDB01972	PC(18:2(9Z,12Z)/22:1(13Z))	[H][C@@](COC(=O)CCCCCCCC=CCC=CCCCCC)(COP([O-])(=O)OCC[N+](C)(C)C)OC(=O)CCCCCCCCCCCC=CCCCCCCCC	-	-	-	-	-	-
YMDB01973	PC(18:2(9Z,12Z)/22:2(13Z,16Z))	CCCCCC=CCC=CCCCCCCCCCCCC(=O)O[C@H](COC(=O)CCCCCCCC=CCC=CCCCCC)COP([O-])(=O)OCC[N+](C)(C)C	-	-	-	-	-	-
YMDB01974	PC(18:2(9Z,12Z)/24:0)	[H][C@@](COC(=O)CCCCCCCC=CCC=CCCCCC)(COP([O-])(=O)OCC[N+](C)(C)C)OC(=O)CCCCCCCCCCCCCCCCCCCCCCC	-	-	-	-	-	-
YMDB01975	PC(18:2(9Z,12Z)/P-16:0)	CCCCCCCCCCCCCCC=COC(COC(=O)CCCCCCCC=CCC=CCCCCC)COP([O-])(=O)OCC[N+](C)(C)C	-	-	-	-	-	-
YMDB01976	PC(18:2(9Z,12Z)/P-18:0)	CCCCCCCCCCCCCCCCC=COC(COC(=O)CCCCCCCC=CCC=CCCCCC)COP([O-])(=O)OCC[N+](C)(C)C	-	-	-	-	-	-
YMDB01977	PC(18:2(9Z,12Z)/P-18:1(11Z))	CCCCCCC=CCCCCCCCCC=COC(COC(=O)CCCCCCCC=CCC=CCCCCC)COP([O-])(=O)OCC[N+](C)(C)C	-	-	-	-	-	-
YMDB01978	PC(18:2(9Z,12Z)/P-18:1(9Z))	CCCCCCCCC=CCCCCCCC=COC(COC(=O)CCCCCCCC=CCC=CCCCCC)COP([O-])(=O)OCC[N+](C)(C)C	-	-	-	-	-	-
YMDB01979	PC(18:3(6Z,9Z,12Z)/16:0)	CCCCCCCCCCCCCCCC(=O)O[C@H](COC(=O)CCCCC=CCC=CCC=CCCCCC)COP([O-])(=O)OCC[N+](C)(C)C	-	-	-	-	-	-
YMDB01980	PC(18:3(6Z,9Z,12Z)/16:1(9Z))	CCCCCCC=CCCCCCCCC(=O)O[C@H](COC(=O)CCCCC=CCC=CCC=CCCCCC)COP([O-])(=O)OCC[N+](C)(C)C	-	-	-	-	-	-
YMDB01981	PC(18:3(6Z,9Z,12Z)/18:0)	CCCCCCCCCCCCCCCCCC(=O)O[C@H](COC(=O)CCCCC=CCC=CCC=CCCCCC)COP([O-])(=O)OCC[N+](C)(C)C	-	-	-	-	-	-
YMDB01982	PC(18:3(6Z,9Z,12Z)/18:1(11Z))	CCCCCCC=CCCCCCCCCCC(=O)O[C@H](COC(=O)CCCCC=CCC=CCC=CCCCCC)COP([O-])(=O)OCC[N+](C)(C)C	-	-	-	-	-	-
YMDB01983	PC(18:3(6Z,9Z,12Z)/18:1(9Z))	CCCCCCCCC=CCCCCCCCC(=O)O[C@H](COC(=O)CCCCC=CCC=CCC=CCCCCC)COP([O-])(=O)OCC[N+](C)(C)C	-	-	-	-	-	-
YMDB01984	PC(18:3(6Z,9Z,12Z)/18:2(9Z,12Z))	CCCCCC=CCC=CCCCCCCCC(=O)O[C@H](COC(=O)CCCCC=CCC=CCC=CCCCCC)COP([O-])(=O)OCC[N+](C)(C)C	-	-	-	-	-	-
YMDB01985	PC(18:3(6Z,9Z,12Z)/18:3(6Z,9Z,12Z))	CCCCCC=CCC=CCC=CCCCCC(=O)OC[C@H](COP([O-])(=O)OCC[N+](C)(C)C)OC(=O)CCCCC=CCC=CCC=CCCCCC	-	-	-	-	-	-
YMDB01986	PC(18:3(6Z,9Z,12Z)/18:3(9Z,12Z,15Z))	CCCCCC=CCC=CCC=CCCCCC(=O)OC[C@H](COP([O-])(=O)OCC[N+](C)(C)C)OC(=O)CCCCCCCC=CCC=CCC=CCC	-	-	-	-	-	-
YMDB01987	PC(18:3(6Z,9Z,12Z)/20:0)	[H][C@@](COC(=O)CCCCC=CCC=CCC=CCCCCC)(COP([O-])(=O)OCC[N+](C)(C)C)OC(=O)CCCCCCCCCCCCCCCCCCC	-	-	-	-	-	-
YMDB01988	PC(18:3(6Z,9Z,12Z)/20:1(11Z))	[H][C@@](COC(=O)CCCCC=CCC=CCC=CCCCCC)(COP([O-])(=O)OCC[N+](C)(C)C)OC(=O)CCCCCCCCCC=CCCCCCCCC	-	-	-	-	-	-
YMDB01989	PC(18:3(6Z,9Z,12Z)/20:2(11Z,14Z))	CCCCCC=CCC=CCCCCCCCCCC(=O)O[C@H](COC(=O)CCCCC=CCC=CCC=CCCCCC)COP([O-])(=O)OCC[N+](C)(C)C	-	-	-	-	-	-
YMDB01990	PC(18:3(6Z,9Z,12Z)/20:3(5Z,8Z,11Z))	[H][C@@](COC(=O)CCCCC=CCC=CCC=CCCCCC)(COP([O-])(=O)OCC[N+](C)(C)C)OC(=O)CCCC=CCC=CCC=CCCCCCCCC	-	-	-	-	-	-
YMDB01991	PC(18:3(6Z,9Z,12Z)/20:3(8Z,11Z,14Z))	[H][C@@](COC(=O)CCCCC=CCC=CCC=CCCCCC)(COP([O-])(=O)OCC[N+](C)(C)C)OC(=O)CCCCCCC=CCC=CCC=CCCCCC	-	-	-	-	-	-
YMDB01992	PC(18:3(6Z,9Z,12Z)/22:0)	CCCCCCCCCCCCCCCCCCCCCC(=O)O[C@H](COC(=O)CCCCC=CCC=CCC=CCCCCC)COP([O-])(=O)OCC[N+](C)(C)C	-	-	-	-	-	-
YMDB01993	PC(18:3(6Z,9Z,12Z)/22:1(13Z))	CCCCCCCCC=CCCCCCCCCCCCC(=O)O[C@H](COC(=O)CCCCC=CCC=CCC=CCCCCC)COP([O-])(=O)OCC[N+](C)(C)C	-	-	-	-	-	-
YMDB01994	PC(18:3(6Z,9Z,12Z)/22:2(13Z,16Z))	CCCCCC=CCC=CCCCCCCCCCCCC(=O)O[C@H](COC(=O)CCCCC=CCC=CCC=CCCCCC)COP([O-])(=O)OCC[N+](C)(C)C	-	-	-	-	-	-
YMDB01995	PC(18:3(6Z,9Z,12Z)/24:1(15Z))	CCCCCCCCC=CCCCCCCCCCCCCCC(=O)O[C@H](COC(=O)CCCCC=CCC=CCC=CCCCCC)COP([O-])(=O)OCC[N+](C)(C)C	-	-	-	-	-	-
YMDB01996	PC(18:3(6Z,9Z,12Z)/P-16:0)	CCCCCCCCCCCCCCC=COC(COC(=O)CCCCC=CCC=CCC=CCCCCC)COP([O-])(=O)OCC[N+](C)(C)C	-	-	-	-	-	-
YMDB01997	PC(18:3(6Z,9Z,12Z)/P-18:0)	CCCCCCCCCCCCCCCCC=COC(COC(=O)CCCCC=CCC=CCC=CCCCCC)COP([O-])(=O)OCC[N+](C)(C)C	-	-	-	-	-	-
YMDB01998	PC(18:3(6Z,9Z,12Z)/P-18:1(11Z))	CCCCCCC=CCCCCCCCCC=COC(COC(=O)CCCCC=CCC=CCC=CCCCCC)COP([O-])(=O)OCC[N+](C)(C)C	-	-	-	-	-	-
YMDB01999	PC(18:3(6Z,9Z,12Z)/P-18:1(9Z))	CCCCCCCCC=CCCCCCCC=COC(COC(=O)CCCCC=CCC=CCC=CCCCCC)COP([O-])(=O)OCC[N+](C)(C)C	-	-	-	-	-	-
YMDB02000	PC(18:3(9Z,12Z,15Z)/16:0)	[H][C@@](COC(=O)CCCCCCCC=CCC=CCC=CCC)(COP([O-])(=O)OCC[N+](C)(C)C)OC(=O)CCCCCCCCCCCCCCC	-	-	-	-	-	-
YMDB02001	PC(18:3(9Z,12Z,15Z)/16:1(9Z))	[H][C@@](COC(=O)CCCCCCCC=CCC=CCC=CCC)(COP([O-])(=O)OCC[N+](C)(C)C)OC(=O)CCCCCCCC=CCCCCCC	-	-	-	-	-	-
YMDB02002	PC(18:3(9Z,12Z,15Z)/18:0)	CCCCCCCCCCCCCCCCCC(=O)O[C@H](COC(=O)CCCCCCCC=CCC=CCC=CCC)COP([O-])(=O)OCC[N+](C)(C)C	-	-	-	-	-	-
YMDB02003	PC(18:3(9Z,12Z,15Z)/18:1(11Z))	CCCCCCC=CCCCCCCCCCC(=O)O[C@H](COC(=O)CCCCCCCC=CCC=CCC=CCC)COP([O-])(=O)OCC[N+](C)(C)C	-	-	-	-	-	-
YMDB02004	PC(18:3(9Z,12Z,15Z)/18:1(9Z))	CCCCCCCCC=CCCCCCCCC(=O)O[C@H](COC(=O)CCCCCCCC=CCC=CCC=CCC)COP([O-])(=O)OCC[N+](C)(C)C	-	-	-	-	-	-
YMDB02005	PC(18:3(9Z,12Z,15Z)/18:2(9Z,12Z))	CCCCCC=CCC=CCCCCCCCC(=O)O[C@H](COC(=O)CCCCCCCC=CCC=CCC=CCC)COP([O-])(=O)OCC[N+](C)(C)C	-	-	-	-	-	-
YMDB02006	PC(18:3(9Z,12Z,15Z)/18:3(6Z,9Z,12Z))	[H][C@@](COC(=O)CCCCCCCC=CCC=CCC=CCC)(COP([O-])(=O)OCC[N+](C)(C)C)OC(=O)CCCCC=CCC=CCC=CCCCCC	-	-	-	-	-	-
YMDB02007	PC(18:3(9Z,12Z,15Z)/18:3(9Z,12Z,15Z))	[H][C@@](COC(=O)CCCCCCCC=CCC=CCC=CCC)(COP([O-])(=O)OCC[N+](C)(C)C)OC(=O)CCCCCCCC=CCC=CCC=CCC	-	-	-	-	-	-
YMDB02008	PC(18:3(9Z,12Z,15Z)/20:0)	CCCCCCCCCCCCCCCCCCCC(=O)O[C@H](COC(=O)CCCCCCCC=CCC=CCC=CCC)COP([O-])(=O)OCC[N+](C)(C)C	-	-	-	-	-	-
YMDB02009	PC(18:3(9Z,12Z,15Z)/20:1(11Z))	CCCCCCCCC=CCCCCCCCCCC(=O)O[C@H](COC(=O)CCCCCCCC=CCC=CCC=CCC)COP([O-])(=O)OCC[N+](C)(C)C	-	-	-	-	-	-
YMDB02010	PC(18:3(9Z,12Z,15Z)/20:2(11Z,14Z))	CCCCCC=CCC=CCCCCCCCCCC(=O)O[C@H](COC(=O)CCCCCCCC=CCC=CCC=CCC)COP([O-])(=O)OCC[N+](C)(C)C	-	-	-	-	-	-
YMDB02011	PC(18:3(9Z,12Z,15Z)/20:3(5Z,8Z,11Z))	CCCCCCCCC=CCC=CCC=CCCCC(=O)O[C@H](COC(=O)CCCCCCCC=CCC=CCC=CCC)COP([O-])(=O)OCC[N+](C)(C)C	-	-	-	-	-	-
YMDB02012	PC(18:3(9Z,12Z,15Z)/20:3(8Z,11Z,14Z))	CCCCCC=CCC=CCC=CCCCCCCC(=O)O[C@H](COC(=O)CCCCCCCC=CCC=CCC=CCC)COP([O-])(=O)OCC[N+](C)(C)C	-	-	-	-	-	-
YMDB02013	PC(18:3(9Z,12Z,15Z)/22:0)	CCCCCCCCCCCCCCCCCCCCCC(=O)O[C@H](COC(=O)CCCCCCCC=CCC=CCC=CCC)COP([O-])(=O)OCC[N+](C)(C)C	-	-	-	-	-	-
YMDB02014	PC(18:3(9Z,12Z,15Z)/22:1(13Z))	CCCCCCCCC=CCCCCCCCCCCCC(=O)O[C@H](COC(=O)CCCCCCCC=CCC=CCC=CCC)COP([O-])(=O)OCC[N+](C)(C)C	-	-	-	-	-	-
YMDB02015	PC(18:3(9Z,12Z,15Z)/22:2(13Z,16Z))	CCCCCC=CCC=CCCCCCCCCCCCC(=O)O[C@H](COC(=O)CCCCCCCC=CCC=CCC=CCC)COP([O-])(=O)OCC[N+](C)(C)C	-	-	-	-	-	-
YMDB02016	PC(18:3(9Z,12Z,15Z)/24:1(15Z))	CCCCCCCCC=CCCCCCCCCCCCCCC(=O)O[C@H](COC(=O)CCCCCCCC=CCC=CCC=CCC)COP([O-])(=O)OCC[N+](C)(C)C	-	-	-	-	-	-
YMDB02017	PC(18:3(9Z,12Z,15Z)/P-16:0)	CCCCCCCCCCCCCCC=COC(COC(=O)CCCCCCCC=CCC=CCC=CCC)COP([O-])(=O)OCC[N+](C)(C)C	-	-	-	-	-	-
YMDB02018	PC(18:3(9Z,12Z,15Z)/P-18:0)	CCCCCCCCCCCCCCCCC=COC(COC(=O)CCCCCCCC=CCC=CCC=CCC)COP([O-])(=O)OCC[N+](C)(C)C	-	-	-	-	-	-
YMDB02019	PC(18:3(9Z,12Z,15Z)/P-18:1(11Z))	CCCCCCC=CCCCCCCCCC=COC(COC(=O)CCCCCCCC=CCC=CCC=CCC)COP([O-])(=O)OCC[N+](C)(C)C	-	-	-	-	-	-
YMDB02020	PC(18:3(9Z,12Z,15Z)/P-18:1(9Z))	CCCCCCCCC=CCCCCCCC=COC(COC(=O)CCCCCCCC=CCC=CCC=CCC)COP([O-])(=O)OCC[N+](C)(C)C	-	-	-	-	-	-
YMDB02021	PC(18:4(6Z,9Z,12Z,15Z)/16:0)	CCCCCCCCCCCCCCCC(=O)O[C@H](COC(=O)CCCCC=CCC=CCC=CCC=CCC)COP([O-])(=O)OCC[N+](C)(C)C	-	-	-	-	-	-
YMDB02022	PC(18:4(6Z,9Z,12Z,15Z)/18:0)	CCCCCCCCCCCCCCCCCC(=O)O[C@H](COC(=O)CCCCC=CCC=CCC=CCC=CCC)COP([O-])(=O)OCC[N+](C)(C)C	-	-	-	-	-	-
YMDB02023	PC(18:4(6Z,9Z,12Z,15Z)/18:1(11Z))	CCCCCCC=CCCCCCCCCCC(=O)O[C@H](COC(=O)CCCCC=CCC=CCC=CCC=CCC)COP([O-])(=O)OCC[N+](C)(C)C	-	-	-	-	-	-
YMDB02024	PC(18:4(6Z,9Z,12Z,15Z)/18:1(9Z))	[H][C@@](COC(=O)CCCCC=CCC=CCC=CCC=CCC)(COP([O-])(=O)OCC[N+](C)(C)C)OC(=O)CCCCCCCC=CCCCCCCCC	-	-	-	-	-	-
YMDB02025	PC(18:4(6Z,9Z,12Z,15Z)/18:2(9Z,12Z))	[H][C@@](COC(=O)CCCCC=CCC=CCC=CCC=CCC)(COP([O-])(=O)OCC[N+](C)(C)C)OC(=O)CCCCCCCC=CCC=CCCCCC	-	-	-	-	-	-
YMDB02026	PC(18:4(6Z,9Z,12Z,15Z)/20:0)	CCCCCCCCCCCCCCCCCCCC(=O)O[C@H](COC(=O)CCCCC=CCC=CCC=CCC=CCC)COP([O-])(=O)OCC[N+](C)(C)C	-	-	-	-	-	-
YMDB02027	PC(18:4(6Z,9Z,12Z,15Z)/20:1(11Z))	CCCCCCCCC=CCCCCCCCCCC(=O)O[C@H](COC(=O)CCCCC=CCC=CCC=CCC=CCC)COP([O-])(=O)OCC[N+](C)(C)C	-	-	-	-	-	-
YMDB02028	PC(18:4(6Z,9Z,12Z,15Z)/20:2(11Z,14Z))	CCCCCC=CCC=CCCCCCCCCCC(=O)O[C@H](COC(=O)CCCCC=CCC=CCC=CCC=CCC)COP([O-])(=O)OCC[N+](C)(C)C	-	-	-	-	-	-
YMDB02029	PC(18:4(6Z,9Z,12Z,15Z)/22:0)	CCCCCCCCCCCCCCCCCCCCCC(=O)O[C@H](COC(=O)CCCCC=CCC=CCC=CCC=CCC)COP([O-])(=O)OCC[N+](C)(C)C	-	-	-	-	-	-
YMDB02030	PC(18:4(6Z,9Z,12Z,15Z)/22:1(13Z))	CCCCCCCCC=CCCCCCCCCCCCC(=O)O[C@H](COC(=O)CCCCC=CCC=CCC=CCC=CCC)COP([O-])(=O)OCC[N+](C)(C)C	-	-	-	-	-	-
YMDB02031	PC(18:4(6Z,9Z,12Z,15Z)/24:0)	CCCCCCCCCCCCCCCCCCCCCCCC(=O)O[C@H](COC(=O)CCCCC=CCC=CCC=CCC=CCC)COP([O-])(=O)OCC[N+](C)(C)C	-	-	-	-	-	-
YMDB02032	PC(18:4(6Z,9Z,12Z,15Z)/P-16:0)	CCCCCCCCCCCCCCC=COC(COC(=O)CCCCC=CCC=CCC=CCC=CCC)COP([O-])(=O)OCC[N+](C)(C)C	-	-	-	-	-	-
YMDB02033	PC(18:4(6Z,9Z,12Z,15Z)/dm18:0)	CCCCCCCCCCCCCCCCC=COC(COC(=O)CCCCC=CCC=CCC=CCC=CCC)COP([O-])(=O)OCC[N+](C)(C)C	-	-	-	-	-	-
YMDB02034	PC(18:4(6Z,9Z,12Z,15Z)/P-18:1(11Z))	CCCCCCC=CCCCCCCCCC=COC(COC(=O)CCCCC=CCC=CCC=CCC=CCC)COP([O-])(=O)OCC[N+](C)(C)C	-	-	-	-	-	-
YMDB02035	PC(18:4(6Z,9Z,12Z,15Z)/P-18:1(9Z))	CCCCCCCCC=CCCCCCCC=COC(COC(=O)CCCCC=CCC=CCC=CCC=CCC)COP([O-])(=O)OCC[N+](C)(C)C	-	-	-	-	-	-
YMDB02036	PC(20:0/14:1(9Z))	CCCCCCCCCCCCCCCCCCCC(=O)OC[C@H](COP([O-])(=O)OCC[N+](C)(C)C)OC(=O)CCCCCCCC=CCCCC	-	-	-	-	-	-
YMDB02037	PC(20:0/16:1(9Z))	CCCCCCCCCCCCCCCCCCCC(=O)OC[C@H](COP([O-])(=O)OCC[N+](C)(C)C)OC(=O)CCCCCCCC=CCCCCCC	-	-	-	-	-	-
YMDB02038	PC(20:0/18:3(6Z,9Z,12Z))	[H][C@@](COC(=O)CCCCCCCCCCCCCCCCCCC)(COP([O-])(=O)OCC[N+](C)(C)C)OC(=O)CCCCC=CCC=CCC=CCCCCC	-	-	-	-	-	-
YMDB02039	PC(20:0/18:3(9Z,12Z,15Z))	CCCCCCCCCCCCCCCCCCCC(=O)OC[C@H](COP([O-])(=O)OCC[N+](C)(C)C)OC(=O)CCCCCCCC=CCC=CCC=CCC	-	-	-	-	-	-
YMDB02040	PC(20:0/18:4(6Z,9Z,12Z,15Z))	CCCCCCCCCCCCCCCCCCCC(=O)OC[C@H](COP([O-])(=O)OCC[N+](C)(C)C)OC(=O)CCCCC=CCC=CCC=CCC=CCC	-	-	-	-	-	-
YMDB02041	PC(20:0/20:2(11Z,14Z))	CCCCCCCCCCCCCCCCCCCC(=O)OC[C@H](COP([O-])(=O)OCC[N+](C)(C)C)OC(=O)CCCCCCCCCC=CCC=CCCCCC	-	-	-	-	-	-
YMDB02042	PC(20:0/20:3(5Z,8Z,11Z))	CCCCCCCCCCCCCCCCCCCC(=O)OC[C@H](COP([O-])(=O)OCC[N+](C)(C)C)OC(=O)CCCC=CCC=CCC=CCCCCCCCC	-	-	-	-	-	-
YMDB02043	PC(20:0/20:3(8Z,11Z,14Z))	CCCCCCCCCCCCCCCCCCCC(=O)OC[C@H](COP([O-])(=O)OCC[N+](C)(C)C)OC(=O)CCCCCCC=CCC=CCC=CCCCCC	-	-	-	-	-	-
YMDB02044	PC(20:0/20:4(5Z,8Z,11Z,14Z))	CCCCCCCCCCCCCCCCCCCC(=O)OC[C@H](COP([O-])(=O)OCC[N+](C)(C)C)OC(=O)CCCC=CCC=CCC=CCC=CCCCCC	-	-	-	-	-	-
YMDB02045	PC(20:0/20:4(8Z,11Z,14Z,17Z))	[H][C@@](COC(=O)CCCCCCCCCCCCCCCCCCC)(COP([O-])(=O)OCC[N+](C)(C)C)OC(=O)CCCCCCC=CCC=CCC=CCC=CCC	-	-	-	-	-	-
YMDB02046	PC(20:0/20:5(5Z,8Z,11Z,14Z,17Z))	CCCCCCCCCCCCCCCCCCCC(=O)OC[C@H](COP([O-])(=O)OCC[N+](C)(C)C)OC(=O)CCCC=CCC=CCC=CCC=CCC=CCC	-	-	-	-	-	-
YMDB02047	PC(20:0/22:1(13Z))	CCCCCCCCCCCCCCCCCCCC(=O)OC[C@H](COP([O-])(=O)OCC[N+](C)(C)C)OC(=O)CCCCCCCCCCCC=CCCCCCCCC	-	-	-	-	-	-
YMDB02048	PC(20:0/22:2(13Z,16Z))	[H][C@@](COC(=O)CCCCCCCCCCCCCCCCCCC)(COP([O-])(=O)OCC[N+](C)(C)C)OC(=O)CCCCCCCCCCCC=CCC=CCCCCC	-	-	-	-	-	-
YMDB02049	PC(20:0/22:4(7Z,10Z,13Z,16Z))	[H][C@@](COC(=O)CCCCCCCCCCCCCCCCCCC)(COP([O-])(=O)OCC[N+](C)(C)C)OC(=O)CCCCCC=CCC=CCC=CCC=CCCCCC	-	-	-	-	-	-
YMDB02050	PC(20:1(11Z)/14:0)	CCCCCCCCCCCCCC(=O)O[C@H](COC(=O)CCCCCCCCCC=CCCCCCCCC)COP([O-])(=O)OCC[N+](C)(C)C	-	-	-	-	-	-
YMDB02051	PC(20:1(11Z)/14:1(9Z))	CCCCCCCCC=CCCCCCCCCCC(=O)OC[C@H](COP([O-])(=O)OCC[N+](C)(C)C)OC(=O)CCCCCCCC=CCCCC	-	-	-	-	-	-
YMDB02052	PC(20:1(11Z)/16:0)	CCCCCCCCCCCCCCCC(=O)O[C@H](COC(=O)CCCCCCCCCC=CCCCCCCCC)COP([O-])(=O)OCC[N+](C)(C)C	-	-	-	-	-	-
YMDB02053	PC(20:1(11Z)/16:1(9Z))	CCCCCCCCC=CCCCCCCCCCC(=O)OC[C@H](COP([O-])(=O)OCC[N+](C)(C)C)OC(=O)CCCCCCCC=CCCCCCC	-	-	-	-	-	-
YMDB02054	PC(20:1(11Z)/18:2(9Z,12Z))	[H][C@@](COC(=O)CCCCCCCCCC=CCCCCCCCC)(COP([O-])(=O)OCC[N+](C)(C)C)OC(=O)CCCCCCCC=CCC=CCCCCC	-	-	-	-	-	-
YMDB02055	PC(20:1(11Z)/18:3(6Z,9Z,12Z))	CCCCCCCCC=CCCCCCCCCCC(=O)OC[C@H](COP([O-])(=O)OCC[N+](C)(C)C)OC(=O)CCCCC=CCC=CCC=CCCCCC	-	-	-	-	-	-
YMDB02056	PC(20:1(11Z)/18:3(9Z,12Z,15Z))	CCCCCCCCC=CCCCCCCCCCC(=O)OC[C@H](COP([O-])(=O)OCC[N+](C)(C)C)OC(=O)CCCCCCCC=CCC=CCC=CCC	-	-	-	-	-	-
YMDB02057	PC(20:1(11Z)/18:4(6Z,9Z,12Z,15Z))	CCCCCCCCC=CCCCCCCCCCC(=O)OC[C@H](COP([O-])(=O)OCC[N+](C)(C)C)OC(=O)CCCCC=CCC=CCC=CCC=CCC	-	-	-	-	-	-
YMDB02058	PC(20:1(11Z)/20:1(11Z))	CCCCCCCCC=CCCCCCCCCCC(=O)OC[C@H](COP([O-])(=O)OCC[N+](C)(C)C)OC(=O)CCCCCCCCCC=CCCCCCCCC	-	-	-	-	-	-
YMDB02059	PC(20:1(11Z)/20:2(11Z,14Z))	[H][C@@](COC(=O)CCCCCCCCCC=CCCCCCCCC)(COP([O-])(=O)OCC[N+](C)(C)C)OC(=O)CCCCCCCCCC=CCC=CCCCCC	-	-	-	-	-	-
YMDB02060	PC(20:1(11Z)/20:3(5Z,8Z,11Z))	CCCCCCCCC=CCCCCCCCCCC(=O)OC[C@H](COP([O-])(=O)OCC[N+](C)(C)C)OC(=O)CCCC=CCC=CCC=CCCCCCCCC	-	-	-	-	-	-
YMDB02061	PC(20:1(11Z)/20:3(8Z,11Z,14Z))	[H][C@@](COC(=O)CCCCCCCCCC=CCCCCCCCC)(COP([O-])(=O)OCC[N+](C)(C)C)OC(=O)CCCCCCC=CCC=CCC=CCCCCC	-	-	-	-	-	-
YMDB02062	PC(20:1(11Z)/20:4(5Z,8Z,11Z,14Z))	CCCCCCCCC=CCCCCCCCCCC(=O)OC[C@H](COP([O-])(=O)OCC[N+](C)(C)C)OC(=O)CCCC=CCC=CCC=CCC=CCCCCC	-	-	-	-	-	-
YMDB02063	PC(20:1(11Z)/20:4(8Z,11Z,14Z,17Z))	CCCCCCCCC=CCCCCCCCCCC(=O)OC[C@H](COP([O-])(=O)OCC[N+](C)(C)C)OC(=O)CCCCCCC=CCC=CCC=CCC=CCC	-	-	-	-	-	-
YMDB02064	PC(20:1(11Z)/22:0)	[H][C@@](COC(=O)CCCCCCCCCC=CCCCCCCCC)(COP([O-])(=O)OCC[N+](C)(C)C)OC(=O)CCCCCCCCCCCCCCCCCCCCC	-	-	-	-	-	-
YMDB02065	PC(20:1(11Z)/22:1(13Z))	CCCCCCCCC=CCCCCCCCCCCCC(=O)O[C@H](COC(=O)CCCCCCCCCC=CCCCCCCCC)COP([O-])(=O)OCC[N+](C)(C)C	-	-	-	-	-	-
YMDB02066	PC(20:1(11Z)/P-16:0)	CCCCCCCCCCCCCCC=COC(COC(=O)CCCCCCCCCC=CCCCCCCCC)COP([O-])(=O)OCC[N+](C)(C)C	-	-	-	-	-	-
YMDB02067	PC(20:2(11Z,14Z)/14:0)	CCCCCCCCCCCCCC(=O)O[C@H](COC(=O)CCCCCCCCCC=CCC=CCCCCC)COP([O-])(=O)OCC[N+](C)(C)C	-	-	-	-	-	-
YMDB02068	PC(20:2(11Z,14Z)/14:1(9Z))	CCCCCC=CCC=CCCCCCCCCCC(=O)OC[C@H](COP([O-])(=O)OCC[N+](C)(C)C)OC(=O)CCCCCCCC=CCCCC	-	-	-	-	-	-
YMDB02069	PC(20:2(11Z,14Z)/16:0)	CCCCCCCCCCCCCCCC(=O)O[C@H](COC(=O)CCCCCCCCCC=CCC=CCCCCC)COP([O-])(=O)OCC[N+](C)(C)C	-	-	-	-	-	-
YMDB02070	PC(20:2(11Z,14Z)/16:1(9Z))	CCCCCCC=CCCCCCCCC(=O)O[C@H](COC(=O)CCCCCCCCCC=CCC=CCCCCC)COP([O-])(=O)OCC[N+](C)(C)C	-	-	-	-	-	-
YMDB02071	PC(20:2(11Z,14Z)/18:1(11Z))	CCCCCCC=CCCCCCCCCCC(=O)O[C@H](COC(=O)CCCCCCCCCC=CCC=CCCCCC)COP([O-])(=O)OCC[N+](C)(C)C	-	-	-	-	-	-
YMDB02072	PC(20:2(11Z,14Z)/18:1(9Z))	CCCCCCCCC=CCCCCCCCC(=O)O[C@H](COC(=O)CCCCCCCCCC=CCC=CCCCCC)COP([O-])(=O)OCC[N+](C)(C)C	-	-	-	-	-	-
YMDB02073	PC(20:2(11Z,14Z)/18:2(9Z,12Z))	CCCCCC=CCC=CCCCCCCCCCC(=O)OC[C@H](COP([O-])(=O)OCC[N+](C)(C)C)OC(=O)CCCCCCCC=CCC=CCCCCC	-	-	-	-	-	-
YMDB02074	PC(20:2(11Z,14Z)/18:3(6Z,9Z,12Z))	CCCCCC=CCC=CCCCCCCCCCC(=O)OC[C@H](COP([O-])(=O)OCC[N+](C)(C)C)OC(=O)CCCCC=CCC=CCC=CCCCCC	-	-	-	-	-	-
YMDB02075	PC(20:2(11Z,14Z)/18:3(9Z,12Z,15Z))	CCCCCC=CCC=CCCCCCCCCCC(=O)OC[C@H](COP([O-])(=O)OCC[N+](C)(C)C)OC(=O)CCCCCCCC=CCC=CCC=CCC	-	-	-	-	-	-
YMDB02076	PC(20:2(11Z,14Z)/18:4(6Z,9Z,12Z,15Z))	CCCCCC=CCC=CCCCCCCCCCC(=O)OC[C@H](COP([O-])(=O)OCC[N+](C)(C)C)OC(=O)CCCCC=CCC=CCC=CCC=CCC	-	-	-	-	-	-
YMDB02077	PC(20:2(11Z,14Z)/20:0)	CCCCCCCCCCCCCCCCCCCC(=O)O[C@H](COC(=O)CCCCCCCCCC=CCC=CCCCCC)COP([O-])(=O)OCC[N+](C)(C)C	-	-	-	-	-	-
YMDB02078	PC(20:2(11Z,14Z)/20:1(11Z))	CCCCCCCCC=CCCCCCCCCCC(=O)O[C@H](COC(=O)CCCCCCCCCC=CCC=CCCCCC)COP([O-])(=O)OCC[N+](C)(C)C	-	-	-	-	-	-
YMDB02079	PC(20:2(11Z,14Z)/20:2(11Z,14Z))	CCCCCC=CCC=CCCCCCCCCCC(=O)OC[C@H](COP([O-])(=O)OCC[N+](C)(C)C)OC(=O)CCCCCCCCCC=CCC=CCCCCC	-	-	-	-	-	-
YMDB02080	PC(20:2(11Z,14Z)/20:3(5Z,8Z,11Z))	CCCCCCCCC=CCC=CCC=CCCCC(=O)O[C@H](COC(=O)CCCCCCCCCC=CCC=CCCCCC)COP([O-])(=O)OCC[N+](C)(C)C	-	-	-	-	-	-
YMDB02081	PC(20:2(11Z,14Z)/20:3(8Z,11Z,14Z))	CCCCCC=CCC=CCCCCCCCCCC(=O)OC[C@H](COP([O-])(=O)OCC[N+](C)(C)C)OC(=O)CCCCCCC=CCC=CCC=CCCCCC	-	-	-	-	-	-
YMDB02082	PC(20:2(11Z,14Z)/22:0)	CCCCCCCCCCCCCCCCCCCCCC(=O)O[C@H](COC(=O)CCCCCCCCCC=CCC=CCCCCC)COP([O-])(=O)OCC[N+](C)(C)C	-	-	-	-	-	-
YMDB02083	PC(20:2(11Z,14Z)/22:2(13Z,16Z))	[H][C@@](COC(=O)CCCCCCCCCC=CCC=CCCCCC)(COP([O-])(=O)OCC[N+](C)(C)C)OC(=O)CCCCCCCCCCCC=CCC=CCCCCC	-	-	-	-	-	-
YMDB02084	PC(20:2(11Z,14Z)/P-16:0)	CCCCCCCCCCCCCCC=COC(COC(=O)CCCCCCCCCC=CCC=CCCCCC)COP([O-])(=O)OCC[N+](C)(C)C	-	-	-	-	-	-
YMDB02085	PC(20:2(11Z,14Z)/P-18:1(11Z))	CCCCCCC=CCCCCCCCCC=COC(COC(=O)CCCCCCCCCC=CCC=CCCCCC)COP([O-])(=O)OCC[N+](C)(C)C	-	-	-	-	-	-
YMDB02086	PC(20:2(11Z,14Z)/P-18:1(9Z))	CCCCCCCCC=CCCCCCCC=COC(COC(=O)CCCCCCCCCC=CCC=CCCCCC)COP([O-])(=O)OCC[N+](C)(C)C	-	-	-	-	-	-
YMDB02087	PC(20:3(5Z,8Z,11Z)/14:0)	CCCCCCCCCCCCCC(=O)O[C@H](COC(=O)CCCC=CCC=CCC=CCCCCCCCC)COP([O-])(=O)OCC[N+](C)(C)C	-	-	-	-	-	-
YMDB02088	PC(20:3(5Z,8Z,11Z)/14:1(9Z))	CCCCCCCCC=CCC=CCC=CCCCC(=O)OC[C@H](COP([O-])(=O)OCC[N+](C)(C)C)OC(=O)CCCCCCCC=CCCCC	-	-	-	-	-	-
YMDB02089	PC(20:3(5Z,8Z,11Z)/16:0)	CCCCCCCCCCCCCCCC(=O)O[C@H](COC(=O)CCCC=CCC=CCC=CCCCCCCCC)COP([O-])(=O)OCC[N+](C)(C)C	-	-	-	-	-	-
YMDB02090	PC(20:3(5Z,8Z,11Z)/16:1(9Z))	CCCCCCCCC=CCC=CCC=CCCCC(=O)OC[C@H](COP([O-])(=O)OCC[N+](C)(C)C)OC(=O)CCCCCCCC=CCCCCCC	-	-	-	-	-	-
YMDB02091	PC(20:3(5Z,8Z,11Z)/18:0)	CCCCCCCCCCCCCCCCCC(=O)O[C@H](COC(=O)CCCC=CCC=CCC=CCCCCCCCC)COP([O-])(=O)OCC[N+](C)(C)C	-	-	-	-	-	-
YMDB02092	PC(20:3(5Z,8Z,11Z)/18:1(11Z))	CCCCCCCCC=CCC=CCC=CCCCC(=O)OC[C@H](COP([O-])(=O)OCC[N+](C)(C)C)OC(=O)CCCCCCCCCC=CCCCCCC	-	-	-	-	-	-
YMDB02093	PC(20:3(5Z,8Z,11Z)/18:1(9Z))	[H][C@@](COC(=O)CCCC=CCC=CCC=CCCCCCCCC)(COP([O-])(=O)OCC[N+](C)(C)C)OC(=O)CCCCCCCC=CCCCCCCCC	-	-	-	-	-	-
YMDB02094	PC(20:3(5Z,8Z,11Z)/18:2(9Z,12Z))	[H][C@@](COC(=O)CCCC=CCC=CCC=CCCCCCCCC)(COP([O-])(=O)OCC[N+](C)(C)C)OC(=O)CCCCCCCC=CCC=CCCCCC	-	-	-	-	-	-
YMDB02095	PC(20:3(5Z,8Z,11Z)/18:3(6Z,9Z,12Z))	CCCCCCCCC=CCC=CCC=CCCCC(=O)OC[C@H](COP([O-])(=O)OCC[N+](C)(C)C)OC(=O)CCCCC=CCC=CCC=CCCCCC	-	-	-	-	-	-
YMDB02096	PC(20:3(5Z,8Z,11Z)/18:3(9Z,12Z,15Z))	[H][C@@](COC(=O)CCCC=CCC=CCC=CCCCCCCCC)(COP([O-])(=O)OCC[N+](C)(C)C)OC(=O)CCCCCCCC=CCC=CCC=CCC	-	-	-	-	-	-
YMDB02097	PC(20:3(5Z,8Z,11Z)/20:0)	CCCCCCCCCCCCCCCCCCCC(=O)O[C@H](COC(=O)CCCC=CCC=CCC=CCCCCCCCC)COP([O-])(=O)OCC[N+](C)(C)C	-	-	-	-	-	-
YMDB02098	PC(20:3(5Z,8Z,11Z)/20:1(11Z))	CCCCCCCCC=CCCCCCCCCCC(=O)O[C@H](COC(=O)CCCC=CCC=CCC=CCCCCCCCC)COP([O-])(=O)OCC[N+](C)(C)C	-	-	-	-	-	-
YMDB02099	PC(20:3(5Z,8Z,11Z)/20:2(11Z,14Z))	[H][C@@](COC(=O)CCCC=CCC=CCC=CCCCCCCCC)(COP([O-])(=O)OCC[N+](C)(C)C)OC(=O)CCCCCCCCCC=CCC=CCCCCC	-	-	-	-	-	-
YMDB02100	PC(20:3(5Z,8Z,11Z)/22:1(13Z))	[H][C@@](COC(=O)CCCC=CCC=CCC=CCCCCCCCC)(COP([O-])(=O)OCC[N+](C)(C)C)OC(=O)CCCCCCCCCCCC=CCCCCCCCC	-	-	-	-	-	-
YMDB02101	PC(20:3(5Z,8Z,11Z)/P-16:0)	CCCCCCCCCCCCCCC=COC(COC(=O)CCCC=CCC=CCC=CCCCCCCCC)COP([O-])(=O)OCC[N+](C)(C)C	-	-	-	-	-	-
YMDB02102	PC(20:3(5Z,8Z,11Z)/P-18:0)	CCCCCCCCCCCCCCCCC=COC(COC(=O)CCCC=CCC=CCC=CCCCCCCCC)COP([O-])(=O)OCC[N+](C)(C)C	-	-	-	-	-	-
YMDB02103	PC(20:3(5Z,8Z,11Z)/P-18:1(11Z))	CCCCCCCCC=CCC=CCC=CCCCC(=O)OCC(COP([O-])(=O)OCC[N+](C)(C)C)OC=CCCCCCCCCC=CCCCCCC	-	-	-	-	-	-
YMDB02104	PC(20:3(5Z,8Z,11Z)/P-18:1(9Z))	CCCCCCCCC=CCCCCCCC=COC(COC(=O)CCCC=CCC=CCC=CCCCCCCCC)COP([O-])(=O)OCC[N+](C)(C)C	-	-	-	-	-	-
YMDB02105	PC(20:3(8Z,11Z,14Z)/14:0)	[H][C@@](COC(=O)CCCCCCC=CCC=CCC=CCCCCC)(COP([O-])(=O)OCC[N+](C)(C)C)OC(=O)CCCCCCCCCCCCC	-	-	-	-	-	-
YMDB02106	PC(20:3(8Z,11Z,14Z)/14:1(9Z))	[H][C@@](COC(=O)CCCCCCC=CCC=CCC=CCCCCC)(COP([O-])(=O)OCC[N+](C)(C)C)OC(=O)CCCCCCCC=CCCCC	-	-	-	-	-	-
YMDB02107	PC(20:3(8Z,11Z,14Z)/16:0)	CCCCCCCCCCCCCCCC(=O)O[C@H](COC(=O)CCCCCCC=CCC=CCC=CCCCCC)COP([O-])(=O)OCC[N+](C)(C)C	-	-	-	-	-	-
YMDB02108	PC(20:3(8Z,11Z,14Z)/16:1(9Z))	CCCCCCC=CCCCCCCCC(=O)O[C@H](COC(=O)CCCCCCC=CCC=CCC=CCCCCC)COP([O-])(=O)OCC[N+](C)(C)C	-	-	-	-	-	-
YMDB02109	PC(20:3(8Z,11Z,14Z)/18:0)	CCCCCCCCCCCCCCCCCC(=O)O[C@H](COC(=O)CCCCCCC=CCC=CCC=CCCCCC)COP([O-])(=O)OCC[N+](C)(C)C	-	-	-	-	-	-
YMDB02110	PC(20:3(8Z,11Z,14Z)/18:1(11Z))	CCCCCCC=CCCCCCCCCCC(=O)O[C@H](COC(=O)CCCCCCC=CCC=CCC=CCCCCC)COP([O-])(=O)OCC[N+](C)(C)C	-	-	-	-	-	-
YMDB02111	PC(20:3(8Z,11Z,14Z)/18:1(9Z))	CCCCCCCCC=CCCCCCCCC(=O)O[C@H](COC(=O)CCCCCCC=CCC=CCC=CCCCCC)COP([O-])(=O)OCC[N+](C)(C)C	-	-	-	-	-	-
YMDB02112	PC(20:3(8Z,11Z,14Z)/18:2(9Z,12Z))	CCCCCC=CCC=CCCCCCCCC(=O)O[C@H](COC(=O)CCCCCCC=CCC=CCC=CCCCCC)COP([O-])(=O)OCC[N+](C)(C)C	-	-	-	-	-	-
YMDB02113	PC(20:3(8Z,11Z,14Z)/18:3(6Z,9Z,12Z))	CCCCCC=CCC=CCC=CCCCCCCC(=O)OC[C@H](COP([O-])(=O)OCC[N+](C)(C)C)OC(=O)CCCCC=CCC=CCC=CCCCCC	-	-	-	-	-	-
YMDB02114	PC(20:3(8Z,11Z,14Z)/18:3(9Z,12Z,15Z))	[H][C@@](COC(=O)CCCCCCC=CCC=CCC=CCCCCC)(COP([O-])(=O)OCC[N+](C)(C)C)OC(=O)CCCCCCCC=CCC=CCC=CCC	-	-	-	-	-	-
YMDB02115	PC(20:3(8Z,11Z,14Z)/20:0)	CCCCCCCCCCCCCCCCCCCC(=O)O[C@H](COC(=O)CCCCCCC=CCC=CCC=CCCCCC)COP([O-])(=O)OCC[N+](C)(C)C	-	-	-	-	-	-
YMDB02116	PC(20:3(8Z,11Z,14Z)/20:2(11Z,14Z))	[H][C@@](COC(=O)CCCCCCC=CCC=CCC=CCCCCC)(COP([O-])(=O)OCC[N+](C)(C)C)OC(=O)CCCCCCCCCC=CCC=CCCCCC	-	-	-	-	-	-
YMDB02117	PC(20:3(8Z,11Z,14Z)/22:1(13Z))	CCCCCCCCC=CCCCCCCCCCCCC(=O)O[C@H](COC(=O)CCCCCCC=CCC=CCC=CCCCCC)COP([O-])(=O)OCC[N+](C)(C)C	-	-	-	-	-	-
YMDB02118	PC(20:3(8Z,11Z,14Z)/P-16:0)	CCCCCCCCCCCCCCC=COC(COC(=O)CCCCCCC=CCC=CCC=CCCCCC)COP([O-])(=O)OCC[N+](C)(C)C	-	-	-	-	-	-
YMDB02119	PC(20:3(8Z,11Z,14Z)/P-18:0)	CCCCCCCCCCCCCCCCC=COC(COC(=O)CCCCCCC=CCC=CCC=CCCCCC)COP([O-])(=O)OCC[N+](C)(C)C	-	-	-	-	-	-
YMDB02120	PC(20:3(8Z,11Z,14Z)/P-18:1(11Z))	CCCCCCC=CCCCCCCCCC=COC(COC(=O)CCCCCCC=CCC=CCC=CCCCCC)COP([O-])(=O)OCC[N+](C)(C)C	-	-	-	-	-	-
YMDB02121	PC(20:3(8Z,11Z,14Z)/P-18:1(9Z))	CCCCCCCCC=CCCCCCCC=COC(COC(=O)CCCCCCC=CCC=CCC=CCCCCC)COP([O-])(=O)OCC[N+](C)(C)C	-	-	-	-	-	-
YMDB02122	PC(20:4(5Z,8Z,11Z,14Z)/14:0)	CCCCCCCCCCCCCC(=O)O[C@H](COC(=O)CCCC=CCC=CCC=CCC=CCCCCC)COP([O-])(=O)OCC[N+](C)(C)C	-	-	-	-	-	-
YMDB02123	PC(20:4(5Z,8Z,11Z,14Z)/16:1(9Z))	[H][C@@](COC(=O)CCCC=CCC=CCC=CCC=CCCCCC)(COP([O-])(=O)OCC[N+](C)(C)C)OC(=O)CCCCCCCC=CCCCCCC	-	-	-	-	-	-
YMDB02124	PC(20:4(5Z,8Z,11Z,14Z)/18:1(11Z))	CCCCCCC=CCCCCCCCCCC(=O)O[C@H](COC(=O)CCCC=CCC=CCC=CCC=CCCCCC)COP([O-])(=O)OCC[N+](C)(C)C	-	-	-	-	-	-
YMDB02125	PC(20:4(5Z,8Z,11Z,14Z)/18:1(9Z))	CCCCCCCCC=CCCCCCCCC(=O)O[C@H](COC(=O)CCCC=CCC=CCC=CCC=CCCCCC)COP([O-])(=O)OCC[N+](C)(C)C	-	-	-	-	-	-
YMDB02126	PC(20:4(5Z,8Z,11Z,14Z)/18:2(9Z,12Z))	CCCCCC=CCC=CCCCCCCCC(=O)O[C@H](COC(=O)CCCC=CCC=CCC=CCC=CCCCCC)COP([O-])(=O)OCC[N+](C)(C)C	-	-	-	-	-	-
YMDB02127	PC(20:4(5Z,8Z,11Z,14Z)/20:0)	CCCCCCCCCCCCCCCCCCCC(=O)O[C@H](COC(=O)CCCC=CCC=CCC=CCC=CCCCCC)COP([O-])(=O)OCC[N+](C)(C)C	-	-	-	-	-	-
YMDB02128	PC(20:4(5Z,8Z,11Z,14Z)/20:1(11Z))	CCCCCCCCC=CCCCCCCCCCC(=O)O[C@H](COC(=O)CCCC=CCC=CCC=CCC=CCCCCC)COP([O-])(=O)OCC[N+](C)(C)C	-	-	-	-	-	-
YMDB02129	PC(20:4(5Z,8Z,11Z,14Z)/22:0)	CCCCCCCCCCCCCCCCCCCCCC(=O)O[C@H](COC(=O)CCCC=CCC=CCC=CCC=CCCCCC)COP([O-])(=O)OCC[N+](C)(C)C	-	-	-	-	-	-
YMDB02130	PC(20:4(5Z,8Z,11Z,14Z)/P-18:1(11Z))	CCCCCCC=CCCCCCCCCC=COC(COC(=O)CCCC=CCC=CCC=CCC=CCCCCC)COP([O-])(=O)OCC[N+](C)(C)C	-	-	-	-	-	-
YMDB02131	PC(20:4(5Z,8Z,11Z,14Z)/P-18:1(9Z))	CCCCCCCCC=CCCCCCCC=COC(COC(=O)CCCC=CCC=CCC=CCC=CCCCCC)COP([O-])(=O)OCC[N+](C)(C)C	-	-	-	-	-	-
YMDB02132	PC(20:4(8Z,11Z,14Z,17Z)/14:0)	[H][C@@](COC(=O)CCCCCCC=CCC=CCC=CCC=CCC)(COP([O-])(=O)OCC[N+](C)(C)C)OC(=O)CCCCCCCCCCCCC	-	-	-	-	-	-
YMDB02133	PC(20:4(8Z,11Z,14Z,17Z)/16:1(9Z))	CCCCCCC=CCCCCCCCC(=O)O[C@H](COC(=O)CCCCCCC=CCC=CCC=CCC=CCC)COP([O-])(=O)OCC[N+](C)(C)C	-	-	-	-	-	-
YMDB02134	PC(20:4(8Z,11Z,14Z,17Z)/18:1(11Z))	[H][C@@](COC(=O)CCCCCCC=CCC=CCC=CCC=CCC)(COP([O-])(=O)OCC[N+](C)(C)C)OC(=O)CCCCCCCCCC=CCCCCCC	-	-	-	-	-	-
YMDB02135	PC(20:4(8Z,11Z,14Z,17Z)/18:2(9Z,12Z))	[H][C@@](COC(=O)CCCCCCC=CCC=CCC=CCC=CCC)(COP([O-])(=O)OCC[N+](C)(C)C)OC(=O)CCCCCCCC=CCC=CCCCCC	-	-	-	-	-	-
YMDB02136	PC(20:4(8Z,11Z,14Z,17Z)/20:0)	CCCCCCCCCCCCCCCCCCCC(=O)O[C@H](COC(=O)CCCCCCC=CCC=CCC=CCC=CCC)COP([O-])(=O)OCC[N+](C)(C)C	-	-	-	-	-	-
YMDB02137	PC(20:4(8Z,11Z,14Z,17Z)/20:1(11Z))	CCCCCCCCC=CCCCCCCCCCC(=O)O[C@H](COC(=O)CCCCCCC=CCC=CCC=CCC=CCC)COP([O-])(=O)OCC[N+](C)(C)C	-	-	-	-	-	-
YMDB02138	PC(20:4(8Z,11Z,14Z,17Z)/22:0)	CCCCCCCCCCCCCCCCCCCCCC(=O)O[C@H](COC(=O)CCCCCCC=CCC=CCC=CCC=CCC)COP([O-])(=O)OCC[N+](C)(C)C	-	-	-	-	-	-
YMDB02139	PC(20:5(5Z,8Z,11Z,14Z,17Z)/16:0)	CCCCCCCCCCCCCCCC(=O)O[C@H](COC(=O)CCCC=CCC=CCC=CCC=CCC=CCC)COP([O-])(=O)OCC[N+](C)(C)C	-	-	-	-	-	-
YMDB02140	PC(20:5(5Z,8Z,11Z,14Z,17Z)/16:1(9Z))	CCCCCCC=CCCCCCCCC(=O)O[C@H](COC(=O)CCCC=CCC=CCC=CCC=CCC=CCC)COP([O-])(=O)OCC[N+](C)(C)C	-	-	-	-	-	-
YMDB02141	PC(20:5(5Z,8Z,11Z,14Z,17Z)/18:1(11Z))	CCCCCCC=CCCCCCCCCCC(=O)O[C@H](COC(=O)CCCC=CCC=CCC=CCC=CCC=CCC)COP([O-])(=O)OCC[N+](C)(C)C	-	-	-	-	-	-
YMDB02142	PC(20:5(5Z,8Z,11Z,14Z,17Z)/18:1(9Z))	[H][C@@](COC(=O)CCCC=CCC=CCC=CCC=CCC=CCC)(COP([O-])(=O)OCC[N+](C)(C)C)OC(=O)CCCCCCCC=CCCCCCCCC	-	-	-	-	-	-
YMDB02143	PC(20:5(5Z,8Z,11Z,14Z,17Z)/20:0)	CCCCCCCCCCCCCCCCCCCC(=O)O[C@H](COC(=O)CCCC=CCC=CCC=CCC=CCC=CCC)COP([O-])(=O)OCC[N+](C)(C)C	-	-	-	-	-	-
YMDB02144	PC(20:5(5Z,8Z,11Z,14Z,17Z)/P-16:0)	CCCCCCCCCCCCCCC=COC(COC(=O)CCCC=CCC=CCC=CCC=CCC=CCC)COP([O-])(=O)OCC[N+](C)(C)C	-	-	-	-	-	-
YMDB02145	PC(20:5(5Z,8Z,11Z,14Z,17Z)/P-18:1(11Z))	CCCCCCC=CCCCCCCCCC=COC(COC(=O)CCCC=CCC=CCC=CCC=CCC=CCC)COP([O-])(=O)OCC[N+](C)(C)C	-	-	-	-	-	-
YMDB02146	PC(20:5(5Z,8Z,11Z,14Z,17Z)/P-18:1(9Z))	CCCCCCCCC=CCCCCCCC=COC(COC(=O)CCCC=CCC=CCC=CCC=CCC=CCC)COP([O-])(=O)OCC[N+](C)(C)C	-	-	-	-	-	-
YMDB02147	PC(22:0/14:1(9Z))	CCCCCCCCCCCCCCCCCCCCCC(=O)OC[C@H](COP([O-])(=O)OCC[N+](C)(C)C)OC(=O)CCCCCCCC=CCCCC	-	-	-	-	-	-
YMDB02148	PC(22:0/18:2(9Z,12Z))	CCCCCCCCCCCCCCCCCCCCCC(=O)OC[C@H](COP([O-])(=O)OCC[N+](C)(C)C)OC(=O)CCCCCCCC=CCC=CCCCCC	-	-	-	-	-	-
YMDB02149	PC(22:0/18:3(6Z,9Z,12Z))	CCCCCCCCCCCCCCCCCCCCCC(=O)OC[C@H](COP([O-])(=O)OCC[N+](C)(C)C)OC(=O)CCCCC=CCC=CCC=CCCCCC	-	-	-	-	-	-
YMDB02150	PC(22:0/18:3(9Z,12Z,15Z))	CCCCCCCCCCCCCCCCCCCCCC(=O)OC[C@H](COP([O-])(=O)OCC[N+](C)(C)C)OC(=O)CCCCCCCC=CCC=CCC=CCC	-	-	-	-	-	-
YMDB02151	PC(22:0/18:4(6Z,9Z,12Z,15Z))	[H][C@@](COC(=O)CCCCCCCCCCCCCCCCCCCCC)(COP([O-])(=O)OCC[N+](C)(C)C)OC(=O)CCCCC=CCC=CCC=CCC=CCC	-	-	-	-	-	-
YMDB02152	PC(22:0/20:1(11Z))	CCCCCCCCCCCCCCCCCCCCCC(=O)OC[C@H](COP([O-])(=O)OCC[N+](C)(C)C)OC(=O)CCCCCCCCCC=CCCCCCCCC	-	-	-	-	-	-
YMDB02153	PC(22:0/20:2(11Z,14Z))	CCCCCCCCCCCCCCCCCCCCCC(=O)OC[C@H](COP([O-])(=O)OCC[N+](C)(C)C)OC(=O)CCCCCCCCCC=CCC=CCCCCC	-	-	-	-	-	-
YMDB02154	PC(22:0/20:4(5Z,8Z,11Z,14Z))	CCCCCCCCCCCCCCCCCCCCCC(=O)OC[C@H](COP([O-])(=O)OCC[N+](C)(C)C)OC(=O)CCCC=CCC=CCC=CCC=CCCCCC	-	-	-	-	-	-
YMDB02155	PC(22:0/20:4(8Z,11Z,14Z,17Z))	[H][C@@](COC(=O)CCCCCCCCCCCCCCCCCCCCC)(COP([O-])(=O)OCC[N+](C)(C)C)OC(=O)CCCCCCC=CCC=CCC=CCC=CCC	-	-	-	-	-	-
YMDB02156	PC(22:1(13Z)/14:0)	CCCCCCCCCCCCCC(=O)O[C@H](COC(=O)CCCCCCCCCCCC=CCCCCCCCC)COP([O-])(=O)OCC[N+](C)(C)C	-	-	-	-	-	-
YMDB02157	PC(22:1(13Z)/14:1(9Z))	CCCCCCCCC=CCCCCCCCCCCCC(=O)OC[C@H](COP([O-])(=O)OCC[N+](C)(C)C)OC(=O)CCCCCCCC=CCCCC	-	-	-	-	-	-
YMDB02158	PC(22:1(13Z)/18:1(9Z))	CCCCCCCCC=CCCCCCCCCCCCC(=O)OC[C@H](COP([O-])(=O)OCC[N+](C)(C)C)OC(=O)CCCCCCCC=CCCCCCCCC	-	-	-	-	-	-
YMDB02159	PC(22:1(13Z)/18:2(9Z,12Z))	CCCCCCCCC=CCCCCCCCCCCCC(=O)OC[C@H](COP([O-])(=O)OCC[N+](C)(C)C)OC(=O)CCCCCCCC=CCC=CCCCCC	-	-	-	-	-	-
YMDB02160	PC(22:1(13Z)/18:3(6Z,9Z,12Z))	CCCCCCCCC=CCCCCCCCCCCCC(=O)OC[C@H](COP([O-])(=O)OCC[N+](C)(C)C)OC(=O)CCCCC=CCC=CCC=CCCCCC	-	-	-	-	-	-
YMDB02161	PC(22:1(13Z)/18:3(9Z,12Z,15Z))	CCCCCCCCC=CCCCCCCCCCCCC(=O)OC[C@H](COP([O-])(=O)OCC[N+](C)(C)C)OC(=O)CCCCCCCC=CCC=CCC=CCC	-	-	-	-	-	-
YMDB02162	PC(22:1(13Z)/18:4(6Z,9Z,12Z,15Z))	CCCCCCCCC=CCCCCCCCCCCCC(=O)OC[C@H](COP([O-])(=O)OCC[N+](C)(C)C)OC(=O)CCCCC=CCC=CCC=CCC=CCC	-	-	-	-	-	-
YMDB02163	PC(22:1(13Z)/20:0)	CCCCCCCCCCCCCCCCCCCC(=O)O[C@H](COC(=O)CCCCCCCCCCCC=CCCCCCCCC)COP([O-])(=O)OCC[N+](C)(C)C	-	-	-	-	-	-
YMDB02164	PC(22:1(13Z)/20:1(11Z))	CCCCCCCCC=CCCCCCCCCCCCC(=O)OC[C@H](COP([O-])(=O)OCC[N+](C)(C)C)OC(=O)CCCCCCCCCC=CCCCCCCCC	-	-	-	-	-	-
YMDB02165	PC(22:1(13Z)/20:3(5Z,8Z,11Z))	CCCCCCCCC=CCCCCCCCCCCCC(=O)OC[C@H](COP([O-])(=O)OCC[N+](C)(C)C)OC(=O)CCCC=CCC=CCC=CCCCCCCCC	-	-	-	-	-	-
YMDB02166	PC(22:1(13Z)/20:3(8Z,11Z,14Z))	CCCCCCCCC=CCCCCCCCCCCCC(=O)OC[C@H](COP([O-])(=O)OCC[N+](C)(C)C)OC(=O)CCCCCCC=CCC=CCC=CCCCCC	-	-	-	-	-	-
YMDB02167	PC(22:1(13Z)/P-18:1(11Z))	CCCCCCCCC=CCCCCCCCCCCCC(=O)OCC(COP([O-])(=O)OCC[N+](C)(C)C)OC=CCCCCCCCCC=CCCCCCC	-	-	-	-	-	-
YMDB02168	PC(22:1(13Z)/P-18:1(9Z))	CCCCCCCCC=CCCCCCCCCCCCC(=O)OCC(COP([O-])(=O)OCC[N+](C)(C)C)OC=CCCCCCCC=CCCCCCCCC	-	-	-	-	-	-
YMDB02169	PC(22:2(13Z,16Z)/14:0)	CCCCCCCCCCCCCC(=O)O[C@H](COC(=O)CCCCCCCCCCCC=CCC=CCCCCC)COP([O-])(=O)OCC[N+](C)(C)C	-	-	-	-	-	-
YMDB02170	PC(22:2(13Z,16Z)/14:1(9Z))	CCCCCC=CCC=CCCCCCCCCCCCC(=O)OC[C@H](COP([O-])(=O)OCC[N+](C)(C)C)OC(=O)CCCCCCCC=CCCCC	-	-	-	-	-	-
YMDB02171	PC(22:2(13Z,16Z)/16:1(9Z))	CCCCCCC=CCCCCCCCC(=O)O[C@H](COC(=O)CCCCCCCCCCCC=CCC=CCCCCC)COP([O-])(=O)OCC[N+](C)(C)C	-	-	-	-	-	-
YMDB02172	PC(22:2(13Z,16Z)/18:0)	CCCCCCCCCCCCCCCCCC(=O)O[C@H](COC(=O)CCCCCCCCCCCC=CCC=CCCCCC)COP([O-])(=O)OCC[N+](C)(C)C	-	-	-	-	-	-
YMDB02173	PC(22:2(13Z,16Z)/18:1(11Z))	CCCCCCC=CCCCCCCCCCC(=O)O[C@H](COC(=O)CCCCCCCCCCCC=CCC=CCCCCC)COP([O-])(=O)OCC[N+](C)(C)C	-	-	-	-	-	-
YMDB02174	PC(22:2(13Z,16Z)/18:1(9Z))	CCCCCCCCC=CCCCCCCCC(=O)O[C@H](COC(=O)CCCCCCCCCCCC=CCC=CCCCCC)COP([O-])(=O)OCC[N+](C)(C)C	-	-	-	-	-	-
YMDB02175	PC(22:2(13Z,16Z)/18:2(9Z,12Z))	CCCCCC=CCC=CCCCCCCCCCCCC(=O)OC[C@H](COP([O-])(=O)OCC[N+](C)(C)C)OC(=O)CCCCCCCC=CCC=CCCCCC	-	-	-	-	-	-
YMDB02176	PC(22:2(13Z,16Z)/18:3(6Z,9Z,12Z))	CCCCCC=CCC=CCCCCCCCCCCCC(=O)OC[C@H](COP([O-])(=O)OCC[N+](C)(C)C)OC(=O)CCCCC=CCC=CCC=CCCCCC	-	-	-	-	-	-
YMDB02177	PC(22:2(13Z,16Z)/18:3(9Z,12Z,15Z))	CCCCCC=CCC=CCCCCCCCCCCCC(=O)OC[C@H](COP([O-])(=O)OCC[N+](C)(C)C)OC(=O)CCCCCCCC=CCC=CCC=CCC	-	-	-	-	-	-
YMDB02178	PC(22:2(13Z,16Z)/20:0)	[H][C@@](COC(=O)CCCCCCCCCCCC=CCC=CCCCCC)(COP([O-])(=O)OCC[N+](C)(C)C)OC(=O)CCCCCCCCCCCCCCCCCCC	-	-	-	-	-	-
YMDB02179	PC(22:2(13Z,16Z)/20:2(11Z,14Z))	[H][C@@](COC(=O)CCCCCCCCCCCC=CCC=CCCCCC)(COP([O-])(=O)OCC[N+](C)(C)C)OC(=O)CCCCCCCCCC=CCC=CCCCCC	-	-	-	-	-	-
YMDB02180	PC(22:2(13Z,16Z)/P-18:0)	CCCCCCCCCCCCCCCCC=COC(COC(=O)CCCCCCCCCCCC=CCC=CCCCCC)COP([O-])(=O)OCC[N+](C)(C)C	-	-	-	-	-	-
YMDB02181	PC(22:2(13Z,16Z)/P-18:1(11Z))	CCCCCCC=CCCCCCCCCC=COC(COC(=O)CCCCCCCCCCCC=CCC=CCCCCC)COP([O-])(=O)OCC[N+](C)(C)C	-	-	-	-	-	-
YMDB02182	PC(22:2(13Z,16Z)/P-18:1(9Z))	CCCCCCCCC=CCCCCCCC=COC(COC(=O)CCCCCCCCCCCC=CCC=CCCCCC)COP([O-])(=O)OCC[N+](C)(C)C	-	-	-	-	-	-
YMDB02183	PC(22:4(7Z,10Z,13Z,16Z)/14:1(9Z))	[H][C@@](COC(=O)CCCCCC=CCC=CCC=CCC=CCCCCC)(COP([O-])(=O)OCC[N+](C)(C)C)OC(=O)CCCCCCCC=CCCCC	-	-	-	-	-	-
YMDB02184	PC(22:4(7Z,10Z,13Z,16Z)/18:0)	CCCCCCCCCCCCCCCCCC(=O)O[C@H](COC(=O)CCCCCC=CCC=CCC=CCC=CCCCCC)COP([O-])(=O)OCC[N+](C)(C)C	-	-	-	-	-	-
YMDB02185	PC(22:4(7Z,10Z,13Z,16Z)/18:1(11Z))	CCCCCCC=CCCCCCCCCCC(=O)O[C@H](COC(=O)CCCCCC=CCC=CCC=CCC=CCCCCC)COP([O-])(=O)OCC[N+](C)(C)C	-	-	-	-	-	-
YMDB02186	PC(22:4(7Z,10Z,13Z,16Z)/18:1(9Z))	[H][C@@](COC(=O)CCCCCC=CCC=CCC=CCC=CCCCCC)(COP([O-])(=O)OCC[N+](C)(C)C)OC(=O)CCCCCCCC=CCCCCCCCC	-	-	-	-	-	-
YMDB02187	PC(22:4(7Z,10Z,13Z,16Z)/20:0)	CCCCCCCCCCCCCCCCCCCC(=O)O[C@H](COC(=O)CCCCCC=CCC=CCC=CCC=CCCCCC)COP([O-])(=O)OCC[N+](C)(C)C	-	-	-	-	-	-
YMDB02188	PC(22:4(7Z,10Z,13Z,16Z)/P-18:0)	CCCCCCCCCCCCCCCCC=COC(COC(=O)CCCCCC=CCC=CCC=CCC=CCCCCC)COP([O-])(=O)OCC[N+](C)(C)C	-	-	-	-	-	-
YMDB02189	PC(22:4(7Z,10Z,13Z,16Z)/P-18:1(11Z))	CCCCCCC=CCCCCCCCCC=COC(COC(=O)CCCCCC=CCC=CCC=CCC=CCCCCC)COP([O-])(=O)OCC[N+](C)(C)C	-	-	-	-	-	-
YMDB02190	PC(22:5(4Z,7Z,10Z,13Z,16Z)/14:0)	CCCCCCCCCCCCCC(=O)O[C@H](COC(=O)CCC=CCC=CCC=CCC=CCC=CCCCCC)COP([O-])(=O)OCC[N+](C)(C)C	-	-	-	-	-	-
YMDB02191	PC(22:5(4Z,7Z,10Z,13Z,16Z)/14:1(9Z))	CCCCCC=CCC=CCC=CCC=CCC=CCCC(=O)OC[C@H](COP([O-])(=O)OCC[N+](C)(C)C)OC(=O)CCCCCCCC=CCCCC	-	-	-	-	-	-
YMDB02192	PC(22:5(7Z,10Z,13Z,16Z,19Z)/14:0)	[H][C@@](COC(=O)CCCCCC=CCC=CCC=CCC=CCC=CCC)(COP([O-])(=O)OCC[N+](C)(C)C)OC(=O)CCCCCCCCCCCCC	-	-	-	-	-	-
YMDB02193	PC(22:5(7Z,10Z,13Z,16Z,19Z)/14:1(9Z))	[H][C@@](COC(=O)CCCCCC=CCC=CCC=CCC=CCC=CCC)(COP([O-])(=O)OCC[N+](C)(C)C)OC(=O)CCCCCCCC=CCCCC	-	-	-	-	-	-
YMDB02194	PC(22:6(4Z,7Z,10Z,13Z,16Z,19Z)/14:0)	[H][C@@](COC(=O)CCC=CCC=CCC=CCC=CCC=CCC=CCC)(COP([O-])(=O)OCC[N+](C)(C)C)OC(=O)CCCCCCCCCCCCC	-	-	-	-	-	-
YMDB02195	PC(24:0/18:1(11Z))	[H][C@@](COC(=O)CCCCCCCCCCCCCCCCCCCCCCC)(COP([O-])(=O)OCC[N+](C)(C)C)OC(=O)CCCCCCCCCC=CCCCCCC	-	-	-	-	-	-
YMDB02196	PC(24:0/18:1(9Z))	CCCCCCCCCCCCCCCCCCCCCCCC(=O)OC[C@H](COP([O-])(=O)OCC[N+](C)(C)C)OC(=O)CCCCCCCC=CCCCCCCCC	-	-	-	-	-	-
YMDB02197	PC(24:0/18:2(9Z,12Z))	CCCCCCCCCCCCCCCCCCCCCCCC(=O)OC[C@H](COP([O-])(=O)OCC[N+](C)(C)C)OC(=O)CCCCCCCC=CCC=CCCCCC	-	-	-	-	-	-
YMDB02198	PC(24:0/18:4(6Z,9Z,12Z,15Z))	CCCCCCCCCCCCCCCCCCCCCCCC(=O)OC[C@H](COP([O-])(=O)OCC[N+](C)(C)C)OC(=O)CCCCC=CCC=CCC=CCC=CCC	-	-	-	-	-	-
YMDB02199	PC(24:0/P-18:1(11Z))	CCCCCCCCCCCCCCCCCCCCCCCC(=O)OCC(COP([O-])(=O)OCC[N+](C)(C)C)OC=CCCCCCCCCC=CCCCCCC	-	-	-	-	-	-
YMDB02200	PC(24:0/P-18:1(9Z))	CCCCCCCCCCCCCCCCCCCCCCCC(=O)OCC(COP([O-])(=O)OCC[N+](C)(C)C)OC=CCCCCCCC=CCCCCCCCC	-	-	-	-	-	-
YMDB02201	PC(24:1(15Z)/16:1(9Z))	CCCCCCCCC=CCCCCCCCCCCCCCC(=O)OC[C@H](COP([O-])(=O)OCC[N+](C)(C)C)OC(=O)CCCCCCCC=CCCCCCC	-	-	-	-	-	-
YMDB02202	PC(24:1(15Z)/18:0)	CCCCCCCCCCCCCCCCCC(=O)O[C@H](COC(=O)CCCCCCCCCCCCCC=CCCCCCCCC)COP([O-])(=O)OCC[N+](C)(C)C	-	-	-	-	-	-
YMDB02203	PC(24:1(15Z)/18:1(11Z))	CCCCCCCCC=CCCCCCCCCCCCCCC(=O)OC[C@H](COP([O-])(=O)OCC[N+](C)(C)C)OC(=O)CCCCCCCCCC=CCCCCCC	-	-	-	-	-	-
YMDB02204	PC(24:1(15Z)/18:1(9Z))	[H][C@@](COC(=O)CCCCCCCCCCCCCC=CCCCCCCCC)(COP([O-])(=O)OCC[N+](C)(C)C)OC(=O)CCCCCCCC=CCCCCCCCC	-	-	-	-	-	-
YMDB02205	PC(24:1(15Z)/18:3(6Z,9Z,12Z))	CCCCCCCCC=CCCCCCCCCCCCCCC(=O)OC[C@H](COP([O-])(=O)OCC[N+](C)(C)C)OC(=O)CCCCC=CCC=CCC=CCCCCC	-	-	-	-	-	-
YMDB02206	PC(24:1(15Z)/18:3(9Z,12Z,15Z))	CCCCCCCCC=CCCCCCCCCCCCCCC(=O)OC[C@H](COP([O-])(=O)OCC[N+](C)(C)C)OC(=O)CCCCCCCC=CCC=CCC=CCC	-	-	-	-	-	-
YMDB02207	PC(24:1(15Z)/P-18:0)	CCCCCCCCCCCCCCCCC=COC(COC(=O)CCCCCCCCCCCCCC=CCCCCCCCC)COP([O-])(=O)OCC[N+](C)(C)C	-	-	-	-	-	-
YMDB02208	PC(24:1(15Z)/P-18:1(11Z))	CCCCCCCCC=CCCCCCCCCCCCCCC(=O)OCC(COP([O-])(=O)OCC[N+](C)(C)C)OC=CCCCCCCCCC=CCCCCCC	-	-	-	-	-	-
YMDB02209	PC(24:1(15Z)/P-18:1(9Z))	CCCCCCCCC=CCCCCCCCCCCCCCC(=O)OCC(COP([O-])(=O)OCC[N+](C)(C)C)OC=CCCCCCCC=CCCCCCCCC	-	-	-	-	-	-
YMDB02210	LysoPC(16:1(9Z))	CCCCCCC=CCCCCCCCC(=O)OC[C@@H](O)COP([O-])(=O)OCC[N+](C)(C)C	-6.33	0.110734	Yes	-6.03	0.273672	Yes
YMDB02211	LysoPC(18:1(11Z))	CCCCCCC=CCCCCCCCCCC(=O)OC[C@@H](O)COP([O-])(=O)OCC[N+](C)(C)C	-7.23	0.281457	No	-6.01	0.192133	Yes
YMDB02212	LysoPC(18:2(9Z,12Z))	CCCCCC=CCC=CCCCCCCCC(=O)OC[C@@H](O)COP([O-])(=O)OCC[N+](C)(C)C	-7.82	0.962657	Yes	-6.1	0.585626	No
YMDB02213	LysoPC(20:4(5Z,8Z,11Z,14Z))	CCCCCC=CCC=CCC=CCC=CCCCC(=O)OC[C@@H](O)COP([O-])(=O)OCC[N+](C)(C)C	-6.53	0.999725	No	-7.45	0.976186	Yes
YMDB02214	LysoPC(20:4(8Z,11Z,14Z,17Z))	CCC=CCC=CCC=CCC=CCCCCCCC(=O)OC[C@@H](O)COP([O-])(=O)OCC[N+](C)(C)C	-7.14	0.999776	Yes	-6.96	0.949292	No
YMDB02215	PC(O-16:0/18:2(9Z,12Z))	CCCCCCCCCCCCCCCCOC[C@H](COP([O-])(=O)OCC[N+](C)(C)C)OC(=O)CCCCCCCC=CCC=CCCCCC	-	-	-	-	-	-
YMDB02216	PC(P-16:0/18:4(6Z,9Z,12Z,15Z))	CCCCCCCCCCCCCCC=COC[C@H](COP([O-])(=O)OCC[N+](C)(C)C)OC(=O)CCCCC=CCC=CCC=CCC=CCC	-	-	-	-	-	-
YMDB02217	PC(20:3(8Z,11Z,14Z)/20:1(11Z))	CCCCCCCCC=CCCCCCCCCCC(=O)OC(COC(=O)CCCCCCC=CCC=CCC=CCCCCC)COP([O-])(=O)OCC[N+](C)(C)C	-	-	-	-	-	-
YMDB02218	PC(22:1(13Z)/18:1(11Z))	CCCCCCCCC=CCCCCCCCCCCCC(=O)OCC(COP([O-])(=O)OCC[N+](C)(C)C)OC(=O)CCCCCCCCCC=CCCCCCC	-	-	-	-	-	-
YMDB02219	PC(P-16:0/16:0)	CCCCCCCCCCCCCCCC(=O)OC(COC=CCCCCCCCCCCCCCC)COP([O-])(=O)OCC[N+](C)(C)C	-	-	-	-	-	-
YMDB02220	PC(P-16:0/16:1(9Z))	CCCCCCCCCCCCCCC=COCC(COP([O-])(=O)OCC[N+](C)(C)C)OC(=O)CCCCCCCC=CCCCCCC	-	-	-	-	-	-
YMDB02221	PC(P-16:0/18:1(11Z))	CCCCCCCCCCCCCCC=COCC(COP([O-])(=O)OCC[N+](C)(C)C)OC(=O)CCCCCCCCCC=CCCCCCC	-	-	-	-	-	-
YMDB02222	PC(P-16:0/18:1(9Z))	CCCCCCCCCCCCCCC=COCC(COP([O-])(=O)OCC[N+](C)(C)C)OC(=O)CCCCCCCC=CCCCCCCCC	-	-	-	-	-	-
YMDB02223	PC(P-16:0/18:2(9Z,12Z))	CCCCCCCCCCCCCCC=COCC(COP([O-])(=O)OCC[N+](C)(C)C)OC(=O)CCCCCCCC=CCC=CCCCCC	-	-	-	-	-	-
YMDB02224	PC(P-16:0/18:3(6Z,9Z,12Z))	CCCCCCCCCCCCCCC=COCC(COP([O-])(=O)OCC[N+](C)(C)C)OC(=O)CCCCC=CCC=CCC=CCCCCC	-	-	-	-	-	-
YMDB02225	PC(P-16:0/18:3(9Z,12Z,15Z))	CCCCCCCCCCCCCCC=COCC(COP([O-])(=O)OCC[N+](C)(C)C)OC(=O)CCCCCCCC=CCC=CCC=CCC	-	-	-	-	-	-
YMDB02226	PC(P-16:0/20:1(11Z))	CCCCCCCCCCCCCCC=COCC(COP([O-])(=O)OCC[N+](C)(C)C)OC(=O)CCCCCCCCCC=CCCCCCCCC	-	-	-	-	-	-
YMDB02227	PC(P-16:0/20:2(11Z,14Z))	CCCCCCCCCCCCCCC=COCC(COP([O-])(=O)OCC[N+](C)(C)C)OC(=O)CCCCCCCCCC=CCC=CCCCCC	-	-	-	-	-	-
YMDB02228	PC(P-16:0/20:3(5Z,8Z,11Z))	CCCCCCCCCCCCCCC=COCC(COP([O-])(=O)OCC[N+](C)(C)C)OC(=O)CCCC=CCC=CCC=CCCCCCCCC	-	-	-	-	-	-
YMDB02229	PC(P-18:0/14:0)	CCCCCCCCCCCCCCCCC=COCC(COP([O-])(=O)OCC[N+](C)(C)C)OC(=O)CCCCCCCCCCCCC	-	-	-	-	-	-
YMDB02230	PC(P-18:0/14:1(9Z))	CCCCCCCCCCCCCCCCC=COCC(COP([O-])(=O)OCC[N+](C)(C)C)OC(=O)CCCCCCCC=CCCCC	-	-	-	-	-	-
YMDB02231	PC(P-18:0/16:1(9Z))	CCCCCCCCCCCCCCCCC=COCC(COP([O-])(=O)OCC[N+](C)(C)C)OC(=O)CCCCCCCC=CCCCCCC	-	-	-	-	-	-
YMDB02232	PC(P-18:0/18:1(11Z))	CCCCCCCCCCCCCCCCC=COCC(COP([O-])(=O)OCC[N+](C)(C)C)OC(=O)CCCCCCCCCC=CCCCCCC	-	-	-	-	-	-
YMDB02233	PC(P-18:0/18:1(9Z))	CCCCCCCCCCCCCCCCC=COCC(COP([O-])(=O)OCC[N+](C)(C)C)OC(=O)CCCCCCCC=CCCCCCCCC	-	-	-	-	-	-
YMDB02234	PC(P-18:0/18:2(9Z,12Z))	CCCCCCCCCCCCCCCCC=COCC(COP([O-])(=O)OCC[N+](C)(C)C)OC(=O)CCCCCCCC=CCC=CCCCCC	-	-	-	-	-	-
YMDB02235	PC(P-18:0/20:3(5Z,8Z,11Z))	CCCCCCCCCCCCCCCCC=COCC(COP([O-])(=O)OCC[N+](C)(C)C)OC(=O)CCCC=CCC=CCC=CCCCCCCCC	-	-	-	-	-	-
YMDB02236	PC(P-18:0/20:3(8Z,11Z,14Z))	CCCCCCCCCCCCCCCCC=COCC(COP([O-])(=O)OCC[N+](C)(C)C)OC(=O)CCCCCCC=CCC=CCC=CCCCCC	-	-	-	-	-	-
YMDB02237	PC(P-18:0/22:2(13Z,16Z))	CCCCCCCCCCCCCCCCC=COCC(COP([O-])(=O)OCC[N+](C)(C)C)OC(=O)CCCCCCCCCCCC=CCC=CCCCCC	-	-	-	-	-	-
YMDB02238	PC(P-18:0/22:4(7Z,10Z,13Z,16Z))	CCCCCCCCCCCCCCCCC=COCC(COP([O-])(=O)OCC[N+](C)(C)C)OC(=O)CCCCCC=CCC=CCC=CCC=CCCCCC	-	-	-	-	-	-
YMDB02239	PC(P-18:0/24:1(15Z))	CCCCCCCCCCCCCCCCC=COCC(COP([O-])(=O)OCC[N+](C)(C)C)OC(=O)CCCCCCCCCCCCCC=CCCCCCCCC	-	-	-	-	-	-
YMDB02240	PC(P-18:1(11Z)/14:0)	CCCCCCCCCCCCCC(=O)OC(COC=CCCCCCCCCC=CCCCCCC)COP([O-])(=O)OCC[N+](C)(C)C	-	-	-	-	-	-
YMDB02241	PC(P-18:1(11Z)/16:0)	CCCCCCCCCCCCCCCC(=O)OC(COC=CCCCCCCCCC=CCCCCCC)COP([O-])(=O)OCC[N+](C)(C)C	-	-	-	-	-	-
YMDB02242	PC(P-18:1(11Z)/16:1(9Z))	CCCCCCC=CCCCCCCCCC=COCC(COP([O-])(=O)OCC[N+](C)(C)C)OC(=O)CCCCCCCC=CCCCCCC	-	-	-	-	-	-
YMDB02243	PC(P-18:1(11Z)/18:0)	CCCCCCCCCCCCCCCCCC(=O)OC(COC=CCCCCCCCCC=CCCCCCC)COP([O-])(=O)OCC[N+](C)(C)C	-	-	-	-	-	-
YMDB02244	PC(P-18:1(11Z)/18:1(11Z))	CCCCCCC=CCCCCCCCCCC(=O)OC(COC=CCCCCCCCCC=CCCCCCC)COP([O-])(=O)OCC[N+](C)(C)C	-	-	-	-	-	-
YMDB02245	PC(P-18:1(11Z)/20:2(11Z,14Z))	CCCCCCC=CCCCCCCCCC=COCC(COP([O-])(=O)OCC[N+](C)(C)C)OC(=O)CCCCCCCCCC=CCC=CCCCCC	-	-	-	-	-	-
YMDB02246	PC(P-18:1(11Z)/22:1(13Z))	CCCCCCCCC=CCCCCCCCCCCCC(=O)OC(COC=CCCCCCCCCC=CCCCCCC)COP([O-])(=O)OCC[N+](C)(C)C	-	-	-	-	-	-
YMDB02247	PC(P-18:1(11Z)/22:2(13Z,16Z))	CCCCCCC=CCCCCCCCCC=COCC(COP([O-])(=O)OCC[N+](C)(C)C)OC(=O)CCCCCCCCCCCC=CCC=CCCCCC	-	-	-	-	-	-
YMDB02248	PC(P-18:1(11Z)/24:0)	CCCCCCCCCCCCCCCCCCCCCCCC(=O)OC(COC=CCCCCCCCCC=CCCCCCC)COP([O-])(=O)OCC[N+](C)(C)C	-	-	-	-	-	-
YMDB02249	PC(P-18:1(11Z)/24:1(15Z))	CCCCCCCCC=CCCCCCCCCCCCCCC(=O)OC(COC=CCCCCCCCCC=CCCCCCC)COP([O-])(=O)OCC[N+](C)(C)C	-	-	-	-	-	-
YMDB02250	PC(P-18:1(9Z)/14:0)	CCCCCCCCCCCCCC(=O)OC(COC=CCCCCCCC=CCCCCCCCC)COP([O-])(=O)OCC[N+](C)(C)C	-	-	-	-	-	-
YMDB02251	PC(P-18:1(9Z)/16:0)	CCCCCCCCCCCCCCCC(=O)OC(COC=CCCCCCCC=CCCCCCCCC)COP([O-])(=O)OCC[N+](C)(C)C	-	-	-	-	-	-
YMDB02252	PC(P-18:1(9Z)/16:1(9Z))	CCCCCCCCC=CCCCCCCC=COCC(COP([O-])(=O)OCC[N+](C)(C)C)OC(=O)CCCCCCCC=CCCCCCC	-	-	-	-	-	-
YMDB02253	PC(P-18:1(9Z)/18:0)	CCCCCCCCCCCCCCCCCC(=O)OC(COC=CCCCCCCC=CCCCCCCCC)COP([O-])(=O)OCC[N+](C)(C)C	-	-	-	-	-	-
YMDB02254	PC(P-18:1(9Z)/22:1(13Z))	CCCCCCCCC=CCCCCCCCCCCCC(=O)OC(COC=CCCCCCCC=CCCCCCCCC)COP([O-])(=O)OCC[N+](C)(C)C	-	-	-	-	-	-
YMDB02255	PC(P-18:1(9Z)/22:2(13Z,16Z))	CCCCCCCCC=CCCCCCCC=COCC(COP([O-])(=O)OCC[N+](C)(C)C)OC(=O)CCCCCCCCCCCC=CCC=CCCCCC	-	-	-	-	-	-
YMDB02256	PC(P-18:1(9Z)/24:0)	CCCCCCCCCCCCCCCCCCCCCCCC(=O)OC(COC=CCCCCCCC=CCCCCCCCC)COP([O-])(=O)OCC[N+](C)(C)C	-	-	-	-	-	-
YMDB02257	PC(P-18:1(9Z)/24:1(15Z))	CCCCCCCCC=CCCCCCCCCCCCCCC(=O)OC(COC=CCCCCCCC=CCCCCCCCC)COP([O-])(=O)OCC[N+](C)(C)C	-	-	-	-	-	-
YMDB02258	PC(o-16:0/16:1(9Z))	CCCCCCCCCCCCCCCCOCC(COP([O-])(=O)OCC[N+](C)(C)C)OC(=O)CCCCCCCC=CCCCCCC	-	-	-	-	-	-
YMDB02259	PC(o-16:0/18:0)	CCCCCCCCCCCCCCCCCC(=O)OC(COCCCCCCCCCCCCCCCC)COP([O-])(=O)OCC[N+](C)(C)C	-	-	-	-	-	-
YMDB02260	PC(o-16:0/20:0)	CCCCCCCCCCCCCCCCCCCC(=O)OC(COCCCCCCCCCCCCCCCC)COP([O-])(=O)OCC[N+](C)(C)C	-	-	-	-	-	-
YMDB02261	PC(o-16:0/20:4(8Z,11Z,14Z,17Z))	CCCCCCCCCCCCCCCCOCC(COP([O-])(=O)OCC[N+](C)(C)C)OC(=O)CCCCCCC=CCC=CCC=CCC=CCC	-	-	-	-	-	-
YMDB02262	PC(o-16:0/22:6(4Z,7Z,10Z,13Z,16Z,19Z))	CCCCCCCCCCCCCCCCOCC(COP([O-])(=O)OCC[N+](C)(C)C)OC(=O)CCC=CCC=CCC=CCC=CCC=CCC=CCC	-	-	-	-	-	-
YMDB02263	PC(o-16:1(9Z)/18:0)	CCCCCCCCCCCCCCCCCC(=O)OC(COCCCCCCCCC=CCCCCCC)COP([O-])(=O)OCC[N+](C)(C)C	-	-	-	-	-	-
YMDB02264	PC(o-16:1(9Z)/18:2(9Z,12Z))	CCCCCCC=CCCCCCCCCOCC(COP([O-])(=O)OCC[N+](C)(C)C)OC(=O)CCCCCCCC=CCC=CCCCCC	-	-	-	-	-	-
YMDB02265	PC(o-16:1(9Z)/20:0)	CCCCCCCCCCCCCCCCCCCC(=O)OC(COCCCCCCCCC=CCCCCCC)COP([O-])(=O)OCC[N+](C)(C)C	-	-	-	-	-	-
YMDB02266	PC(o-16:1(9Z)/20:4(8Z,11Z,14Z,17Z))	CCCCCCC=CCCCCCCCCOCC(COP([O-])(=O)OCC[N+](C)(C)C)OC(=O)CCCC=CCC=CCC=CCC=CCCCCC	-	-	-	-	-	-
YMDB02267	PC(o-16:1(9Z)/22:0)	CCCCCCCCCCCCCCCCCCCCCC(=O)OC(COCCCCCCCCC=CCCCCCC)COP([O-])(=O)OCC[N+](C)(C)C	-	-	-	-	-	-
YMDB02268	PC(o-18:0/18:0)	CCCCCCCCCCCCCCCCCCOCC(COP([O-])(=O)OCC[N+](C)(C)C)OC(=O)CCCCCCCCCCCCCCCCC	-	-	-	-	-	-
YMDB02269	PC(o-18:0/18:2(9Z,12Z))	CCCCCCCCCCCCCCCCCCOCC(COP([O-])(=O)OCC[N+](C)(C)C)OC(=O)CCCCCCCC=CCC=CCCCCC	-	-	-	-	-	-
YMDB02270	PC(o-18:0/20:4(8Z,11Z,14Z,17Z))	CCCCCCCCCCCCCCCCCCOCC(COP([O-])(=O)OCC[N+](C)(C)C)OC(=O)CCCC=CCC=CCC=CCC=CCCCCC	-	-	-	-	-	-
YMDB02271	PC(o-18:0/22:6(4Z,7Z,10Z,13Z,16Z,19Z))	CCCCCCCCCCCCCCCCCCOCC(COP([O-])(=O)OCC[N+](C)(C)C)OC(=O)CCC=CCC=CCC=CCC=CCC=CCC=CCC	-	-	-	-	-	-
YMDB02272	PC(o-18:1(11Z)/16:0)	CCCCCCCCCCCCCCCC(=O)OC(COCCCCCCCCCCC=CCCCCCC)COP([O-])(=O)OCC[N+](C)(C)C	-	-	-	-	-	-
YMDB02273	PC(o-18:1(11Z)/18:2(9Z,12Z))	CCCCCCC=CCCCCCCCCCCOCC(COP([O-])(=O)OCC[N+](C)(C)C)OC(=O)CCCCCCCC=CCC=CCCCCC	-	-	-	-	-	-
YMDB02274	PC(o-18:1(9Z)/16:0)	CCCCCCCCCCCCCCCC(=O)OC(COCCCCCCCCC=CCCCCCCCC)COP([O-])(=O)OCC[N+](C)(C)C	-	-	-	-	-	-
YMDB02275	PC(o-18:1(9Z)/18:1(11Z))	CCCCCCCCC=CCCCCCCCCOCC(COP([O-])(=O)OCC[N+](C)(C)C)OC(=O)CCCCCCCCCC=CCCCCCC	-	-	-	-	-	-
YMDB02276	PC(o-18:1(9Z)/18:2(9Z,12Z))	CCCCCCCCC=CCCCCCCCCOCC(COP([O-])(=O)OCC[N+](C)(C)C)OC(=O)CCCCCCCC=CCC=CCCCCC	-	-	-	-	-	-
YMDB02277	PC(o-18:1(9Z)/20:0)	CCCCCCCCCCCCCCCCCCCC(=O)OC(COCCCCCCCCC=CCCCCCCCC)COP([O-])(=O)OCC[N+](C)(C)C	-	-	-	-	-	-
YMDB02278	PC(o-18:1(9Z)/20:1(11Z))	CCCCCCCCC=CCCCCCCCCCC(=O)OC(COCCCCCCCCC=CCCCCCCCC)COP([O-])(=O)OCC[N+](C)(C)C	-	-	-	-	-	-
YMDB02279	PC(o-18:1(9Z)/20:4(8Z,11Z,14Z,17Z))	CCCCCCCCC=CCCCCCCCCOCC(COP([O-])(=O)OCC[N+](C)(C)C)OC(=O)CCCC=CCC=CCC=CCC=CCCCCC	-	-	-	-	-	-
YMDB02280	PC(o-18:1(9Z)/22:0)	CCCCCCCCCCCCCCCCCCCCCC(=O)OC(COCCCCCCCCC=CCCCCCCCC)COP([O-])(=O)OCC[N+](C)(C)C	-	-	-	-	-	-
YMDB02281	PC(o-18:1(9Z)/24:0)	CCCCCCCCCCCCCCCCCCCCCCCC(=O)OC(COCCCCCCCCC=CCCCCCCCC)COP([O-])(=O)OCC[N+](C)(C)C	-	-	-	-	-	-
YMDB02282	PC(o-18:2(9Z,12Z)/18:2(9Z,12Z))	CCCCCC=CCC=CCCCCCCCCOCC(COP([O-])(=O)OCC[N+](C)(C)C)OC(=O)CCCCCCCC=CCC=CCCCCC	-	-	-	-	-	-
YMDB02283	PC(o-18:2(9Z,12Z)/20:0)	CCCCCCCCCCCCCCCCCCCC(=O)OC(COCCCCCCCCC=CCC=CCCCCC)COP([O-])(=O)OCC[N+](C)(C)C	-	-	-	-	-	-
YMDB02284	PC(o-18:2(9Z,12Z)/22:0)	CCCCCCCCCCCCCCCCCCCCCC(=O)OC(COCCCCCCCCC=CCC=CCCCCC)COP([O-])(=O)OCC[N+](C)(C)C	-	-	-	-	-	-
YMDB02285	PC(o-18:2(9Z,12Z)/24:0)	CCCCCCCCCCCCCCCCCCCCCCCC(=O)OC(COCCCCCCCCC=CCC=CCCCCC)COP([O-])(=O)OCC[N+](C)(C)C	-	-	-	-	-	-
YMDB02286	PC(o-20:0/18:3(9Z,12Z,15Z))	CCCCCCCCCCCCCCCCCCCCOCC(COP([O-])(=O)OCC[N+](C)(C)C)OC(=O)CCCCCCCC=CCC=CCC=CCC	-	-	-	-	-	-
YMDB02287	PC(o-20:0/20:4(8Z,11Z,14Z,17Z))	CCCCCCCCCCCCCCCCCCCCOCC(COP([O-])(=O)OCC[N+](C)(C)C)OC(=O)CCCC=CCC=CCC=CCC=CCCCCC	-	-	-	-	-	-
YMDB02288	PC(o-20:1(11Z)/20:4(8Z,11Z,14Z,17Z))	CCCCCCCCC=CCCCCCCCCCCOCC(COP([O-])(=O)OCC[N+](C)(C)C)OC(=O)CCCC=CCC=CCC=CCC=CCCCCC	-	-	-	-	-	-
YMDB02289	PC(o-22:0/18:3(9Z,12Z,15Z))	CCCCCCCCCCCCCCCCCCCCCCOCC(COP([O-])(=O)OCC[N+](C)(C)C)OC(=O)CCCCCCCC=CCC=CCC=CCC	-	-	-	-	-	-
YMDB02290	PC(o-22:0/20:1(11Z))	CCCCCCCCCCCCCCCCCCCCCCOCC(COP([O-])(=O)OCC[N+](C)(C)C)OC(=O)CCCCCCCCCC=CCCCCCCCC	-	-	-	-	-	-
YMDB02291	PC(o-22:0/22:3(10Z,13Z,16Z))	CCCCCCCCCCCCCCCCCCCCCCOCC(COP([O-])(=O)OCC[N+](C)(C)C)OC(=O)CCCCCCCCC=CCC=CCC=CCCCCC	-	-	-	-	-	-
YMDB02292	PC(o-22:1(13Z)/22:2(13Z,16Z))	CCCCCCCCC=CCCCCCCCCCCCCOCC(COP([O-])(=O)OCC[N+](C)(C)C)OC(=O)CCCCCCCCCCCC=CCC=CCCCCC	-	-	-	-	-	-
YMDB02293	PC(o-22:1(13Z)/22:3(10Z,13Z,16Z))	CCCCCCCCC=CCCCCCCCCCCCCOCC(COP([O-])(=O)OCC[N+](C)(C)C)OC(=O)CCCCCCCCC=CCC=CCC=CCCCCC	-	-	-	-	-	-
YMDB02294	PC(o-22:2(13Z,16Z)/22:2(13Z,16Z))	CCCCCC=CCC=CCCCCCCCCCCCCOCC(COP([O-])(=O)OCC[N+](C)(C)C)OC(=O)CCCCCCCCCCCC=CCC=CCCCCC	-	-	-	-	-	-
YMDB02295	PC(o-22:2(13Z,16Z)/22:3(10Z,13Z,16Z))	CCCCCC=CCC=CCCCCCCCCCCCCOCC(COP([O-])(=O)OCC[N+](C)(C)C)OC(=O)CCCCCCCCC=CCC=CCC=CCCCCC	-	-	-	-	-	-
YMDB02296	PC(o-24:0/18:3(6Z,9Z,12Z))	CCCCCCCCCCCCCCCCCCCCCCCCOCC(COP([O-])(=O)OCC[N+](C)(C)C)OC(=O)CCCCC=CCC=CCC=CCCCCC	-	-	-	-	-	-
YMDB02297	PC(o-24:0/18:3(9Z,12Z,15Z))	CCCCCCCCCCCCCCCCCCCCCCCCOCC(COP([O-])(=O)OCC[N+](C)(C)C)OC(=O)CCCCCCCC=CCC=CCC=CCC	-	-	-	-	-	-
[truncated: 26 more rows]
