# Supplementary material for: Deep learning reveals endogenous sterols as allosteric modulators of the GPCR–Gα interface
Source: eLife. 2025 Dec 8;14:RP106397. doi: 10.7554/eLife.106397 (PMC12685305; doi:10.7554/eLife.106397)
Supplement: Supplementary file 5. [file elife-106397-supp5.xlsx]

## Sheet: Supplementary File 5
SrNum	Name	Hit Cav	KEGG_IDs	YMDB IDs	SMILES	Status	Consume
1	nonaprenyl 4-hydroxybenzoate	C45	C03885	YMDB00615	CC(C)=CCC\C(C)=C\CC\C(C)=C\CC\C(C)=C\CC\C(C)=C\CC\C(C)=C\CC\C(C)=C\CC\C(C)=C\CC\C(C)=C\COC(=O)C1=CC=C(O)C=C1	Not mapped
2	Glycyrrhyzin	C45	NA	YMDB01703	CC1(C)[C@H](CC[C@@]2(C)[C@H]1CC[C@]1(C)[C@@H]2C(=O)C=C2[C@@H]3C[C@](C)(CC[C@]3(C)CC[C@@]12C)C(O)=O)O[C@H]1O[C@@H]([C@@H](O)[C@H](O)[C@H]1O[C@@H]1O[C@@H]([C@@H](O)[C@H](O)[C@H]1O)C(O)=O)C(O)=O	Not mapped
3	zymosterol intermediate 2	C45	C05437	YMDB00608	[H][C@@]1(CC[C@@]2([H])C3=C(CC[C@]12C)[C@@]1(C)CCC(=O)C[C@]1([H])CC3)[C@H](C)CCC=C(C)C	Mapped	ERG27
4	hexaprenyl diphosphate	C45	C01230	YMDB00633	CC(C)=CCC\C(C)=C\CC\C(C)=C\CC\C(C)=C\CC\C(C)=C\CC\C(C)=C\COP(O)(=O)OP(O)(O)=O	Mapped	COQ2
5	(5S,6S)-di-HETE	C45	NA	YMDB00728	CCCCC\C=C/C\C=C/C=C/C=C/[C@H](O)[C@@H](O)CCCC(O)=O	Not mapped
6	zymosterol intermediate 1c	C45	NA	YMDB00607	[H][C@@]1(CC[C@@]2([H])C3=C(CC[C@]12C)[C@@]1(C)CC[C@H](O)C(C(C)=O)[C@]1([H])CC3)[C@H](C)CCC=C(C)C	Not mapped
7	Delta(6)-trans,Delta(8)-cis-leukotriene B4	C45	NA	YMDB00729	CCCCC\C=C/C[C@@H](O)\C=C\C=C/C=C/[C@@H](O)CCCC(O)=O	Not mapped
8	Kaempferol 3-O-glucoside	C4	C12249	YMDB01723	C[C@@H]1O[C@H](OC2=CC(O)=C3C(=O)C(O[C@@H]4O[C@H](CO)[C@@H](O)[C@H](O)[C@H]4O)=C(OC3=C2)C2=CC=C(O)C=C2)[C@H](O)[C@H](O)[C@H]1O	Not mapped
9	4beta-methylzymosterol-4alpha-carboxylic acid	C45	NA	YMDB00610	[H][C@@]1(CC[C@@]2([H])C3=C(CC[C@]12C)[C@@]1(C)CC[C@H](O)[C@@](C)(C(O)=O)[C@]1([H])CC3)[C@H](C)CCC=C(C)C	Not mapped
10	Dehydroergosterol	C45	NA	YMDB02320	CC(C)[C@@H](C)\C=C\[C@@H](C)[C@H]1CC[C@H]2C3=CC=C4C[C@@H](O)CC[C@]4(C)C3=CC[C@]12C	Not mapped
11	Malvidin 3-O-(acetylglucoside)	C45	NA	YMDB01735	COC1=CC(=CC(OC)=C1O)C1=C(O[C@@H]2O[C@H](COC(C)=O)[C@@H](O)[C@H](O)[C@H]2O)C=C2C(O)=CC(O)=CC2=[O+]1	Not mapped
12	zymosteryl oleate	C45	NA	YMDB00549	CCCCCCCC\C=C/CCCCCCCC(=O)O[C@H]1CC[C@]2(C)C3=C(CC[C@@]2([H])C1)[C@]1([H])CC[C@]([H])([C@H](C)CCC=C(C)C)[C@@]1(C)CC3	Not mapped
13	Castavinol C2	C45	NA	YMDB01650	COC1=C(O)C=CC(=C1)[C@]12OC(C)([C@H]([C@H]1O[C@@H]1O[C@@H](CO)[C@@H](O)[C@H](O)[C@@H]1O)C1=C(O2)C=C(O)C=C1)C(C)=O	Not mapped
14	fecosteryl oleate	C45	NA	YMDB00544	CCCCCCCC\C=C/CCCCCCCC(=O)O[C@H]1CC[C@]2(C)C3=C(CC[C@@]2([H])C1)[C@]1([H])CC[C@]([H])([C@H](C)CCC(=C)C(C)C)[C@@]1(C)CC3	Not mapped
15	Myricetin 3-O-glucuronide	C45	NA	YMDB01756	O[C@@H]1[C@@H](O)[C@H](OC2=C(OC3=CC(O)=CC(O)=C3C2=O)C2=CC(O)=C(O)C(O)=C2)O[C@@H]([C@H]1O)C(O)=O	Not mapped
16	Maltulose	C4	C19633	YMDB01480	OCC(OC1OC(CO)C(O)C(O)C1O)C(O)C(O)C(=O)CO.OCC1OC(OC2COC(O)(CO)C(O)C2O)C(O)C(O)C1O	Not mapped
17	4beta-(hydroxymethyl)-4alpha-methyl-5alpha-cholest-7-en-3beta-ol	C45	C04814	YMDB00972	[H][C@@]1(CC[C@@]2([H])C3=CC[C@@]4([H])[C@@](C)(CO)[C@@H](O)CC[C@]4(C)[C@@]3([H])CC[C@]12C)[C@H](C)CCCC(C)C	Not mapped
18	1-(5-phospho-D-ribosyl)-5-[(5-phospho-D-ribosylamino)methylideneamino]imidazole-4-carboxamide	C4	C04896	YMDB00417	O[C@H]1[C@@H](O)[C@H](N\C=N\C2=C(C(=O)N)N=CN2[C@@H]2O[C@H](COP(=O)(O)O)[C@@H](O)[C@H]2O)O[C@@H]1COP(=O)(O)O	Mapped	HIS6
19	Malvidin glucoside-ethyl-catechin	C45	NA	YMDB01738	COC1=CC(=CC(OC)=C1O)C1=[O+]C2=C(C(C)C3=C4CC(C(O)CC4=C(O)C=C3O)C3=CC(O)=C(O)C=C3)C(O)=CC(O)=C2C=C1O[C@@H]1O[C@H](CO)[C@@H](O)[C@H](O)[C@H]1O	Not mapped
20	Kaempferol 3-O-glucuronide	C45	NA	YMDB01724	O[C@@H]1[C@@H](O)C(OC2=C(OC3=C(C(O)=CC(O)=C3)C2=O)C2=CC=C(O)C=C2)O[C@@H]([C@H]1O)C(O)=O	Not mapped
21	Delphinidin 3-O-(acetylglucoside)	C45	NA	YMDB01666	CC(=O)OC[C@H]1O[C@@H](OC2=C([O+]=C3C=C(O)C=C(O)C3=C2)C2=CC(O)=C(O)C(O)=C2)[C@H](O)[C@@H](O)[C@@H]1O	Not mapped
22	7,8-Didehydrodesmosterol	C45	C05107	YMDB01489	CC(CCC=C(C)C)C1CCC2C3=CC=C4CC(O)CCC4(C)C3CCC12C	Not mapped
23	14-demethyllanosterol	C45	C05108	YMDB00604	[H][C@@]1(CC[C@@]2([H])C3=C(CC[C@]12C)[C@@]1(C)CC[C@H](O)C(C)(C)[C@]1([H])CC3)[C@H](C)CCC=C(C)C	Mapped	ERG25
24	episteryl oleate	C45	NA	YMDB00541	CCCCCCCC\C=C/CCCCCCCC(=O)O[C@H]1CC[C@@]2(C)[C@@]([H])(CC=C3[C@]4([H])CC[C@]([H])([C@H](C)CCC(=C)C(C)C)[C@@]4(C)CC[C@]23[H])C1	Not mapped
25	Leucocyanidin	C4	C05906	YMDB01726	O[C@H]1[C@@H](O)C2=C(O)C=C(O)C=C2O[C@@H]1C1=CC(O)=C(O)C=C1	Not mapped
26	lanosteryl oleate	C45	NA	YMDB00546	CCCCCCCC\C=C/CCCCCCCC(=O)O[C@H]1CC[C@]2(C)C3=C(CC[C@@]2([H])C1(C)C)[C@]1(C)CC[C@]([H])([C@H](C)CCC=C(C)C)[C@@]1(C)CC3	Mapped	YEH2, YEH1, TGL1
27	3-dehydro-4-methylzymosterol	C45	C15816	YMDB00609	[H][C@@]1(CC[C@@]2([H])C3=C(CC[C@]12C)[C@@]1(C)CCC(=O)C(C)[C@]1([H])CC3)[C@H](C)CCC=C(C)C	Mapped	ERG27
28	zymosterol intermediate 1b	C45	NA	YMDB00613	[H][C@@]1(CC[C@@]2([H])C3=C(CC[C@]12C)[C@@]1(C)CC[C@H](O)C(C=O)[C@]1([H])CC3)[C@H](C)CCC=C(C)C	Not mapped
29	Myo-Inositol hexakisphosphate	C4	C01204	YMDB00500	OP(O)(=O)O[C@H]1[C@H](OP(O)(O)=O)[C@@H](OP(O)(O)=O)[C@H](OP(O)(O)=O)[C@H](OP(O)(O)=O)[C@@H]1OP(O)(O)=O	Mapped	KCS1, VIP1
30	Engeletin	C45	NA	YMDB01680	C[C@@H]1O[C@@H](O[C@@H]2[C@H](OC3=CC(O)=CC(O)=C3C2=O)C2=CC=C(O)C=C2)[C@H](O)[C@H](O)[C@H]1O	Not mapped
31	udp-galactose	C4	C00052	YMDB00797	OC[C@H]1O[C@@H](OP(O)(=O)OP(O)(=O)OC[C@H]2O[C@H]([C@H](O)[C@@H]2O)C2=CC(=O)NC(=O)N2)[C@H](O)[C@@H](O)[C@H]1O	Not mapped
32	Castavinol C4	C45	NA	YMDB01652	COC1=CC(=CC(OC)=C1O)[C@@]12OC(C)([C@@H]([C@@H]1O[C@@H]1O[C@@H](CO)[C@@H](O)[C@H](O)[C@@H]1O)C1=C(O2)C=C(O)C=C1)C(C)=O	Not mapped
33	(6R)-5,10-Methenyltetrahydrofolic acid	C45	C00445	YMDB00515	[H][C@@]12CN(C=[N+]1C1=C(NC2)N=C(N)NC1=O)C1=CC=C(C=C1)C(=O)N[C@@H](CCC(O)=O)C(O)=O	Mapped	ADE8, GCV1
34	episterol	C45	C15777	YMDB00540	[H][C@@]1(CC[C@@]2([H])C3=CC[C@@]4([H])C[C@@H](O)CC[C@]4(C)[C@@]3([H])CC[C@]12C)[C@H](C)CCC(=C)C(C)C	Mapped	ERG3
35	UDP-D-galactose	C4	C00052	YMDB00692	OC[C@H]1OC(OP(O)(=O)OP(O)(=O)OC[C@H]2O[C@H]([C@H](O)[C@@H]2O)N2C=CC(=O)NC2=O)[C@H](O)[C@@H](O)[C@H]1O	Not mapped
36	Castavinol C3	C45	NA	YMDB01651	COC1=C(O)C(O)=CC(=C1)[C@]12OC(C)([C@H]([C@H]1O[C@@H]1O[C@@H](CO)[C@@H](O)[C@H](O)[C@@H]1O)C1=C(O2)C=C(O)C=C1)C(C)=O	Not mapped
37	Cyanidin 3-O-(acetylglucoside)	C45	NA	YMDB01661	O[C@@H]1[C@@H](COC(O)=O)O[C@@H](OC2=C([O+]=C3C=C(O)C=C(O)C3=C2)C2=CC(O)=C(O)C=C2)[C@H](O)[C@H]1O	Not mapped
38	N-(5-phospho-beta-D-ribosyl)anthranilic acid	C4	C04302	YMDB00054	O[C@H]1[C@@H](O)[C@H](NC2=CC=CC=C2C(O)=O)O[C@@H]1COP(O)(O)=O	Not mapped
39	Quercetin	C45	C00389	YMDB01777	OC1=CC2=C(C(O)=C1)C(=O)C(O)=C(O2)C1=CC=C(O)C(O)=C1	Not mapped
40	NADPH	C45	C00005	YMDB00426	NC(=O)C1=CN(C=CC1)[C@@H]1O[C@H](COP(O)(=O)OP(O)(=O)OC[C@H]2O[C@H]([C@H](OP(O)(O)=O)[C@@H]2O)N2C=NC3=C2N=CN=C3N)[C@@H](O)[C@H]1O	Not mapped
41	ergosta-5,7,24(28)-trien-3beta-ol	C45	C15780	YMDB00605	[H][C@@]1(CC[C@@]2([H])C3=CC=C4C[C@@H](O)CC[C@]4(C)[C@@]3([H])CC[C@]12C)[C@H](C)CCC(=C)C(C)C	Mapped	ERG5
42	4,4-dimethyl-5alpha-cholest-7-en-3beta-ol	C45	C04530	YMDB00795	[H][C@@](C)(CCCC(C)C)[C@@]1([H])CC[C@@]2([H])C3=CC[C@@]4([H])C(C)(C)[C@@H](O)CC[C@]4(C)[C@@]3([H])CC[C@]12C	Not mapped
43	3beta-hydroxy-4beta-methyl-5alpha-cholest-7-ene-4alpha-carboxylic acid	C45	C04840	YMDB00819	[H][C@@]1(CC[C@@]2([H])C3=CC[C@]4([H])[C@](C)(CC[C@H](O)[C@@]4(C)C(O)=O)[C@@]3([H])CC[C@]12C)[C@H](C)CCCC(C)C	Not mapped
44	Cyanidin 3-O-(coumaroylglucoside)	C45	C12095	YMDB01662	O[C@@H]1[C@@H](COC(=O)\C=C\C2=CC=C(O)C=C2)O[C@@H](OC2=C([O+]=C3C=C(O)C=C(O)C3=C2)C2=CC(O)=C(O)C=C2)[C@H](O)[C@H]1O	Not mapped
45	Tehydroabietic acid	C45	C12078	YMDB02310	CC(C)C1=CC=C2C(CC[C@@H]3[C@](C)(CCC[C@@]23C)C(O)=O)=C1	Not mapped
46	Petunidin 3-O-(coumaroylglucoside)	C45	NA	YMDB01772	COC1=CC(=CC(O)=C1O)C1=C(O[C@@H]2O[C@H](COC(=O)\C=C\C3=CC=C(O)C=C3)[C@@H](O)[C@H](O)[C@H]2O)C=C2C(O)=CC(O)=CC2=[O+]1	Not mapped
47	zymosterol intermediate 1a	C45	NA	YMDB00612	[H][C@@]1(CC[C@@]2([H])C3=C(CC[C@]12C)[C@@]1(C)CC[C@H](O)C(CO)[C@]1([H])CC3)[C@H](C)CCC=C(C)C	Not mapped
48	Castavinol C1	C45	NA	YMDB01649	COC1=CC(=CC(OC)=C1O)[C@]12OC(C)([C@H]([C@H]1O[C@@H]1O[C@@H](CO)[C@@H](O)[C@H](O)[C@@H]1O)C1=C(O2)C=C(O)C=C1)C(C)=O	Not mapped
49	Delphinidin	C45	C05908	YMDB01664	OC1=CC(O)=C2C=C(O)C(=[O+]C2=C1)C1=CC(O)=C(O)C(O)=C1	Not mapped
50	P(1),P(4)-bis(5'-guanosyl) tetraphosphate	C4	C01261	YMDB00600	NC1=NC2=C(N=CN2[C@@H]2O[C@H](COP(O)(=O)OP(O)(=O)OP(O)(=O)OP(O)(=O)OC[C@H]3O[C@H]([C@H](O)[C@@H]3O)N3C=NC4=C3N=C(N)NC4=O)[C@@H](O)[C@H]2O)C(=O)N1	Not mapped
51	Succinyl-CoA	C45	C00091	YMDB00514	CC(C)(COP(O)(=O)OP(O)(=O)OC[C@H]1O[C@H]([C@H](O)[C@@H]1OP(O)(O)=O)N1C=NC2=C1N=CN=C2N)[C@@H](O)C(=O)NCCC(=O)NCCSC(=O)CCC(O)=O	Not mapped
52	Hopeaphenol	C45	NA	YMDB01713	OC1=CC=C(C=C1)[C@@H]1OC2=C3[C@H]1C1=CC(O)=CC(O)=C1[C@@H]([C@@H]([C@H]1[C@H](C4=CC=C(O)C=C4)C4=C(O)C=C(O)C=C4[C@H]4[C@@H](OC5=C4C1=CC(O)=C5)C1=CC=C(O)C=C1)C3=CC(O)=C2)C1=CC=C(O)C=C1	Not mapped
53	2-trans,6-trans,10-trans-geranylgeranyl diphosphate	C45	C00353	YMDB00359	CC(C)=CCC\C(C)=C\CC\C(C)=C\CC\C(C)=C\COP(O)(=O)OP(O)(O)=O	Mapped	COQ1
54	24-methylidene-5alpha-cholest-8-en-3beta-ol	C45	C04525	YMDB00545	[H][C@@]1(CC[C@@]2([H])C3=C(CC[C@]12C)[C@@]1(C)CC[C@H](O)C[C@]1([H])CC3)[C@H](C)CCC(=C)C(C)C	Mapped	ERG2
55	nicotinic acid D-ribonucleotide	C4	C01185	YMDB00741	O[C@H]1[C@@H](O)[C@@H](O[C@@H]1COP(O)(O)=O)[N+]1=CC=CC(=C1)C(O)=O	Mapped	NMA1, NMA2 SDT1, ISN1
56	(6R)-5,10-methylenetetrahydrofolic acid	C45	C00143	YMDB00848	[H][C@@]12CN(CN1C1=C(NC2)N=C(N)NC1=O)C1=CC=C(C=C1)C(=O)N[C@@H](CCC(O)=O)C(O)=O	Mapped	SHM1, SHM2, MET12, MET13
57	3beta-hydroxy-4beta-methyl-5alpha-cholest-7-ene-4alpha-carbaldehyde	C45	C11509	YMDB00870	[H][C@@]1(CC[C@@]2([H])C3=CC[C@@]4([H])[C@](C)(C=O)[C@@H](O)CC[C@]4(C)[C@@]3([H])CC[C@]12C)[C@H](C)CCCC(C)C	Not mapped
58	ubiquinol	C45	C00390	YMDB00902	COC1=C(OC)C(O)C(C\C=C(/C)CC\C=C(/C)CC\C=C(/C)CC\C=C(/C)CC\C=C(/C)CC\C=C(/C)CC\C=C(/C)CCC=C(C)C)=C(C)C1O	Not mapped
59	benzoin	C4	C01408	YMDB00336	OC(C(=O)C1=CC=CC=C1)C1=CC=CC=C1	Not mapped
60	ergosteryl oleate	C45	NA	YMDB00542	CCCCCCCC\C=C/CCCCCCCC(=O)O[C@H]1CC[C@@]2(C)C(=CC=C3[C@]4([H])CC[C@]([H])([C@H](C)\C=C\[C@H](C)C(C)C)[C@@]4(C)CC[C@]23[H])C1	Mapped	YEH2, YEH1, TGL1
61	Fertaric acid	C4	NA	YMDB01693	COC1=CC(\C=C\C(=O)OC(C(O)C(O)=O)C(O)=O)=CC=C1O	Not mapped
62	(S)-2,3-epoxysqualene	C45	C01054	YMDB00727	CC(C)=CCC\C(C)=C\CC\C(C)=C\CC\C=C(/C)CC\C=C(/C)CC[C@@H]1OC1(C)C	Mapped	ERG7
63	1-(5-phosphoribosyl)-5'-AMP	C4	C02741	YMDB00868	O[C@@H]1[C@@H](COP(O)(O)=O)O[C@H]([C@@H]1O)N1C=NC2=C1N=CN([C@@H]1O[C@H](COP(O)(O)=O)[C@@H](O)[C@H]1O)C2=N	Mapped	HIS4
64	3'-Dephospho-CoA	C45	C00882	YMDB00664	CC(C)(COP(O)(=O)OP(O)(=O)OC[C@H]1O[C@H]([C@H](O)[C@@H]1O)N1C=NC2=C1N=CN=C2N)[C@@H](O)C(=O)NCCC(=O)NCCS	Mapped	CAB5
65	Biotinyl-5'-AMP	C45	C05921	YMDB00602	[H][C@]12CS[C@@H](CCCCC(=O)OP(O)(=O)OC[C@H]3O[C@H]([C@H](O)[C@@H]3O)N3C=NC4=C3N=CN=C4N)[C@@]1([H])NC(=O)N2	Mapped	BPL1
66	pentaprenyl diphosphate	C45	C04217	YMDB00632	CC(C)=CCC\C(C)=C\CC\C(C)=C\CC\C(C)=C\CC\C(C)=C\COP(O)(=O)OP(O)(O)=O	Not mapped
67	Pallidol	C45	NA	YMDB01763	OC1=CC=C(C=C1)[C@H]1[C@H]2[C@H]([C@@H](C3=C(O)C=C(O)C=C23)C2=CC=C(O)C=C2)C2=CC(O)=CC(O)=C12	Not mapped
68	1-(2-carboxyphenylamino)-1-deoxy-D-ribulose 5-phosphate	C4	C01302	YMDB00251	O[C@H](COP(O)(O)=O)[C@@H](O)C(=O)CNC1=C(C=CC=C1)C(O)=O	Mapped	TRP3
69	squalene	C45	C00751	YMDB00769	CC(C)=CCC\C(C)=C\CC\C(C)=C\CC\C=C(/C)CC\C=C(/C)CCC=C(C)C	Mapped	ERG1
70	ADP-D-ribose 1''-phosphate	C4	NA	YMDB00029	NC1=NC=NC2=C1N=CN2[C@@H]1O[C@H](COP(O)(=O)OP(O)(=O)OC[C@H]2O[C@H](OP(O)(O)=O)[C@H](O)[C@@H]2O)[C@@H](O)[C@H]1O	Not mapped
71	Astringin	C4	C10245	YMDB01640	OC[C@H]1O[C@@H](OC2=CC(O)=CC(\C=C\C3=CC=C(O)C(O)=C3)=C2)[C@H](O)[C@@H](O)[C@@H]1O	Not mapped
72	2-hexaprenyl-5-hydroxy-6-methoxy-3-methyl-1,4-benzoquinone	C45	C05805	YMDB00701	COC1=C(O)C(=O)C(C)=C(C\C=C(/C)CC\C=C(/C)CC\C=C(/C)CC\C=C(/C)CC\C=C(/C)CCC=C(C)C)C1=O	Not mapped
73	Quercetin 3-O-glucuronide	C45	NA	YMDB01779	O[C@@H]1[C@@H](O)C(OC2=C(OC3=C(C(O)=CC(O)=C3)C2=O)C2=CC=C(O)C(O)=C2)O[C@@H]([C@H]1O)C(O)=O	Not mapped
74	fecosteryl palmitoleate	C45	NA	YMDB00552	CCCCCC\C=C/CCCCCCCC(=O)O[C@H]1CC[C@]2(C)C3=C(CC[C@@]2([H])C1)[C@]1([H])CC[C@]([H])([C@H](C)CCC(=C)C(C)C)[C@@]1(C)CC3	Not mapped
75	LysoPC(18:2(9Z,12Z))	C4	C04230	YMDB02212	CCCCCC=CCC=CCCCCCCCC(=O)OC[C@@H](O)COP([O-])(=O)OCC[N+](C)(C)C	Mapped	NTE1, PLB2, PLB1, PLB3, ALE1
76	zymosteryl palmitoleate	C45	NA	YMDB00554	CCCCCC\C=C/CCCCCCCC(=O)O[C@H]1CC[C@]2(C)C3=C(CC[C@@]2([H])C1)[C@]1([H])CC[C@]([H])([C@H](C)CCC=C(C)C)[C@@]1(C)CC3	Not mapped
77	ergosta-5,7,22,24(28)-tetraen-3beta-ol	C45	C05440	YMDB00606	CC(C)C(=C)\C=C\[C@@H](C)[C@@]1([H])CC[C@@]2([H])C3=CC=C4C[C@@H](O)CC[C@]4(C)[C@@]3([H])CC[C@]12C	Mapped	ERG4
78	ergosterol	C45	C01694	YMDB00543	CC(C)[C@@H](C)\C=C\[C@@H](C)[C@@]1([H])CC[C@@]2([H])C3=CC=C4C[C@@H](O)CC[C@]4(C)[C@@]3([H])CC[C@]12C	Mapped	ARE1, ARE2
79	lanosteryl palmitoleate	C45	NA	YMDB00553	CCCCCC\C=C/CCCCCCCC(=O)O[C@H]1CC[C@]2(C)C3=C(CC[C@@]2([H])C1(C)C)[C@]1(C)CC[C@]([H])([C@H](C)CCC=C(C)C)[C@@]1(C)CC3	Not mapped
80	Ubiquinone 4	C45	NA	YMDB01501	COC1=C(OC)C(=O)C(C\C=C(/C)CC\C=C(/C)CC\C=C(/C)CCC=C(C)C)=C(C)C1=O	Not mapped
81	LysoPC(20:4(8Z,11Z,14Z,17Z))	C4	C04230	YMDB02214	CCC=CCC=CCC=CCC=CCCCCCCC(=O)OC[C@@H](O)COP([O-])(=O)OCC[N+](C)(C)C	Mapped	NTE1, PLB2, PLB1, PLB3, ALE1
82	propionyl-CoA	C45	C00100	YMDB00446	CCC(=O)SCCNC(=O)CCNC(=O)[C@H](O)C(C)(C)COP(O)(=O)OP(O)(=O)OC[C@H]1O[C@H]([C@H](O)[C@@H]1OP(O)(O)=O)N1C=NC2=C1N=CN=C2N	Mapped	ATF1, TES1, POX1
83	5,6,7,8-tetrahydrofolyl-L-glutamic acid	C45	C09332	YMDB00773	NC1=NC2=C(NC(CNC3=CC=C(C=C3)C(=O)N[C@@H](CCC(=O)N[C@@H](CCC(O)=O)C(O)=O)C(O)=O)CN2)C(=O)N1	Not mapped
84	Epicatechin gallate	C45	NA	YMDB01681	OC1=CC(O)=C2C[C@H](OC(=O)C3=CC(O)=C(O)C(O)=C3)[C@@H](OC2=C1)C1=CC(O)=C(O)C=C1	Not mapped
85	ergosteryl 3-beta-D-glucoside	C45	NA	YMDB00777	OC[C@H]1O[C@@H](O[C@H]2CC[C@@]3(C)C(=CC=C4[C@]5([H])CC[C@]([H])([C@H](C)\C=C\[C@H](C)C(C)C)[C@@]5(C)CC[C@]34[H])C2)[C@H](O)[C@@H](O)[C@@H]1O	Not mapped
86	UDP-D-glucose	C4	C00029	YMDB00415	OC[C@H]1OC(OP(O)(=O)OP(O)(=O)OC[C@H]2O[C@H]([C@H](O)[C@@H]2O)N2C=CC(=O)NC2=O)[C@H](O)[C@@H](O)[C@@H]1O	Mapped	GSY1, GLG2, GLG1, GSY2, TPS1, TPS2, TSL1, TPS3
87	trans-Isohumulone	C45	NA	YMDB01796	CC(C)CC(=O)C1=C(O)[C@@](O)([C@H](CC=C(C)C)C1=O)C(=O)CC=C(C)C	Not mapped
88	2-hexaprenyl-6-methoxyphenol	C45	C05802	YMDB00440	COC1=CC=CC(C\C=C(/C)CC\C=C(/C)CC\C=C(/C)CC\C=C(/C)CC\C=C(/C)CCC=C(C)C)=C1O	Not mapped
89	4alpha-Methylfecosterol	C45	C15776	YMDB01488	CC(C)C(=C)CCC(C)C1CCC2C3=C(CCC12C)C1(C)CCC(O)C(C)C1CC3	Not mapped
90	Peonidin 3-O-(coumaroylglucoside)	C45	NA	YMDB01768	COC1=C(O)C=CC(=C1)C1=C(O[C@@H]2O[C@H](COC(=O)\C=C\C3=CC=C(O)C=C3)[C@@H](O)[C@H](O)[C@H]2O)C=C2C(O)=CC(O)=CC2=[O+]1	Not mapped
91	episteryl palmitoleate	C45	NA	YMDB00550	CCCCCC\C=C/CCCCCCCC(=O)O[C@H]1CC[C@@]2(C)[C@@]([H])(CC=C3[C@]4([H])CC[C@]([H])([C@H](C)CCC(=C)C(C)C)[C@@]4(C)CC[C@]23[H])C1	Not mapped
92	Delphinidin 3-O-(coumaroylglucoside)	C45	C16370	YMDB01667	O[C@@H]1[C@@H](COC(=O)\C=C\C2=CC=C(O)C=C2)O[C@@H](OC2=C([O+]=C3C=C(O)C=C(O)C3=C2)C2=CC(O)=C(O)C(O)=C2)[C@H](O)[C@H]1O	Not mapped
93	1-C-(indol-3-yl)glycerol 3-phosphate	C4	C03506	YMDB00709	OC(COP(O)(O)=O)C(O)C1=CNC2=C1C=CC=C2	Mapped	TRP5
94	ergosteryl palmitoleate	C45	NA	YMDB00551	CCCCCC\C=C/CCCCCCCC(=O)O[C@H]1CC[C@@]2(C)C(=CC=C3[C@]4([H])CC[C@]([H])([C@H](C)\C=C\[C@H](C)C(C)C)[C@@]4(C)CC[C@]23[H])C1	Not mapped
95	2-hexaprenyl-6-methoxy-3-methyl-1,4-benzoquinone	C45	C05804	YMDB00437	COC1=CC(=O)C(C)=C(C\C=C(/C)CC\C=C(/C)CC\C=C(/C)CC\C=C(/C)CC\C=C(/C)CCC=C(C)C)C1=O	Not mapped
96	acetoacetyl-CoA	C45	C00332	YMDB00529	CC(=O)CC(=O)SCCNC(=O)CCNC(=O)[C@H](O)C(C)(C)COP(O)(=O)OP(O)(=O)OC[C@H]1O[C@H]([C@H](O)[C@@H]1OP(O)(O)=O)N1C=NC2=C1N=CN=C2N	Mapped	ATF1, TES1, ERG10, ERG13
97	PI(16:1(9Z)/0:0)	C4	NA	YMDB01237	CCCCCC\C=C/CCCCCCCC(=O)OC[C@@H](O)COP(O)(=O)O[C@H]1C(O)C(O)C(O)[C@@H](O)C1O	Not mapped
98	Glycogen	C4	C00182	YMDB00881	OC[C@H]1O[C@H](OC[C@H]2O[C@H](O[C@H]3[C@H](O)[C@@H](O)[C@@H](O)O[C@@H]3CO)[C@H](O)[C@@H](O)[C@@H]2O[C@H]2O[C@H](CO)[C@@H](O)[C@H](O)[C@H]2O)[C@H](O)[C@@H](O)[C@@H]1O	Not mapped
99	Dephospho-CoA	C45	C00882	YMDB00357	CC(C)(COP(O)(=O)OP(O)(=O)OC[C@H]1O[C@H]([C@H](O)[C@@H]1O)N1C=NC2=C1N=CN=C2N)C(O)C(=O)NCCC(=O)NCCS	Mapped	CAB5
100	7-Methylguanosine 5'-phosphate	C4	C03998	YMDB00791	C[N+]1=CN([C@@H]2O[C@H](COP(O)(O)=O)[C@H](O)C2O)C2=C1C(=O)NC(N)=N2	Not mapped
101	Delta 8,14 -Sterol	C45	C11508	YMDB00015	[H][C@@]1(CC=C2C3=C(CC[C@]12C)[C@@]1(C)CC[C@H](O)[C@@H](C)[C@]1([H])CC3)[C@H](C)CCC(=C)C(C)C	Mapped	ERG24
102	Lutein	C45	C08601	YMDB01519	O[C@@H]1CC(C)=C(\C=C\C(\C)=C\C=C\C(\C)=C\C=C\C=C(/C)\C=C\C=C(/C)\C=C\[C@H]2C(C)=CC(O)CC2(C)C)C(C)(C)C1	Not mapped
103	P(1)-(5'-adenosyl),P(4)-(5'-guanosyl) tetraphosphate	C45	NA	YMDB00599	NC1=NC(=O)C2=C(N1)N(C=N2)[C@@H]1O[C@H](COP(O)(=O)OP(O)(=O)OP(O)(=O)OP(O)(=O)OC[C@H]2O[C@H]([C@H](O)[C@@H]2O)N2C=NC3=C(N)N=CN=C23)[C@@H](O)[C@H]1O	Not mapped
104	PI(18:1(9Z)/0:0)	C4	NA	YMDB01243	CCCCCCCC\C=C/CCCCCCCC(=O)OC[C@@H](O)COP(O)(=O)O[C@H]1C(O)C(O)C(O)[C@@H](O)C1O	Not mapped
105	NAD	C45	C00003	YMDB00110	NC(=O)C1=C[N+](=CC=C1)[C@@H]1O[C@H](COP(O)(=O)OP(O)(=O)OC[C@H]2O[C@H]([C@H](O)[C@@H]2O)N2C=NC3=C2N=CN=C3N)[C@@H](O)[C@H]1O	Not mapped
106	Phosphoribosyl-AMP	C4	C02741	YMDB00317	O[C@@H]1[C@@H](COP(O)(O)=O)O[C@H]([C@@H]1O)N1C=NC2=C1N=CN([C@H]1O[C@H](COP(O)(O)=O)[C@@H](O)[C@H]1O)C2=N	Mapped	HIS4
107	4,4-Dimethyl-5a-cholesta-8,24-dien-3-b-ol	C45	C05108	YMDB00290	[H][C@@]12CCC([C@H](C)CCC=C(C)C)[C@@]1(C)CCC1=C2CC[C@@]2([H])C(C)(C)[C@@H](O)CC[C@]12C	Mapped	ERG25
108	Malvidin 3-O-glucoside	C4	C12140	YMDB01734	COC1=CC(=CC(OC)=C1O)C1=[O+]C2=C(C=C1O[C@@H]1O[C@H](CO)[C@@H](O)[C@H](O)[C@H]1O)C(O)=CC(O)=C2	Not mapped
109	10-Formyltetrahydrofolic acid	C45	C00234	YMDB00517	NC1=NC2=C(N[C@@H](CN(C=O)C3=CC=C(C=C3)C(=O)N[C@@H](CCC(O)=O)C(O)=O)CN2)C(=O)N1	Mapped	FMT1
110	Protoporphyrin IX	C45	C02191	YMDB00055	CC1=C(CCC(O)=O)/C2=C/C3=N/C(=C\C4=C(C)C(C=C)=C(N4)/C=C4\N=C(\C=C\1/N\2)C(C=C)=C4C)/C(C)=C3CCC(O)=O	Mapped	HEM15
111	3-Hexaprenyl-4-hydroxy-5-methoxybenzoic acid	C45	C05313	YMDB00461	COC1=CC(=CC(C\C=C(/C)CC\C=C(/C)CC\C=C(/C)CC\C=C(/C)CC\C=C(/C)CCC=C(C)C)=C1O)C(O)=O	Not mapped
112	5-Methyltetrahydrofolic acid	C45	C00440	YMDB00238	CN1C(CNC2=CC=C(C=C2)C(=O)N[C@H](CCC(O)=O)C(O)=O)CNC2=C1C(=O)NC(N)=N2	Not mapped
113	Inositol 1,3,4,5,6-pentakisphosphate	C4	C01284	YMDB00946	O[C@@H]1[C@H](OP(O)(O)=O)[C@@H](OP(O)(O)=O)[C@H](OP(O)(O)=O)[C@@H](OP(O)(O)=O)[C@@H]1OP(O)(O)=O	Mapped	IPK1
114	5,10-Methenyltetrahydrofolate	C45	C00445	YMDB00879	NC1=NC(=O)C2=C(NCC3CN(C=[N+]23)C2=CC=C(C=C2)C(=O)N[C@@H](CCC(O)=O)C(O)=O)N1	Mapped	GCV1
115	Delphinidin 3-O-glucoside	C4	C12138	YMDB01665	OC[C@H]1O[C@@H](OC2=CC3=C(C=C(O)C=C3O)[O+]=C2C2=CC(O)=C(O)C(O)=C2)[C@H](O)[C@@H](O)[C@@H]1O	Not mapped
116	Acetyl-CoA	C45	C00024	YMDB00312	CC(=O)SCCNC(=O)CCNC(=O)[C@H](O)C(C)(C)COP(O)(=O)OP(O)(=O)OC[C@H]1O[C@H]([C@H](O)[C@@H]1OP(O)(O)=O)N1C=NC2=C1N=CN=C2N	Not mapped
117	Malvidin 3-O-(coumaroylglucoside)	C45	NA	YMDB01737	COC1=CC(=CC(OC)=C1O)C1=[O+]C2=C(C=C1O[C@@H]1O[C@H](COC(=O)\C=C\C3=CC=C(O)C=C3)[C@@H](O)[C@H](O)[C@H]1O)C(O)=CC(O)=C2	Not mapped
118	4-alpha-Methyl-5-alpha-cholest-7-en-3-beta-ol	C45	C08825	YMDB00036	[H][C@@]12CCC([C@H](C)CCCC(C)C)[C@@]1(C)CC[C@@]1([H])C2=CC[C@@]2([H])[C@H](C)[C@@H](O)CC[C@]12C	Not mapped
119	3-Hexaprenyl-4-hydroxybenzoic acid	C45	C13425	YMDB00459	CC(C)=CCC\C(C)=C\CC\C(C)=C\CC\C(C)=C\CC\C(C)=C\CC\C(C)=C\CC1=CC(=CC=C1O)C(O)=O	Not mapped
120	(S)-3-Hydroxyisobutyryl-CoA	C45	C06000	YMDB00053	CC(CO)C(=O)SCCNC(=O)CCNC(=O)C(O)C(C)(C)COP(O)(=O)OP(O)(=O)OCC1OC(C(O)C1OP(O)(O)=O)N1C=NC2=C(N)N=CN=C12	Mapped	EHD3
121	5,6,7,8-Tetrahydrofolic acid	C45	C00101	YMDB00483	NC1=NC(=O)C2=C(NCC(CNC3=CC=C(C=C3)C(=O)N[C@@H](CCC(O)=O)C(O)=O)N2)N1	Mapped	MIS1, ADE3, GCV1
122	Nicotinamide ribotide	C4	C00455	YMDB00138	NC(=O)C1=CC=C[N+](=C1)[C@@H]1O[C@H](COP(O)([O-])=O)[C@@H](O)[C@H]1O	Mapped	SDT1, ISN1
123	PS(18:1(9Z)/0:0)	C4	NA	YMDB01258	CCCCCCCC\C=C/CCCCCCCC(=O)OC[C@@H](O)COP(O)(=O)OC[C@H](N)C(O)=O	Not mapped
124	Astilbin	C45	C09803	YMDB01639	C[C@@H]1O[C@@H](O[C@@H]2[C@H](OC3=CC(O)=CC(O)=C3C2=O)C2=CC=C(O)C(O)=C2)[C@H](O)[C@H](O)[C@H]1O	Not mapped
125	Coproporphyrinogen III	C45	C03263	YMDB00084	CC1=C2CC3=C(C)C(CCC(O)=O)=C(CC4=C(CCC(O)=O)C(C)=C(CC5=C(CCC(O)=O)C(C)=C(CC(N2)=C1CCC(O)=O)N5)N4)N3	Mapped	HEM13, HEM14
126	Lanosterin	C45	C01724	YMDB00262	[H][C@@]1(CC[C@@]2(C)C3=C(CC[C@]12C)[C@@]1(C)CC[C@H](O)C(C)(C)[C@]1([H])CC3)[C@H](C)CCC=C(C)C	Mapped	ARE1, ARE2, ERG11
127	Protoporphyrinogen IX	C45	C01079	YMDB00156	CC1=C2CC3=C(C)C(C=C)=C(CC4=C(C)C(C=C)=C(CC5=C(C)C(CCC(O)=O)=C(CC(N2)=C1CCC(O)=O)N5)N4)N3	Mapped	HEM14
128	Coenzyme A	C45	C00010	YMDB00045	CC(C)(COP(O)(=O)OP(O)(=O)OC[C@H]1O[C@H]([C@H](O)[C@@H]1OP(O)(O)=O)N1C=NC2=C1N=CN=C2N)C(O)C(=O)NCCC(=O)NCCS	Mapped	PPT2, LYS4
129	Citicoline	C45	C00307	YMDB00090	C[N+](C)(C)CCOP([O-])(=O)OP(O)(=O)OC[C@H]1O[C@H]([C@H](O)[C@@H]1O)N1C=CC(N)=NC1=O	Mapped	CPT1
130	Malvidin 3-O-(cafeoylglucoside)	C45	NA	YMDB01736	COC1=CC(=CC(OC)=C1O)C1=[O+]C2=C(C=C1O[C@@H]1O[C@H](COC(=O)\C=C\C3=CC(O)=C(O)C=C3)[C@@H](O)[C@H](O)[C@H]1O)C(O)=CC(O)=C2	Not mapped
131	PI(14:1(9Z)/0:0)	C4	NA	YMDB01229	CCCC\C=C/CCCCCCCC(=O)OC[C@@H](O)COP(O)(=O)O[C@H]1C(O)C(O)C(O)[C@@H](O)C1O	Not mapped
132	PI(14:0/0:0)	C4	NA	YMDB01223	CCCCCCCCCCCCCC(=O)OC[C@@H](O)COP(O)(=O)O[C@H]1C(O)C(O)C(O)[C@@H](O)C1O	Not mapped
133	beta-Carotene	C45	C02094	YMDB01515	C\C(\C=C\C=C(/C)\C=C\C1=C(C)CCCC1(C)C)=C/C=C/C=C(\C)/C=C/C=C(\C)/C=C/C1=C(C)CCCC1(C)C	Not mapped
134	Peonidin 3-O-glucoside	C4	C12141	YMDB01766	COC1=C(O)C=CC(=C1)C1=[O+]C2=C(C=C1O[C@@H]1O[C@H](CO)[C@@H](O)[C@H](O)[C@H]1O)C(O)=CC(O)=C2	Not mapped
135	Uridine diphosphate glucose	C4	C00029	YMDB00212	OC[C@@H]1OC(OP(O)(=O)OP(O)(=O)OC[C@@H]2O[C@@H]([C@@H](O)[C@H]2O)N2C=CC(=O)NC2=O)[C@@H](O)[C@H](O)[C@H]1O	Mapped	GSY1, GLG2, GLG1, GSY2, TPS1, TPS2, TSL1, TPS3
136	Vitisin A	C45	NA	YMDB01805	COC1=CC(=CC(OC)=C1O)C1=C(O[C@@H]2O[C@H](CO)[C@@H](O)[C@H](O)[C@H]2O)C2=C(C=O)C(=O)OC3=C2C([OH+]1)=CC(O)=C3	Not mapped
137	deamido-NAD(+)	C45	C00857	YMDB00306	NC1=C2N=CN([C@@H]3O[C@H](COP(O)(=O)OP(O)(=O)OC[C@H]4O[C@H]([C@H](O)[C@@H]4O)[N+]4=CC=CC(=C4)C(O)=O)[C@@H](O)[C@H]3O)C2=NC=N1	Mapped	QNS1
138	Tetrahydrofolic acid	C45	C00101	YMDB00139	OC(=O)CCC(NC(=O)C1=CC=C(NCC2CNC3=C(N2)C(O)=NC(=N)N3)C=C1)C(O)=O	Mapped	MIS1, ADE3, GCV1
139	4-alpha-Methyl-5-alpha-cholest-7-en-3-one	C45	C04453	YMDB00186	[H][C@@]1(CC[C@@]2([H])C3=CC[C@@]4([H])[C@H](C)C(=O)CC[C@]4(C)[C@@]3([H])CC[C@]12C)[C@H](C)CCCC(C)C	Not mapped
140	Dihydrofolic acid	C45	C00415	YMDB00079	NC1=NC2=C(N=C(CNC3=CC=C(C=C3)C(=O)N[C@@H](CCC(O)=O)C(O)=O)CN2)C(=O)N1	Not mapped
141	zymosterol	C45	C05437	YMDB00548	[H][C@@](C)(CCC=C(C)C)[C@@]1([H])CC[C@@]2([H])C3=C(CC[C@]12C)[C@@]1(C)CC[C@H](O)C[C@]1([H])CC3	Mapped	ERG6
142	Ellagic acid	C45	C10788	YMDB01679	OC1=C(O)C2=C3C(=C1)C(=O)OC1=C3C(=CC(O)=C1O)C(=O)O2	Not mapped
143	(1S,2R)-1-C-(indol-3-yl)glycerol 3-phosphate	C4	C03506	YMDB00179	[H][C@@](O)(COP(O)(O)=O)[C@@]([H])(O)C1=CNC2=C1C=CC=C2	Mapped	TRP5
144	5,10-Methylene-THF	C45	C00143	YMDB00260	[H][C@@]12CN(CN1C1=C(NC2)N=C(N)NC1=O)C1=CC=C(C=C1)C(=O)NC(CCC(O)=O)C(O)=O	Mapped	SHM1, SHM2
145	Epigallocatechin	C4	C09731	YMDB01682	O[C@@H]1CC2=C(O[C@@H]1C1=CC(O)=C(O)C(O)=C1)C=C(O)C=C2O	Not mapped
146	N10-Formyl-THF	C45	C00234	YMDB00080	NC1=NC(=O)C2=C(NCC(CN(C=O)C3=CC=C(C=C3)C(=O)N[C@@H](CCC(O)=O)C(O)=O)N2)N1	Mapped	FMT1
147	PI(16:0/0:0)	C4	NA	YMDB01233	CCCCCCCCCCCCCCCC(=O)OC[C@@H](O)COP(O)(=O)O[C@H]1C(O)C(O)C(O)[C@@H](O)C1O	Not mapped
148	Petunidin 3-O-(acetylglucoside)	C45	NA	YMDB01771	COC1=C(O)C(O)=CC(=C1)C1=[O+]C2=CC(O)=CC(O)=C2C=C1O[C@@H]1O[C@H](COC(C)=O)[C@@H](O)[C@H](O)[C@H]1O	Not mapped
149	LIPC 18:0;3	C4	NA	YMDB01154	CCCCCCCCCCCCCC[C@@H](O)[C@@H](O)[C@@H](N)COP(O)(=O)O[C@H]1C(O)C(O)C(O)[C@@H](O)C1O	Not mapped
150	3-Hexaprenyl-4,5-dihydroxybenzoic acid	C45	C05200	YMDB00460	CC(C)=CCC\C(C)=C\CC\C(C)=C\CC\C(C)=C\CC\C(C)=C\CC\C(C)=C\CC1=C(O)C(O)=CC(=C1)C(O)=O	Mapped	COQ3
151	24,25-dihydrolanosterol	C45	C05109	YMDB00842	[H][C@@](C)(CCCC(C)C)[C@@]1([H])CC[C@@]2(C)C3=C(CC[C@]12C)[C@@]1(C)CC[C@H](O)C(C)(C)[C@]1([H])CC3	Not mapped
152	PI(18:0/0:0)	C4	NA	YMDB01240	CCCCCCCCCCCCCCCCCC(=O)OC[C@@H](O)COP(O)(=O)O[C@H]1C(O)C(O)C(O)[C@@H](O)C1O	Not mapped
153	NADP	C45	C00006	YMDB00427	NC(=O)C1=C[N+](=CC=C1)[C@@H]1O[C@H](CO[P@](O)(=O)O[P@](O)(=O)OC[C@H]2O[C@H]([C@H](OP(O)(O)=O)[C@@H]2O)N2C=NC3=C(N)N=CN=C23)[C@@H](O)[C@H]1O	Not mapped
154	NADH	C45	C00004	YMDB00143	NC1=C2N=CN(C3OC(COP(O)(=O)OP(O)(=O)OCC4OC(C(O)C4O)N4C=CCC(=C4)C(O)=N)C(O)C3O)C2=NC=N1	Not mapped
155	heptaprenyl diphosphate	C45	C04216	YMDB00634	CC(C)=CCC\C(C)=C\CC\C(C)=C\CC\C(C)=C\CC\C(C)=C\CC\C(C)=C\CC\C(C)=C\COP(O)(=O)OP(O)(O)=O	Not mapped
156	4,4-Dimethylcholesta-8,14,24-trienol	C45	C11455	YMDB00268	[H][C@@]1(CC=C2C3=C(CC[C@]12C)[C@@]1(C)CC[C@H](O)C(C)(C)[C@]1([H])CC3)[C@H](C)CCC=C(C)C	Mapped	ERG24
157	Cholesterol	C45	C00187	YMDB00313	[H][C@@]12CC[C@H]([C@H](C)CCCC(C)C)[C@@]1(C)CC[C@@]1([H])[C@@]2([H])CC=C2CC(O)CC[C@]12C	Mapped	ARE1, ARE2
158	2-Hexaprenyl-3-methyl-5-hydroxy-6-methoxy-1,4-benzoquinol	C45	NA	YMDB00953	COC1=C(O)C(O)=C(C)C(CC=C(C)CCC=C(C)CCC=C(C)CCC=C(C)CCC=C(C)CCC=C(C)C)=C1O	Mapped	COQ3
159	2-Octaprenyl-3-methyl-6-methoxy-1,4-benzoquinol	C45	NA	YMDB00342	COC1=CC(O)C(C)=C(C\C=C(/C)CC\C=C(/C)CC\C=C(/C)CC\C=C(/C)CC\C=C(/C)CCC=C(C)C)C1O	Not mapped
160	PI(12:0/0:0)	C4	NA	YMDB01218	CCCCCCCCCCCC(=O)OC[C@@H](O)COP(O)(=O)O[C@H]1C(O)C(O)C(O)[C@@H](O)C1O	Not mapped
161	Ubiquinone-6	C45	C17568	YMDB00660	COC1=C(OC)C(=O)C(CC=C(C)CCC=C(C)CCC=C(C)CCC=C(C)CCC=C(C)CCC=C(C)C)=C(C)C1=O	Mapped	GUT2
162	Ubiquinol-6	C45	NA	YMDB00915	COC1=C(O)C(C)=C(C\C=C(/C)CC\C=C(/C)CC\C=C(/C)CC\C=C(/C)CC\C=C(/C)CCC=C(C)C)C(O)=C1OC	Not mapped
163	2-Hexaprenyl-6-methoxy-1,4-benzoquinone	C45	C05803	YMDB00174	COC1=CC(=O)C=C(C\C=C(/C)CC\C=C(/C)CC\C=C(/C)CC\C=C(/C)CC\C=C(/C)CCC=C(C)C)C1=O	Not mapped
164	Myricetin	C45	C10107	YMDB01754	OC1=CC(O)=C2C(OC(=C(O)C2=O)C2=CC(O)=C(O)C(O)=C2)=C1	Not mapped
165	Guanosine diphosphate mannose	C4	C00096	YMDB00202	NC1=NC2=C(N=CN2[C@@H]2O[C@H](COP(O)(=O)OP(O)(=O)O[C@H]3O[C@H](CO)[C@@H](O)[C@H](O)[C@@H]3O)[C@@H](O)[C@H]2O)C(=O)N1	Mapped	ALG1, DPM1
166	5-Formyltetrahydrofolic acid	C45	C03479	YMDB00516	NC1=NC(=O)C2=C(NC[C@H](CNC3=CC=C(C=C3)C(=O)N[C@@H](CCC(O)=O)C(O)=O)N2C=O)N1	Not mapped
167	ADP-ribose 1"-2" cyclic phosphate	C4	NA	YMDB00141	NC1=NC=NC2=C1N=CN2[C@@H]1O[C@H](COP(O)(=O)OP(O)(=O)OC[C@H]2OC3OP(O)(=O)OC3C2O)[C@@H](O)[C@H]1O	Not mapped
168	Uridine diphosphate-N-acetylglucosamine	C4	C00043	YMDB00277	CC(=O)N[C@@H]1[C@@H](O)[C@H](O)[C@@H](CO)O[C@@H]1OP(O)(=O)OP(O)(=O)OC[C@H]1O[C@H]([C@H](O)[C@@H]1O)N1C=CC(=O)NC1=O	Mapped	SPT14, GPI2, GPI15, GPI19, GPI1, ERI1
169	Mannotetraose	C4	NA	YMDB00866	OC[C@H]1O[C@H](O[C@H]2O[C@H](CO)[C@@H](O)[C@H](O[C@H]3O[C@H](CO)[C@@H](O)[C@H](O)[C@@H]3O)[C@@H]2O[C@H]2O[C@H](CO)[C@@H](O)[C@H](O)[C@@H]2O)[C@@H](O)[C@@H](O)[C@@H]1O	Not mapped
170	Tetrahydropteroyltri-L-glutamate	C45	C04144	YMDB00081	NC1=NC(=O)C2=C(NC[C@H](CNC3=CC=C(C=C3)C(=O)N[C@@H](CCC(=O)N[C@@H](CCC(=O)N[C@@H](CCC(O)=O)C(O)=O)C(O)=O)C(O)=O)N2)N1	Not mapped
171	3-beta-Hydroxy-4-beta-methyl-5-alpha-cholest-7-ene-4-alpha-carboxylate	C45	C04840	YMDB00182	[H][C@@]12CCC([C@H](C)CCCC(C)C)[C@@]1(C)CC[C@@]1([H])C2=CC[C@]2([H])[C@]1(C)CC[C@H](O)[C@@]2(C)C(O)=O	Not mapped
172	Phylloquinone	C45	C02059	YMDB01526	CC(C)CCCC(C)CCCC(C)CCC\C(C)=C\CC1=C(C)C(=O)C2=CC=CC=C2C1=O	Mapped	RFS1, YCP4, PST2
173	Peonidin 3-O-(acetylglucoside)	C45	NA	YMDB01767	COC1=C(O)C=CC(=C1)C1=[O+]C2=C(C=C1O[C@@H]1O[C@H](COC(C)=O)[C@@H](O)[C@H](O)[C@H]1O)C(O)=CC(O)=C2	Not mapped
174	Myricetin 3-O-glucoside	C4	NA	YMDB01755	OC[C@H]1O[C@@H](OC2=C(OC3=C(C(O)=CC(O)=C3)C2=O)C2=CC(O)=C(O)C(O)=C2)[C@H](O)[C@@H](O)[C@@H]1O	Not mapped
175	N5-Formyl-THF	C45	C03479	YMDB00298	NC1=NC2=C(N(C=O)C(CNC3=CC=C(C=C3)C(=O)NC(CCC(O)=O)C(O)=O)CN2)C(=O)N1	Not mapped
176	5-Methyltetrahydropteroyltri-L-glutamic acid	C45	C04489	YMDB00518	CN1[C@@H](CNC2=CC=C(C=C2)C(=O)N[C@@H](CCC(=O)N[C@@H](CCC(=O)N[C@@H](CCC(O)=O)C(O)=O)C(O)=O)C(O)=O)CNC2=C1C(=O)N=C(N)N2	Mapped	MET6
177	Isorhamnetin 3-O-glucoside	C4	NA	YMDB01721	COC1=C(O)C=CC(=C1)C1=C(O[C@@H]2O[C@H](CO)[C@@H](O)[C@H](O)[C@H]2O)C(=O)C2=C(O)C=C(O)C=C2O1	Not mapped
178	4-hydroxybenzoyl-CoA	C45	C02949	YMDB00496	CC(C)(CO[P@](O)(=O)O[P@](O)(=O)OC[C@H]1O[C@H]([C@H](O)[C@@H]1OP(O)(O)=O)N1C=NC2=C(N)N=CN=C12)[C@@H](O)C(=O)NCCC(=O)NCCSC(=O)C1=CC=C(O)C=C1	Not mapped
179	Vitisin B	C4	NA	YMDB01806	COC1=CC(=CC(OC)=C1O)C1=C(O[C@@H]2O[C@H](CO)[C@@H](O)[C@H](O)[C@H]2O)C2=CCOC3=C2C([OH+]1)=CC(O)=C3	Not mapped
180	octaprenyl diphosphate	C45	C04146	YMDB00635	CC(C)=CCC\C(C)=C\CC\C(C)=C\CC\C(C)=C\CC\C(C)=C\CC\C(C)=C\CC\C(C)=C\CC\C(C)=C\COP(O)(=O)OP(O)(O)=O	Not mapped
181	N,N'-Diformyldityrosine	C45	NA	YMDB00739	OC(=O)C(CC1=CC(=C(O)C=C1)C1=C(O)C=CC(CC(NC=O)C(O)=O)=C1)NC=O	Not mapped
182	Caftaric acid	C4	C00174	YMDB01646	O[C@H]([C@@H](OC(=O)\C=C\C1=CC(O)=C(O)C=C1)C(O)=O)C(O)=O	Not mapped
183	taurocholic acid	C45	C05122	YMDB00770	[H][C@@]1(CC[C@@]2([H])[C@]3([H])[C@H](O)C[C@]4([H])C[C@H](O)CC[C@]4(C)[C@@]3([H])C[C@H](O)[C@]12C)[C@H](C)CCC(=O)NCCS(O)(=O)=O	Not mapped
184	Quercetin 3-O-glucoside	C45	C05623	YMDB01778	OC[C@@H](O)[C@H]1O[C@@H](OC2=C(OC3=CC(O)=CC(O)=C3C2=O)C2=CC=C(O)C(O)=C2)[C@H](O)[C@H]1O	Not mapped
185	5-[(5-phospho-1-deoxy-D-ribulos-1-ylimino)methylamino]-1-(5-phospho-D-ribosyl)imidazole-4-carboxamide	C4	C04916	YMDB00092	[H]C(NC1=C(N=CN1[C@@H]1O[C@H](COP(O)(O)=O)[C@@H](O)[C@H]1O)C(N)=O)=NCC(=O)[C@H](O)[C@H](O)COP(O)(O)=O	Mapped	HIS7
186	FADH2	C45	C01352	YMDB00597	CC1=CC2=C(C=C1C)N(C[C@H](O)[C@H](O)[C@H](O)COP(O)(=O)OP(O)(=O)OC[C@H]1O[C@H]([C@H](O)[C@@H]1O)N1C=NC3=C1N=CN=C3N)C1=C(N2)C(=O)NC(=O)N1	Not mapped
187	presqualene diphosphate	C45	C03428	YMDB00843	CC(C)=CCC\C(C)=C\CC\C(C)=C\[C@@]1([H])[C@]([H])(COP(O)(=O)OP(O)(O)=O)[C@@]1(C)CC\C=C(/C)CCC=C(C)C	Mapped	ERG9
188	CDP-ribitol	C4	C00789	YMDB00867	[H][C@](O)(CO)[C@]([H])(O)[C@]([H])(O)COP(O)(=O)OP(O)(=O)OC[C@H]1O[C@H]([C@H](O)[C@@H]1O)N1C=CC(N)=NC1=O	Not mapped
189	Protoheme IX	C45	C00032	YMDB00987	CC1=C(CCC(O)=O)C2=N\C1=C/C1=C(C)C(C=C)=C3\C=C4/N=C(C=C5N([Fe]N13)C(=C2)C(CCC(O)=O)=C5C)C(C=C)=C4C	Mapped	COX10
190	Riboflavin	C4	C00255	YMDB00534	CC1=C(C)C=C2N(C[C@H](O)[C@H](O)[C@H](O)CO)C3=NC(=O)NC(=O)C3=NC2=C1	Mapped	FMN1
191	4-Coumaroyl-CoA	C45	C00223	YMDB00497	CC(C)(COP(O)(=O)OP(O)(=O)OC[C@H]1O[C@H]([C@H](O)[C@@H]1OP(O)(O)=O)N1C=NC2=C1N=CN=C2N)[C@@H](O)C(=O)NCCC(=O)NCCSC(=O)C=CC1=CC=C(O)C=C1	Not mapped
192	Sirohydrochlorin	C4	C02463	YMDB00249	C[C@]1(CC(O)=O)[C@H](CCC(O)=O)\C2=C\C3=N\C(=C/C4=C(CCC(O)=O)C(CC(O)=O)=C(N4)\C=C4/N=C(/C=C1\N2)[C@@H](CCC(O)=O)[C@]4(C)CC(O)=O)\C(CCC(O)=O)=C3CC(O)=O	Mapped	MET8
193	malonyl-CoA	C5	C00083	YMDB00533	CC(C)(COP(O)(=O)OP(O)(=O)OC[C@H]1O[C@H]([C@H](O)[C@@H]1OP(O)(O)=O)N1C=NC2=C1N=CN=C2N)[C@@H](O)C(=O)NCCC(=O)NCCSC(=O)CC(O)=O	Mapped	MCT1, FAS1, FAS2, ELO2, ELO1, ELO3
194	Isorhamnetin	C5	C10084	YMDB01720	COC1=C(O)C=CC(=C1)C1=C(O)C(=O)C2=C(O)C=C(O)C=C2O1	Not mapped
195	LysoPC(20:4(5Z,8Z,11Z,14Z))	C5	C04230	YMDB02213	CCCCCC=CCC=CCC=CCC=CCCCC(=O)OC[C@@H](O)COP([O-])(=O)OCC[N+](C)(C)C	Mapped	ALE1, NTE1, PLB2, PLB1, PLB3
196	3-(indol-3-yl)pyruvic acid	C5	C00331	YMDB00169	OC(=O)C(=O)CC1=CNC2=CC=CC=C12	Not mapped
197	Coutaric acid	C5	C00174	YMDB01658	CCC(CC)NC1=C(C=CC(=C1)C(O)=O)N1C(=O)CC[C@@]1(CN)CO	Not mapped
198	3-Carboxy-2,3,4,9-tetrahydro-1H-pyrido[3,4-b]indole-1-propanoic acid	C5	NA	YMDB01492	OC(=O)CCC1NC(CC2=C1NC1=CC=CC=C21)C(O)=O	Not mapped
199	S-adenosyl-4-methylthio-2-oxobutanoic acid	C5	C04425	YMDB00250	C[S+](CCC(=O)C(O)=O)C[C@H]1O[C@H]([C@H](O)[C@@H]1O)N1C=NC2=C1N=CN=C2N	Not mapped
200	N-acetyl-D-tryptophan	C5	C03137	YMDB00823	CC(=O)N[C@H](CC1=CNC2=CC=CC=C12)C(O)=O	Not mapped
201	lipoyl-AMP	C5	C16238	YMDB00239	NC1=NC=NC2=C1N=CN2[C@@H]1O[C@H](COP(O)(=O)OC(=O)CCCCC2CCSS2)[C@@H](O)[C@H]1O	Not mapped
202	P1,P4-Bis(5'-adenosyl) tetraphosphate	C5	C01260	YMDB00225	NC1=C2N=CN([C@@H]3O[C@H](COP(O)(=O)OP(O)(=O)OP(O)(=O)OP(O)(=O)OC[C@H]4O[C@H]([C@H](O)[C@@H]4O)N4C=NC5=C(N)N=CN=C45)[C@@H](O)[C@H]3O)C2=NC=N1	Not mapped
203	Kaempferol	C5	C05903	YMDB01722	OC1=CC=C(C=C1)C1=C(O)C(=O)C2=C(O1)C=C(O)C=C2O	Not mapped
204	3',5'-cyclic GMP	C5	C00942	YMDB00454	NC1=NC2=C(N=CN2[C@@H]2O[C@@H]3COP(O)(=O)O[C@H]3[C@H]2O)C(=O)N1	Mapped	PDE1, PDE2
205	Peonidin	C5	C08726	YMDB01765	COC1=C(O)C=CC(=C1)C1=[O+]C2=C(C=C1O)C(O)=CC(O)=C2	Not mapped
206	Malvidin	C5	C08716	YMDB01733	COC1=CC(=CC(OC)=C1O)C1=[O+]C2=C(C=C1O)C(O)=CC(O)=C2	Not mapped
207	Oxidized glutathione	C5	C00127	YMDB00057	NC(CCC(=O)NC(CSSCC(NC(=O)CCC(N)C(O)=O)C(=O)NCC(O)=O)C(=O)NCC(O)=O)C(O)=O	Mapped	GLR1
208	thiamine(1+) diphosphate(1-)	C5	NA	YMDB01093	CC1=C(CCO[P@](O)(=O)O[P@](O)([O-])=O)SC=[N+]1CC1=CN=C(C)N=C1N	Not mapped
209	Cyanidin	C5	C05905	YMDB01659	OC1=CC2=C(C=C(O)C(=[O+]2)C2=CC=C(O)C(O)=C2)C(O)=C1	Not mapped
210	Petunidin	C5	C08727	YMDB01769	COC1=C(O)C(O)=CC(=C1)C1=[O+]C2=C(C=C1O)C(O)=CC(O)=C2	Not mapped
211	Precorrin-2	C5	C02463	YMDB00977	C[C@]1(CC(O)=O)[C@H](CCC(O)=O)\C2=C\C3=C(CC(O)=O)C(CCC(O)=O)=C(CC4=C(CCC(O)=O)C(CC(O)=O)=C(N4)\C=C4/N=C(/C=C1\N2)[C@@H](CCC(O)=O)[C@]4(C)CC(O)=O)N3	Mapped	MET8
