# Supplementary material for: Deep learning reveals endogenous sterols as allosteric modulators of the GPCR–Gα interface
Source: eLife. 2025 Dec 8;14:RP106397. doi: 10.7554/eLife.106397 (PMC12685305; doi:10.7554/eLife.106397)
Supplement: Supplementary file 6. — Of note, the values represent normalized and imputed peak intensities of the indicated metabolites. [file elife-106397-supp6.xlsx]

## Sheet: Supplementary File 6
	Controla	Controlb	Controlc	Controld	Untreateda	Untreatedb	Untreatedc	Untreatedd	a10a	a10b	a10c	a10d	a20a	a20b	a20c	a20d	a30a	a30b	a30c	a30d	a40a	a40b	a40c	a40d	a50a	a50b	a50c	a50d	Ste2a	Ste2b	Ste2c	Ste2d
group	Control	Control	Control	Control	Untreated	Untreated	Untreated	Untreated	a10	a10	a10	a10	a20	a20	a20	a20	a30	a30	a30	a30	a40	a40	a40	a40	a50	a50	a50	a50	Ste2	Ste2	Ste2	Ste2
(2E)-2-(methoxycarbonylmethyl)but-2-enedioic acid	0.00565396	0.0497742	0.00823284	0.0282525	0.0155982	0.0261458	0.0106926	0.00930727	0.117627	0.0948278	0.00579827	0.00246513	0.0286644	0.00436392	0.00433235	0.00615708	0.0289186	0.0427899	0.148814	0.0138174	0.00785494	0.00547506	0.00990765	0.0492221	0.0400191	0.145276	0.0678074	0.0679547	0.00615708	0.00778041	0.303548	0.00632806
(2S,3S,4R)-2-aminohexadecane-1,3,4-triol	0.0348755	0.0354902	0.00232591	0.027032	0.0911353	0.0849674	0.025974	0.0370841	0.0311047	0.133164	0.0366822	0.0307863	0.0404096	0.0626665	0.00457471	0.0144015	0.165793	0.0824598	0.122111	0.070423	0.0596563	0.0816512	0.0590212	0.00344583	0.128857	0.0903009	0.181049	0.140816	0.0144015	0.154235	0.0872841	0.0729431
(6R)-6-(l-erythro-1,2-dihydroxypropyl)-5,6,7,8-tetrahydro-4a-hydroxypterin	0.0229886	0.0272971	0.0259945	0.0566302	0.0386424	0.0450936	0.0522132	0.0283913	0.015821	0.0675509	0.0734237	0.0308429	0.0624648	0.060181	0.00765717	0.02665	0.157329	0.500183	0.0345421	0.0373662	0.0449986	0.0840153	0.0430753	0.0138828	0.0999476	0.0272012	0.0419839	0.0747664	0.02665	0.0597504	0.0234663	0.0255154
(R)-2,3-Dihydroxy-3-methylvalerate	0.045097	0.59825	0.0384263	1.24598	12.3648	0.129658	0.0616926	0.0298254	0.0470102	0.923852	8.50836	0.0328667	0.0423536	0.0402396	0.0280938	0.0194533	0.109473	2.06729	0.458056	0.017789	0.236778	1.35276	0.21717	1.71225	0.40875	0.0842428	0.618214	0.819718	0.0194533	0.941412	0.0262674	0.529262
(R)-2,3-Dihydroxy-isovalerate	0.102213	0.283099	0.187133	1.60884	0.70921	0.539386	0.390235	0.111235	0.0417121	0.085514	0.881129	0.121449	0.210571	0.22034	0.0904694	0.0562965	0.133707	0.430357	0.0525741	0.0311182	0.0210253	0.167185	0.164406	0.155082	0.42101	0.0278851	0.0923666	0.0582026	0.0562965	0.424206	0.416624	0.00302233
(R)-pantolactone	0.285333	0.0138253	2.12576	1.05369	0.498494	0.182914	1.11597	0.319556	0.104138	0.0873415	0.147527	0.307757	0.723619	1.02767	0.226537	0.165089	1.32989	0.0210167	0.0297415	0.0701901	0.0146682	0.0544781	0.081644	0.0346075	0.00697544	0.134711	0.0350819	0.157124	0.165089	0.338944	0.109827	0.0275237
(R)-Pantothenic acid	0.368171	0.23846	0.0795525	0.530184	0.578861	1.44407	0.114043	0.491227	0.660938	2.16578	1.35967	0.895134	0.132135	0.531117	0.640859	0.711059	0.615122	0.50104	0.172632	3.84275	1.54201	1.84276	0.626914	0.314876	0.349688	0.098254	0.0549725	2.68111	0.711059	1.83972	0.517566	0.35097
(S)-3-Hydroxyisobutyric acid	0.0461325	0.0124435	0.0197105	0.0170577	0.029528	0.0140226	0.0433244	0.0359692	0.0332525	0.015502	0.0402237	0.562905	0.0444208	0.0447243	0.48342	0.173974	0.0437085	0.0290351	0.0183136	0.0164904	0.0220853	0.0165776	0.0435041	0.0415349	0.201067	0.0161177	0.0490644	0.00604997	0.173974	0.0291188	0.0485586	0.0197897
(S)-Malic acid	0.92761	0.880875	1.07131	1.17807	1.0926	1.76161	2.03721	0.501783	0.00730139	0.213218	0.155918	1.17058	0.840557	0.85834	0.772997	0.601103	1.05165	0.0527818	0.0249225	0.121851	0.398229	0.594963	0.433533	1.30406	0.326828	0.0382457	0.131481	0.423402	0.601103	0.994621	0.995568	0.0292758
1-(2,3,6-Trimethylphenyl)but-1,3-diene	0.0052051	0.0318003	0.00457223	0.0149446	0.00590223	0.029351	0.00504799	0.00492745	0.0419652	0.0435898	0.0750322	0.00939071	0.00533595	0.00813272	0.00361621	0.00456509	0.0300313	0.0166127	0.0307958	0.0204031	0.0223225	0.0193263	0.0320117	0.0228108	0.108521	0.0147973	0.0543856	0.0227115	0.00456509	0.00896334	0.0127917	0.00955388
1-(4-hydroxyphenyl)ethanol	0.0631532	0.563829	0.477843	1.08128	0.158323	0.963354	0.136261	0.146415	0.768981	0.53359	0.958938	0.0946535	0.0795701	0.102915	0.0377705	0.0649595	0.652672	0.357294	1.80111	0.0867286	0.0365994	0.105143	0.335179	0.0804407	1.93491	0.212541	0.6986	0.0970509	0.0649595	1.23198	0.277092	0.138835
1-pyrroline-3-hydroxy-5-carboxylic acid	0.132588	0.105878	0.670277	0.19394	0.42934	3.04007	0.178514	0.0547697	0.165593	0.279013	0.969491	0.196646	0.651504	0.759603	0.249471	0.179299	0.537812	1.28581	0.392446	0.134023	0.585439	0.701519	0.424555	2.19691	1.37888	0.195957	0.289351	0.189933	0.179299	0.473738	2.82778	0.224028
1-Pyrroline-5-carboxylic acid	0.00379337	0.215471	0.0365246	0.449356	0.340533	0.331375	0.0355429	0.0290355	0.334244	0.438635	0.122989	0.034225	0.0411658	0.0230321	0.0179566	0.0254309	0.388115	0.395676	0.69109	0.163501	0.452356	0.25059	0.0207037	0.296075	0.00610671	0.666867	0.674678	0.328171	0.0254309	0.33872	0.242945	0.0183904
2-(3-Carboxy-3-(methylammonio)propyl)-L-histidine	0.00487994	0.0151212	0.0385118	0.0164882	0.0251638	0.028787	0.0153238	0.00669449	0.00164112	0.0280829	0.031246	0.00705106	0.0109009	0.0121699	0.0102101	0.0172394	0.0184709	0.091617	0.0170931	0.0104416	0.0116465	0.00379724	0.0310892	0.0168557	0.00947631	0.0240343	0.0299462	0.0217683	0.0172394	0.0022379	0.0120968	0.00222677
2-(3-Carboxy-3-aminopropyl)-L-histidine	0.0198081	0.00903457	0.0336828	0.0127361	0.0432416	0.0212354	0.0470146	0.0271004	0.0267776	0.0973184	0.0955868	0.0499512	0.0390577	0.106021	0.022402	0.00935048	0.116892	0.247541	0.0493432	0.0528905	0.038969	0.0271135	0.0429151	0.104513	0.011547	0.0141439	0.03735	0.0551735	0.00935048	0.044992	0.0165613	0.0140679
2,3-Dihydro-2,5-dihydoxy-6-methyl-4-H-pyran-4-one	0.0294107	0.0442018	0.0114	0.318544	0.0834833	0.498552	0.00659273	0.0257178	0.0387711	0.220901	0.273303	0.0416687	0.0227602	0.00981065	0.0197762	0.0151667	0.125632	0.027383	0.0172298	0.0630184	0.110007	0.186076	0.137122	0.0252453	0.178916	0.174543	0.594989	0.0978791	0.0151667	0.188587	0.115405	0.667359
2,3-pentanedione	0.248734	0.030526	0.0627079	2.22308	0.191013	0.563319	0.170944	0.19679	0.229956	0.145882	7.2015	0.348254	0.524931	0.477786	0.405443	0.218082	0.262071	0.523582	0.111119	0.0294913	4.56581	0.358816	0.203431	0.0141045	13.8181	0.0113134	0.0256346	0.129013	0.218082	0.124981	0.252519	0.726663
2,5-Dimethylpyrazine	0.0158281	0.164177	0.0276701	0.0841646	0.0849303	0.0813503	0.0786742	0.0244205	0.0240508	0.437899	0.164373	0.0487681	0.0736308	0.0629075	0.0259122	0.0255034	0.137082	0.28518	0.646183	0.147584	0.125037	0.139075	0.0941845	0.171981	0.0324086	0.382962	0.275916	0.0240493	0.0255034	0.205696	0.392243	0.0408933
2-Acetamido-5-oxopentanoic acid	0.0526809	0.226558	0.0616767	0.460858	0.355708	0.339852	0.00744499	0.0587184	0.360788	0.466331	0.118996	0.0619654	0.0495513	0.029722	0.040433	0.0410039	0.414053	0.435987	0.738364	0.173304	0.484152	0.260449	0.0490303	0.310964	0.0500937	0.705176	0.714827	0.364522	0.0410039	0.376259	0.256588	0.326266
2-Acetolactate	0.00700639	0.0971077	0.0633268	0.498773	0.561277	0.876881	0.0463441	0.0111987	0.00161104	0.282111	0.109176	0.0280977	0.036318	0.0424368	0.0235926	0.0278364	0.0325233	0.0520528	0.0566852	0.115823	0.0296663	0.0730806	0.121091	0.0132057	0.288869	0.215586	0.125283	0.111114	0.0278364	0.299671	0.318764	0.290843
2-acetyl-1-pyrroline	0.0410118	0.137761	0.0882071	0.924062	0.744271	0.436207	0.0177786	0.0314634	1.93508	1.92951	0.160684	0.054704	0.0492314	0.0967944	0.0367584	0.047054	1.95715	0.0818721	3.14616	1.25119	1.48365	1.35175	0.646409	0.0224452	0.326964	4.59145	3.13348	1.16204	0.047054	0.655031	1.03296	0.433941
2-acetyl-2-thiazoline	0.0058378	0.0561591	0.0294358	0.307352	0.257073	0.145775	0.0444316	0.0072788	0.218034	0.141041	0.267895	0.0246131	0.0109045	0.0131078	0.0114923	0.0123922	0.324138	0.818816	0.317312	0.109109	0.216253	0.336789	0.0955177	0.470938	0.326321	0.627616	0.394365	0.164916	0.0123922	0.0906122	0.283376	0.00480923
2-acetylthiophene	0.00350397	0.00376738	0.0292789	0.0100701	0.0223713	0.0208133	0.0162068	0.00457942	0.00668319	0.00488429	0.0252662	0.00507646	0.00342488	0.00308836	0.00318058	0.00389495	0.00539	0.0259496	0.021255	0.024997	0.00970223	0.0112309	0.00721302	0.0100062	0.0137154	0.0188103	0.0270042	0.0109928	0.00389495	0.00933892	0.011151	0.0420623
2-Aminobutyrate	0.252109	0.184927	0.263185	0.698716	1.61697	1.6894	0.21293	0.273653	0.331474	1.31067	13.6319	0.218849	0.253647	0.223976	0.191983	0.137764	0.126129	2.8915	0.144914	0.629026	2.89598	3.26523	0.101737	0.643421	7.5735	1.04797	0.206933	4.2213	0.137764	1.0025	0.849413	1.14267
2-deoxy-D-glucose	0.0154552	0.012492	0.0593645	0.0414213	0.0381404	0.0543715	0.055488	0.030312	0.0551118	0.0279114	0.29758	0.0240978	0.0258529	0.0604346	0.00691451	0.00413141	0.0308207	0.0473078	0.0469099	0.0203831	0.0198461	0.0278318	0.0288894	0.00745108	0.282133	0.0452408	0.0371244	0.0453578	0.00413141	0.0116456	0.0486547	0.0197809
2-deoxy-D-glucose 6-phosphate	0.00567218	0.0131648	0.0512444	0.0162808	0.122841	0.0576282	0.0346535	0.00196253	0.0178548	0.0174035	0.0618364	0.0154574	0.0149617	0.0218471	0.00695402	0.00502513	0.0221057	0.0250733	0.0167779	0.00990918	0.011836	0.017419	0.0154089	0.0341093	0.0266588	0.014983	0.0235992	0.0200101	0.00502513	0.0239688	0.0376315	0.0115223
2-deoxy-D-ribose 5-phosphate	0.149736	0.0347239	0.145144	0.286954	0.133282	0.478746	0.7137	0.206572	0.00651168	0.0618123	0.509171	0.180702	0.243622	0.334482	0.0651963	0.051132	0.325386	0.230169	0.074795	0.0381101	0.044488	0.11267	0.0215313	0.00526414	0.0218705	0.0471356	0.0691304	0.043812	0.051132	0.00844598	0.569813	0.0041134
2'-Deoxyguanosine	1.44659	9.69389	0.0530998	10.2835	9.49565	9.76393	0.18788	1.7557	0.666349	20.9619	1.96115	11.7938	0.721366	0.629447	7.59638	7.11028	1.30187	4.04094	2.82257	22.6072	9.04045	12.6047	27.7151	2.6087	14.6533	0.623227	1.26752	1.704	7.11028	3.4657	10.1653	5.65576
2-Ethyl-3,5-dimethylpyrazine	0.00302659	0.0151439	0.0492849	0.0206008	0.0295784	0.0229779	0.0224187	0.00401046	0.0117905	0.0352809	0.0260076	0.0133158	0.0105106	0.00960209	0.00551488	0.00586094	0.0182282	0.0408474	0.0323389	0.0117824	0.00589016	0.0201109	0.00523294	0.240886	0.0203612	0.0163572	0.0137943	0.0073738	0.00586094	0.00870889	0.0369232	0.0136362
2-Ethylthiazole	0.0079724	0.00706663	0.091996	0.027094	0.050409	0.0405699	0.0372981	0.00579747	0.204225	0.0137745	0.701209	0.0181342	0.0294426	0.100124	0.00719096	0.00640905	0.0502285	0.0432092	0.0511074	0.0114391	0.0107069	0.18907	0.0213129	0.468345	0.0241101	0.0528026	0.0641761	0.0186597	0.00640905	0.0213225	0.0342662	0.0114565
2-furancarboxaldehyde	0.00481109	0.0134068	0.0128684	0.00536746	0.0158184	0.0397102	0.0169413	0.00704659	0.0170453	0.0109309	0.031739	0.0143684	0.00937884	0.0099927	0.0055839	0.00706355	0.0307541	0.0337533	0.0215098	0.00829371	0.0149097	0.0140934	0.0151693	0.0445551	0.0213184	0.0379283	0.0102615	0.00651659	0.00706355	0.0108909	0.0188036	0.0220965
2-Hydroxy-2-isopropylbutanedioic acid	0.305803	0.538707	2.27038	1.17888	0.534361	0.196278	1.17547	0.352383	0.00580304	0.00102528	0.0246058	0.32702	0.766265	1.09053	0.242754	0.167247	1.41147	0.0388039	0.00917193	0.0302932	0.0800588	0.317933	0.102428	0.0036749	0.0358089	0.00487107	0.0657073	0.170561	0.167247	0.0655952	0.0291274	0.0334769
2-Hydroxy-3-oxobutyl phosphate	0.0118311	0.0151646	0.022216	0.0105991	0.00846833	0.0144952	0.0481229	0.0185271	0.0255688	0.0320643	0.0249781	0.0160076	0.0592135	0.0932033	0.0108853	0.00920005	0.140826	0.0476	0.0295771	0.0448798	0.0235154	0.00190914	0.0465003	0.0277639	0.0579012	0.0800968	0.0856667	0.00931023	0.00920005	0.0475016	0.0261305	0.0239995
2-Isopropylmaleic acid	0.0338808	0.0173041	0.188839	0.0570436	0.0227649	0.0347202	0.1737	0.0147499	0.0152299	0.015406	0.0230903	0.0169816	0.135767	0.0355792	0.021707	0.0247419	0.0384444	0.0186496	0.0172758	0.0105247	0.0687034	0.0257114	0.00471289	0.0355418	0.0322542	0.00991999	0.0104264	0.0132641	0.0247419	0.0375182	0.00583121	0.0194971
2-Ketobutyric acid	0.0407043	0.137911	0.0428654	0.18767	0.614169	0.21135	0.0526263	0.0392594	0.0989941	0.0574854	0.346202	0.127178	0.204588	0.0976094	0.124362	0.0792355	0.244625	0.12311	0.0860373	0.0472996	0.0567077	0.652264	0.704723	0.160999	0.349271	0.0062509	0.042164	0.105095	0.0792355	0.436641	0.244911	0.135508
2-Methoxy-3-isobutylpyrazine	0.0220467	0.126159	0.00191157	0.334457	0.412585	0.34689	0.0171178	0.0394265	0.30872	0.501561	0.00749509	0.0109535	0.0197794	0.0199361	0.0154385	0.0215332	0.162914	0.338433	0.0453096	0.185336	0.155136	0.157418	0.0124517	0.0245762	0.343856	0.418951	0.282037	0.123601	0.0215332	0.191698	0.472684	0.172115
2-Methylbutanal	0.975847	0.466128	2.69467	3.83234	7.49121	5.33695	0.396885	0.744841	1.14352	5.1188	2.43117	0.371677	0.694974	0.256879	0.697338	0.278921	3.59944	7.30641	2.01176	0.824093	0.798734	6.62751	3.52881	0.196464	6.81256	1.15986	0.329283	0.183307	0.278921	11.2688	1.32703	17.0023
2-methylpyridine	0.0706515	0.0867545	0.0409256	0.0456376	0.0927582	0.0518377	0.0144849	0.0392828	0.0232592	0.129233	0.0224088	0.0246251	0.694294	0.0384189	0.0340394	0.302308	0.0420049	0.0790879	0.0697291	0.121659	0.0163645	0.0839461	0.169791	0.581808	0.0859954	0.0582085	0.0637714	0.172879	0.302308	0.127972	0.0543931	0.120211
2-phenylbut-2-enal	0.00551129	0.0086478	0.0255639	0.0115977	0.0386982	0.0387741	0.00604083	0.00492745	0.0238219	0.0241027	0.039478	0.00747214	0.0130279	0.022348	0.0118791	0.00328069	0.0304528	0.0340829	0.0227194	0.0105061	0.0118984	0.0159535	0.0145406	0.0478257	0.222454	0.0244492	0.0279866	0.0230209	0.00328069	0.0158204	0.032074	0.00502691
3-(indol-3-yl)pyruvic acid	0.0412709	0.0132123	0.0710053	0.0187736	0.02288	0.034944	0.0879801	0.0296659	0.0442777	0.021732	0.0469271	0.0531211	0.0539716	0.0366568	0.026139	0.0150631	0.042272	0.204279	0.0273066	0.0068025	0.0104457	0.0304839	0.016116	0.192304	0.0685807	0.0124555	0.011881	0.0315556	0.0150631	0.0362809	0.0257042	0.01323
3',5'-cyclic CMP	0.00211023	0.00611696	0.00233109	0.00302933	0.0222805	0.0265986	0.00700135	0.00292485	0.00358057	0.0489585	0.0359203	0.0101146	0.0144464	0.035909	0.0028972	0.00145655	0.0379429	0.0439359	0.0228467	0.0123884	0.00936802	0.0109528	0.00969021	0.0122888	2.07639	0.0206665	0.0696925	0.033378	0.00145655	0.0154847	0.00678966	0.0115214
3',5'-cyclic GMP	0.0512586	0.0333591	0.0851268	0.104675	0.015332	0.0130935	0.0403152	0.0394918	0.00536215	0.0312867	0.0169421	0.0542726	0.567347	0.9507	0.0307136	0.0297771	1.22373	0.715676	0.135793	0.046702	0.0976876	0.405456	0.100252	1.79041	0.945897	0.00214509	0.0357513	0.119738	0.0297771	0.020593	0.0683279	0.0302277
3',5'-cyclic IMP	0.59851	0.0115567	2.22456	0.0108666	0.00867314	0.0118602	1.2378	0.563074	0.0847074	0.0108201	0.0127621	0.434803	1.42537	2.34809	0.666257	0.616389	2.84073	0.0156167	0.421025	0.0050485	0.0151634	0.0207249	0.0216608	0.0557973	0.0122306	0.0103171	0.00936614	0.0352328	0.616389	0.00348342	0.00766798	0.0101019
3-Carboxy-2,3,4,9-tetrahydro-1H-pyrido[3,4-b]indole-1-propanoic acid	0.0209672	0.0046096	0.0423032	0.151667	0.0593435	0.044097	0.029102	0.022622	0.0200914	0.0156694	0.16213	0.0129338	0.0379982	0.0659154	0.00955573	0.0118333	0.0397503	0.449106	0.080428	0.0174618	0.0648382	0.117862	0.0167191	0.0174835	0.125747	0.0320692	0.00576711	0.0107907	0.0118333	0.0214001	0.0474696	0.0133564
3-Hexaprenyl-4-hydroxy-5-methoxybenzoic acid	0.064035	0.0573759	0.192731	0.031345	0.0335709	0.0314498	0.0329148	0.384854	0.140783	0.0518419	0.0438637	0.00387378	0.294962	0.0313795	0.076321	0.0644888	0.0330413	0.0718472	0.168309	0.0181039	0.0184632	0.0314693	0.053036	0.0119106	0.0417173	0.00458871	0.066027	0.0883412	0.0644888	0.039027	0.0347923	0.0175261
3-Hydroxy-2-methyl-4-pyrone	0.00969135	0.0577409	0.0460725	0.38659	0.182493	0.194117	0.062226	0.0212205	0.0619025	0.00826476	0.260946	0.00148931	0.0170504	0.00405375	0.0175698	0.012625	0.155823	0.088101	0.0536987	0.0208746	0.0815659	0.014468	0.0922838	0.0723706	0.0781927	0.147349	0.0976523	0.0735134	0.012625	0.0133831	0.131063	0.019315
3-Methyladenine	0.0954345	0.0574583	0.0634704	0.525275	0.26907	0.904198	0.00236512	0.0749817	0.0986974	0.254622	0.904647	0.123932	0.12128	0.0757432	0.0400937	0.0063075	0.057092	0.180122	0.0742128	0.117342	0.0396765	0.187187	0.0247332	0.0436123	0.302553	0.197641	0.12819	0.134011	0.0063075	0.135179	0.361477	0.306335
4-(2-Aminophenyl)-2,4-dioxobutanoic acid	0.0144678	0.084156	0.029394	0.0243154	0.0567534	0.0960112	0.0245407	0.0160313	0.0866482	0.0777874	0.159511	0.012943	0.0221092	0.0479673	0.00780063	0.00769711	0.0672094	0.213827	0.0807097	0.0358972	0.0534489	0.226037	0.00419971	0.263466	0.351236	0.149469	0.127406	0.0883147	0.00769711	0.0441847	0.0863346	0.00866405
4-acetamidobutanal	0.861759	0.686915	0.474255	1.07226	1.26907	1.20913	0.356483	0.949704	0.791336	0.938773	1.03617	0.596625	0.842339	0.0818536	0.50993	0.436146	0.622873	5.16929	0.539421	0.375754	0.494357	1.29871	0.707328	0.462321	0.125798	0.361064	0.652324	0.272445	0.436146	2.83969	0.957127	1.02612
4-amino-4-deoxychorismic acid	0.00192535	0.0390815	0.0599871	0.175002	0.355084	0.296678	0.0383781	0.00682136	0.141731	0.150247	0.203303	0.0148035	0.00535869	0.00668704	0.0242586	0.00456869	0.246498	0.456191	0.119672	0.057168	0.0696901	0.220704	0.0166674	0.158191	0.0620663	0.119189	0.15416	0.125619	0.00456869	0.161532	0.279723	0.0290561
4-guanidinobutanamide	0.213984	0.492931	0.0623774	0.328488	0.28441	0.293211	0.249771	0.215683	0.15708	0.803236	1.70513	0.361273	0.658092	0.273993	0.317885	0.227308	0.665442	0.0282178	0.247287	0.472067	0.761399	0.717499	1.01325	0.460584	0.265222	0.614563	1.00186	0.594093	0.227308	0.178993	0.428522	0.36316
4-Hydroxy-L-threonine	0.184453	9.84667	0.171517	1.55638	15.7918	1.759	0.153704	0.58501	0.160434	10.7567	15.164	1.3617	3.60826	2.61807	0.304935	0.27842	5.77337	33.1555	15.074	3.74511	9.08234	21.1491	7.63845	0.220695	2.4454	2.74649	12.0143	15.1109	0.27842	3.44092	1.78795	1.14863
4-methylumbelliferone	0.0396969	0.00928957	0.0221866	0.00996714	0.00765416	0.0117614	0.013453	0.0456366	0.0312967	0.00537947	0.00712345	0.0193724	0.0264786	0.0375544	0.0103331	0.00460048	0.120281	0.0086086	0.0170218	0.00207714	0.00916739	0.00679053	0.00507788	0.0307284	0.0148403	0.0136641	0.00816219	0.0106889	0.00460048	0.00851664	0.0107646	0.0150554
4-Vinylguaiacol	0.0169275	0.200112	0.0254861	0.327769	0.0166881	0.415576	0.0208275	0.0213215	0.272947	0.350254	0.0198909	0.0204714	0.0134899	0.0161683	0.0112925	0.0115694	0.115612	0.0232164	0.206383	0.0578072	0.115085	0.0748515	0.0353453	0.0610855	1.48509	0.394023	0.137486	0.0496818	0.0115694	0.140813	0.254082	0.0327252
4-Vinylphenol	0.0067283	0.0592278	0.0582956	0.212776	0.203479	0.334017	0.021113	0.00835719	0.0620747	0.08731	0.120027	0.00815397	0.00846069	0.0105208	0.0342935	0.00420051	0.0354887	0.0930254	0.0554175	0.0168307	0.0110191	0.065427	0.0100947	0.0116897	0.0527625	0.128438	0.0762435	0.0141461	0.00420051	0.0507697	0.0777768	0.00537295
5-(2-Hydroxyethyl)-4-methylthiazole	0.00350397	0.00824656	0.0144259	0.0122066	0.021507	0.0196033	0.00405515	0.0055414	0.0133995	0.0133112	0.0258778	0.00843712	0.00380508	0.00292027	0.00332132	0.00371056	0.0269949	0.0259709	0.0219401	0.0270602	0.00825802	0.0122693	0.00892786	0.0201147	0.309938	0.0619509	0.0367057	0.0209101	0.00371056	0.00859418	0.0156325	0.0432381
5-Amino-1-(5-phospho-D-ribosyl)imidazole	0.174983	0.215379	0.165539	1.81232	0.590444	0.0867287	0.259961	0.132867	0.114859	0.135118	0.357241	0.0167636	0.18626	0.0462241	0.0561142	0.027074	0.271997	3.61503	0.148684	0.0858315	0.0247675	0.160815	0.213438	0.00939345	1.65185	0.00763911	0.155993	0.121407	0.027074	0.0882549	1.98	0.759579
5-hydroxy furancarboxylic acid	0.00391671	0.00292234	0.0301729	0.00537765	0.0267272	0.0448952	0.0434241	0.016778	0.0123685	0.0201075	0.00759392	0.00666039	0.0102912	0.245487	0.00968685	0.00692785	0.0357919	0.0324342	0.0178931	0.0073079	0.00793578	0.0156733	0.0190098	0.0428721	0.0579903	0.0163283	0.0121264	0.0204035	0.00692785	0.0294675	0.00554895	0.010166
5-methyl-2-furancarboxaldehyde	0.0162386	0.0196416	0.00756531	0.0551118	0.0451161	0.0176986	0.00414958	0.00145578	0.0277616	0.114843	0.0695519	0.0412114	0.0222356	0.0634452	0.0160074	0.0656655	0.0739552	0.0594107	0.153386	0.112516	0.152915	0.0453412	0.135336	0.0132148	0.166874	0.418047	0.360504	0.083652	0.0656655	0.0898355	0.0330535	0.0953032
5'-Methylthioadenosine	0.0889034	0.140443	0.0416452	0.192622	0.137924	0.248601	0.12438	0.120596	0.0165971	0.310687	0.048422	0.359018	0.294333	0.438313	0.0776518	0.128015	0.23659	0.228983	0.0258127	0.225058	0.0518657	0.20922	0.0931532	0.0369897	0.202597	0.100911	0.212798	0.350962	0.128015	0.0290429	0.284733	0.237774
7,8-dihydroneopterin 3'-phosphate	0.0089603	0.00148762	0.00749381	0.0300566	0.0295534	0.0327337	0.0330667	0.00416529	0.00613414	0.013907	0.0140291	0.00901036	0.044696	0.117392	0.00938904	0.00289785	0.0772073	0.0328123	0.0177877	0.00614318	0.00944828	0.0445403	0.0217321	0.0553211	0.073004	0.0182379	0.0155508	0.0128864	0.00289785	0.0797971	0.00894654	0.0216083
Acetyllysine	0.104823	0.275711	0.0410704	0.677952	0.992443	1.64425	0.106475	0.119868	0.112361	1.11115	3.0507	0.0972518	0.129926	0.0991463	0.0554746	0.0408408	0.693685	0.740252	0.317028	0.374954	0.302801	1.33976	0.686731	0.646139	0.00783772	0.662131	0.290411	0.903688	0.0408408	2.61629	1.78448	1.81999
acrolein	0.0278492	0.0396477	0.125626	0.106856	0.348404	0.0951304	0.0187182	0.025026	0.138112	0.0632564	0.180332	0.023767	0.0384909	0.0564082	0.0288291	0.0115287	0.746854	0.148193	0.118315	0.0133856	0.0546054	0.216135	0.0302483	0.177174	0.0142547	0.0398903	0.124201	0.107217	0.0115287	0.0762212	0.225631	0.011991
Adenine	0.280404	9.35761	0.182193	18.1751	1.83772	15.0137	0.55632	0.58501	6.65739	10.2787	14.0198	0.485002	1.65563	2.47664	0.29565	1.08055	5.37741	30.3895	14.2572	6.0849	8.54094	19.3857	7.23321	0.172745	2.43713	5.47526	4.69612	5.09981	1.08055	3.2549	15.2989	1.14863
Adenosine 2'-phosphate	0.601041	0.130597	2.59377	0.25699	0.0107942	0.00976117	1.24813	0.570722	0.0950617	0.0893219	0.0192718	0.440344	1.46018	2.45813	0.66963	0.61767	2.92374	2.27241	0.438142	0.0163745	0.0403271	0.0248513	0.0793572	0.0810898	0.0990968	0.0781308	0.0193368	0.0477338	0.61767	0.0563882	0.0117772	0.00563507
ADP	0.0206466	0.0063773	0.226062	0.0272343	0.0298863	0.0299681	0.104302	0.0265294	0.0236348	0.017609	0.0624988	0.0134241	0.035313	0.0699186	0.0104988	0.00920548	0.0526513	0.00933783	0.142963	0.0598924	0.0055007	0.00893255	0.115983	0.0166718	0.00246783	0.0524757	0.0532301	0.063479	0.00920548	0.00449125	0.0558108	0.0405663
aldehydo-D-Xylose	0.0497462	0.077035	0.122712	0.101232	0.12708	0.0932648	0.155883	0.0270546	0.0367545	0.0668453	0.101947	0.0823579	0.118153	0.0772442	0.0491055	0.0272621	0.454646	0.0593991	0.0605758	0.0336978	0.0433437	0.371498	0.0795137	0.323571	0.00444047	0.058304	0.106443	0.034913	0.0272621	0.0945953	0.0796183	0.0553274
alpha-D-ribose 5-phosphate	0.00399835	0.00609359	0.00638814	0.0253018	0.124233	0.115248	0.00651407	0.029989	0.00435353	0.00795025	0.0167756	0.0380857	0.0892557	0.128148	0.0329298	0.0171541	0.185172	0.0249533	0.0253817	0.00619125	0.0141229	0.0632136	0.0349874	0.0105397	0.0780154	0.0100249	0.0367212	0.0260008	0.0171541	0.0235602	0.040342	0.0323796
alpha-Isomethyl-ionone	0.138654	0.389008	0.0710592	0.13714	0.245932	0.252148	0.141224	0.209481	0.380596	0.987702	2.04752	0.277392	0.416866	0.0923761	0.490821	0.456977	0.492963	0.281655	0.204812	2.61293	0.726873	0.095447	2.23067	0.128989	0.0285517	0.220018	0.123374	0.0664249	0.456977	0.697115	0.436337	0.618254
Alpha-Ketoisovaleric acid	0.304528	0.555069	2.21155	1.14143	1.05123	0.192389	1.18289	0.346972	0.0368728	0.0371568	0.217062	0.318934	0.764186	1.06949	0.238324	0.183373	1.61861	0.137645	0.0182185	0.0177865	0.00873231	0.0710616	0.0975405	0.0681823	0.0212291	0.00669193	0.0162708	0.173185	0.183373	0.255116	0.967184	0.0694851
aminoacetaldehyde	0.129717	0.0721313	0.0792549	0.058242	0.293875	0.359448	0.180676	0.0497185	0.256169	0.202478	0.0239558	0.0164267	0.356105	0.341529	0.141443	0.0685313	0.981942	0.419354	0.132044	0.122986	0.187157	0.0945644	0.283949	0.719887	0.101022	0.252496	0.473849	0.7952	0.0685313	0.117393	0.163304	0.0111356
Amyl propanoate	0.0288831	0.894451	0.0744543	2.46353	0.641668	1.37189	0.0329903	0.0469035	2.96661	3.25844	1.68095	0.0445925	0.0312485	0.0512382	0.0194653	0.0287984	0.137519	0.777239	2.08221	0.811537	0.414153	0.267064	0.0507094	0.27647	0.00275894	0.202563	0.134756	0.126062	0.0287984	0.0954204	0.612334	0.114427
Argininosuccinic acid	0.0312968	0.0506044	0.0763226	0.102106	0.104344	0.261248	0.105354	0.0296627	0.0477035	0.0642481	0.309042	0.0254984	0.0294329	0.0333425	0.0170744	0.00126032	0.107353	0.163978	0.0377711	0.0187722	0.0120734	0.0798859	0.0341785	0.109266	0.243296	0.027322	0.0659976	0.0210192	0.00126032	0.115964	0.1924	0.0953008
Benzaldehyde-cyanohydrin	0.0134511	0.0322646	0.0240623	0.0429151	0.0879601	0.212246	0.029822	0.0208633	0.0281826	0.0481288	0.161645	0.0238079	0.0358445	0.0331625	0.0165304	0.0132881	0.178917	0.235975	0.0234437	0.0560573	0.0639485	0.177461	0.176685	0.0894207	0.0989988	0.105911	0.157569	0.0173022	0.0132881	0.0445388	0.0361612	0.120213
Benzoic acid	1.21459	0.0572029	0.815578	2.8266	1.4693	1.43423	0.00713683	0.133741	0.0743945	0.106626	0.0805057	0.0168678	0.0139091	0.0209002	0.00649515	0.00968777	0.0413406	0.102488	0.0475513	0.0240496	0.0288377	0.0812019	0.00399023	0.0851399	0.0514418	0.192608	0.0182509	0.0362331	0.00968777	1.4564	0.745879	0.0071935
Betaine	0.24808	3.30522	0.247836	5.65242	3.75086	3.24369	0.0768089	0.194986	1.3277	6.12498	5.9826	0.346427	0.625867	0.589079	0.343027	0.216019	0.445687	0.335133	1.76641	3.14288	4.59044	0.354915	0.429282	0.0719167	0.471169	1.35435	0.0961576	2.60675	0.216019	1.98795	4.72881	0.728369
Biotin	0.0536621	0.133795	0.015257	0.037757	0.0513608	0.153415	0.0275508	0.0779539	0.153369	1.13464	0.0608622	0.0344813	0.088726	0.0199806	0.0816878	0.0561762	0.169848	0.386701	0.318464	0.559273	0.637946	0.0273254	0.0251941	0.0370439	2.21407	0.0398928	0.0363797	0.099454	0.0561762	0.0392031	0.0871209	0.0327079
capric acid	0.238565	6.79553	0.147596	9.57926	7.20693	5.35959	0.32346	0.524531	10.0056	10.8632	6.04747	0.343366	0.268451	0.3116	0.181472	0.237249	0.024294	5.92287	13.0039	5.39984	5.73806	7.1437	0.968085	5.71504	0.117487	0.607561	1.89587	4.70533	0.237249	0.361631	4.93535	0.120701
Cellobiose	0.047446	0.0445074	0.0154279	0.093503	0.0526229	0.0436618	0.0811701	0.322484	0.059431	0.0550946	0.0438442	0.0343393	0.0508875	0.0139729	0.0332927	0.0237314	0.118456	0.0664404	0.0572235	0.0319902	0.0247163	0.00447679	0.115222	0.00890624	3.73775	0.452496	0.160881	0.0443278	0.0237314	0.129383	0.0120161	0.0732239
Cinnamic acid	2.09952	5.43831	0.0982212	3.711	2.80025	3.00427	0.186914	2.10276	1.49057	7.26528	19.2644	3.33033	0.0743965	0.0177624	2.6204	2.23595	3.32678	0.35819	1.33922	4.47688	7.16166	0.389114	8.09233	0.087576	1.47805	5.99566	0.169915	0.162533	2.23595	1.8114	4.21363	3.50325
cis-aconitic acid	0.00430075	0.011812	0.00438276	0.148247	0.0227687	0.0428317	0.0474826	0.000974573	0.00527179	0.0280464	0.116304	0.0166002	0.0325519	0.250239	0.00868001	0.00630318	0.00263519	0.0571375	0.141754	0.0314909	0.00804579	0.00919232	0.0114134	0.0514165	0.701048	0.118656	0.0129502	0.0075633	0.00630318	0.0297605	0.0508104	0.00114391
Citicoline	0.010499	0.0704031	0.0181034	0.0104085	0.11142	0.1218	0.00757822	0.0169467	0.0193457	0.0137915	0.0575793	0.0146923	0.013169	0.00839306	0.00583176	0.00558502	0.0459847	0.55325	0.0162985	0.0078087	0.0135687	0.0437769	0.0303158	0.0153397	0.127639	0.00851199	0.077626	0.0801722	0.00558502	0.184164	0.0294684	0.211687
Citrulline	0.00801335	0.0131978	0.0248268	0.0175231	0.0480529	0.0539821	0.0172648	0.00570935	0.00399236	0.0125792	0.0414951	0.0130457	0.00581222	0.0168185	0.00604598	0.00452452	0.0112922	0.0241726	0.0133921	0.0056882	0.00803072	0.0148018	0.00546989	0.0284864	0.0291194	0.0291802	0.0194846	0.0580285	0.00452452	0.0150931	0.0054647	0.00604869
Cyclotene	0.0151873	0.103998	0.174396	0.268426	0.0464249	0.0572767	0.153997	0.0126241	0.0748404	0.213155	0.223384	0.178361	0.308569	0.030585	0.00930893	0.0239991	0.0783615	0.194399	0.230549	0.546274	0.0465273	0.161415	0.12882	0.00915223	0.156288	0.524255	0.193514	0.142877	0.0239991	0.245678	0.313029	0.0434769
Cytidine monophosphate	0.0276234	0.0346619	0.192761	0.0506156	0.0401642	0.0307299	0.209046	0.0856773	0.0121239	0.0164459	0.122587	0.0870854	0.276229	0.590295	0.0543923	0.0558744	1.20429	0.298829	0.0867469	0.0577944	0.110896	0.0307286	0.315762	0.0466679	0.0345799	0.0201619	0.00244852	0.281129	0.0558744	0.0820537	0.135848	0.0266871
Cytosine	0.00930977	0.384239	0.010473	1.95332	0.0864196	0.311002	0.0275921	0.0258485	0.0656964	2.24499	0.465296	0.0919863	0.0744691	0.17709	0.0102407	0.0305492	0.488601	0.169189	0.073222	1.37111	1.12003	2.75937	2.71212	0.274173	0.953636	0.0225631	0.448962	0.151858	0.0305492	0.075233	1.15106	0.199265
D-Asparagine	0.0910654	0.14464	0.0822925	0.0688754	0.203288	0.176519	0.117485	0.0607865	0.112227	0.270898	0.208166	0.111675	0.262888	0.204515	0.117493	0.0716728	0.55321	0.662173	0.187761	0.150121	0.252961	0.36025	0.155963	0.238102	0.0523497	0.0127313	0.152086	0.38932	0.0716728	0.100853	0.066952	0.049792
D-Cystine	0.00379079	0.00231372	0.0179374	0.0172919	0.0281306	0.00757462	0.0087595	0.00382116	0.0159236	0.00285714	0.0448607	0.00832873	0.0271837	0.0532376	0.0069885	0.00329822	0.0927505	0.102256	0.00763964	0.00575986	0.00873226	0.0555023	0.0109013	0.0840918	0.185827	0.00611184	0.00799447	0.0114071	0.00329822	0.0416884	0.0276872	0.00231734
dehydro-D-arabinono-1,4-lactone	0.0425568	0.0207395	0.506215	0.489379	0.13555	0.338324	0.266222	0.0889591	0.0315505	0.5926	0.303187	0.022007	0.10864	1.93801	0.0396646	0.0298678	0.758073	0.061813	0.277697	0.04946	0.0233466	0.180567	0.652312	0.0159286	0.0338622	0.292168	0.205823	0.143556	0.0298678	0.603745	0.397736	0.00379164
D-Erythrose 4-phosphate	0.15094	0.033582	0.150542	0.276856	0.132368	0.480698	0.71527	0.206547	0.0326859	0.00724979	0.514523	0.181716	0.24362	0.33467	0.0667765	0.0527277	0.32168	0.0191299	0.0322309	0.018763	0.0201333	0.111995	0.0213809	0.0701556	0.523606	0.00459976	0.00275362	0.0442359	0.0527277	0.0172111	0.571378	0.00980201
Dethiobiotin	0.0913051	1.03166	0.0632593	0.275407	0.380623	0.260332	0.173114	0.127667	0.648388	1.83957	1.11522	0.148703	0.165783	0.159279	0.214516	0.186132	0.958379	0.329566	0.12251	1.03111	0.342511	0.593794	0.618563	0.463547	0.0784639	0.398146	0.0199349	0.225088	0.186132	0.256713	0.652514	0.624261
D-glyceraldehyde	0.0358662	0.189999	0.0766561	0.0164904	0.0385448	0.0181618	0.0281853	0.0417223	0.0676896	0.00245969	0.0214628	0.0482353	0.0606069	0.0719431	0.0361889	0.0190926	0.263424	0.520603	0.0985784	0.041276	0.0544303	0.256798	0.0866481	0.0135529	0.0095492	0.029723	0.121549	0.027209	0.0190926	0.0729525	0.0817467	0.063359
D-Histidine	0.22743	0.432316	0.654148	0.896171	0.821612	0.325468	0.570311	0.193916	0.269691	0.119792	1.73486	0.430211	0.461947	0.557341	0.22945	0.148279	2.08829	0.4937	0.164035	0.0511966	0.347656	1.11031	0.799537	1.13776	1.4099	0.131571	0.117477	0.284381	0.148279	0.0859217	0.600351	0.16061
Diacetyl	0.162765	0.163622	0.0274893	0.724915	1.90553	2.07353	0.134199	0.172052	0.279514	1.41373	15.0549	0.228866	0.264635	0.160469	0.201882	0.146756	0.14932	2.99679	0.111119	0.680059	3.18864	3.54416	0.0431737	0.0737233	7.78974	1.13675	1.48518	4.58712	0.146756	1.099	0.931627	1.36356
Diethyl butanedioate	0.0173775	0.162972	0.0557855	0.494059	0.709458	0.45992	0.0234048	0.0590292	0.100748	0.203955	0.416691	0.0850712	0.0649785	0.00168537	0.0231189	0.00174889	0.0894161	0.263201	0.367398	0.0905731	0.0766804	0.183377	0.155366	0.267091	0.0271146	0.265657	0.147676	0.113985	0.00174889	0.356229	0.828549	0.247822
Dihydrolipoamide	0.0307438	0.882737	0.0278539	1.94595	1.32056	1.33502	0.244126	0.236012	0.583422	0.966307	1.72646	0.0545808	0.149647	0.231276	0.0311201	0.0303139	0.529783	3.6159	1.42501	0.599194	0.903905	0.0209314	0.887106	2.30302	0.00735958	0.543264	1.12484	1.50212	0.0303139	0.232615	1.2919	0.289514
Dihydroxyacetone phosphate	0.0122912	0.0165632	0.0221757	0.00965427	0.0106074	0.0239798	0.0472809	0.0192857	0.027665	0.0500734	0.045735	0.0147927	0.060223	0.0957651	0.0103331	0.00897091	0.142905	0.026483	0.0363735	0.0523109	0.0285048	0.0304736	0.0537795	0.0242354	0.0331299	0.0829998	0.079139	0.00913361	0.00897091	0.0386945	0.0263703	0.0236191
Dimethylallylpyrophosphate	0.0217338	0.0167618	0.0230867	0.0964848	0.0583411	0.0703292	0.043731	0.0198971	0.0030019	0.0355794	0.0686989	0.0206683	0.147282	0.0363365	0.0189383	0.0189245	0.417529	0.221692	0.010797	0.00748934	0.0209528	0.0519594	0.110535	0.239884	0.0405247	0.00208396	0.0169551	0.0170653	0.0189245	0.0452521	0.0460637	0.0410911
D-Lactaldehyde	0.138948	0.147095	0.0409598	1.65335	0.0473909	1.36324	0.055245	0.155967	0.130668	0.413811	0.906175	0.0157714	0.024919	0.0394266	0.0717684	0.00710235	0.0999238	1.24019	0.100052	0.0451452	0.0317527	0.622916	0.0228103	0.432981	0.0654379	0.188638	0.27663	0.228201	0.00710235	0.940497	0.470564	0.288498
D-Mannose	0.0358123	0.0709571	0.00508568	1.04614	0.0140342	0.897067	0.194596	0.0734709	0.230532	0.0927223	0.760583	0.00977729	0.214165	0.340494	0.0440152	0.0514598	0.577824	0.0706289	0.0883435	0.122091	0.053453	0.160483	0.462203	0.70146	0.0215901	0.00428577	0.355069	0.0754532	0.0514598	0.282516	0.476046	0.00473849
D-Threonine	0.04227	0.0468651	0.0437478	0.105839	0.260422	0.121877	0.10689	0.0335735	0.120446	0.071222	0.368846	0.126545	0.217999	0.197743	0.124368	0.0788554	0.763737	0.321928	0.093633	0.0401486	0.0781157	0.65377	0.725757	0.518004	0.352165	0.14008	0.155703	0.386001	0.0788554	0.109695	0.194055	0.137517
D-Tryptophan	0.21949	0.909445	0.641157	0.736204	3.942	4.29923	1.95851	0.699981	1.60114	5.48379	8.60033	1.44982	5.18147	5.28031	1.52537	1.06705	6.04028	5.89066	1.97616	0.915442	2.08955	0.0163001	0.18822	5.13142	13.144	1.37439	2.2995	1.93853	1.06705	0.771768	5.39472	4.79015
Ethanol	0.00328555	0.0125719	0.0141711	0.102841	0.0347733	0.0883287	0.00503718	0.00458664	0.0623106	0.0234837	0.0586384	0.00828549	0.0100232	0.0229178	0.00386045	0.00327669	0.0944735	0.11926	0.0360968	0.0138412	0.0295929	0.043728	0.0152349	0.0154346	0.116882	0.0101336	0.0362614	0.0149242	0.00327669	0.015139	0.0550228	0.011894
Ethyl 2-hexenoate	0.00597038	0.040126	0.0227542	0.314735	0.410781	0.403343	0.0160509	0.00197226	0.0918748	0.017502	0.169895	0.00654256	0.0343586	0.042525	0.0290831	0.0472194	0.0196482	0.0177766	0.0178654	0.0545776	0.0247881	0.0243833	0.0823437	0.0495173	0.00993713	0.0686692	0.00444675	0.022204	0.0472194	0.0377888	0.243035	0.275895
ethyl 3-hydroxybutanoate	0.0174235	0.223738	0.116817	2.39689	1.54165	3.09363	0.0551698	0.0222357	0.243365	0.356256	1.10937	0.206462	0.224787	0.0303679	0.369392	0.0716964	3.79199	5.42437	1.85585	0.0612028	0.0587451	0.449297	0.113146	0.206809	0.649517	0.793999	0.330955	0.0491245	0.0716964	4.09169	1.34143	0.470582
Ethyl lactate	1.11553	6.61857	0.0549099	1.57845	2.89732	3.10554	0.260963	1.07027	1.06582	10.9693	14.5015	0.0370799	0.114651	1.07695	0.082259	1.30613	0.128062	1.53431	0.0570351	0.0200944	47.5824	18.9398	11.8522	1.74221	1.60035	11.9596	13.9884	9.68865	1.30613	6.41723	7.59501	5.47392
Ethylphosphate	0.0299081	0.25885	0.0479385	0.104594	0.0246133	0.300633	0.0671743	0.03798	0.130143	0.1508	0.286477	0.103551	0.0811402	0.0492864	0.0264897	0.022733	0.281796	0.149846	0.10993	0.0502444	0.0697359	0.304857	0.0896137	0.214951	2.25132	0.111345	0.115133	0.177869	0.022733	0.12812	0.00720467	0.0190723
FAD	0.00679055	0.00683548	0.0282641	0.00849083	0.0161793	0.0061249	0.0316273	0.0085997	0.0157832	0.00954529	0.023068	0.0080862	0.0108808	0.0290887	0.00380302	0.001849	0.0339144	0.00629349	0.0163552	0.0081767	0.00893743	0.0105622	0.010535	0.00853323	0.00766924	0.00860113	0.0123315	0.00661989	0.001849	0.010068	0.0132521	0.00913078
Farnesyl pyrophosphate	0.00488517	0.00427662	0.0295969	0.00569909	0.0462352	0.0279423	0.0101334	0.00427872	0.0153716	0.0059379	0.0255423	0.0274301	0.0622516	0.139292	0.0094006	0.0103826	0.0871101	0.0885206	0.0173297	0.0111636	0.0217816	0.0951094	0.00713387	0.0609905	0.0700344	0.0172172	0.0186678	0.00612712	0.0103826	0.0352234	0.0737071	0.0123712
Formic acid	0.0211525	0.0100645	0.00736408	0.0116864	0.00759584	0.00910358	0.0360465	0.012145	0.0141218	0.00861377	0.050175	0.0329332	0.00863142	0.0183798	0.0051026	0.00569605	0.0258219	0.0367637	0.0248568	0.00175324	0.00281855	0.0111609	0.015435	0.0197704	0.00709595	0.0210766	0.029463	0.00875582	0.00569605	0.00984637	0.00919568	0.00989369
Fumaric acid	0.0717262	0.191773	0.148833	0.326776	0.155833	0.249551	0.258403	0.0588216	0.241725	0.321228	0.343792	0.159051	0.125481	0.11615	0.0939527	0.0724483	0.0547231	11.8735	0.107683	0.0156068	0.0970026	0.135422	0.063333	2.06349	0.345284	0.130662	0.0545515	0.0647253	0.0724483	0.116238	0.257299	0.0533416
gamma-amino-gamma-cyanobutanoic acid	0.029027	0.0449291	0.0652545	0.22482	0.27448	0.7645	0.0643739	0.0374544	0.0560348	0.135945	0.251563	0.0298065	0.0947021	0.0701023	0.029856	0.017564	0.0574458	0.472489	0.069476	0.0319192	0.0238934	0.147611	0.0784152	0.20541	0.0964354	0.00636381	0.0578526	0.195122	0.017564	0.155237	0.228859	0.215796
gamma-Decalactone	0.281754	7.56136	0.205939	9.75538	5.02955	7.54497	0.509092	0.695193	9.50481	9.28085	6.52525	0.558943	0.250512	0.276718	0.151677	0.138592	0.357171	3.32054	7.65756	3.29815	0.769735	1.82668	0.210815	1.39864	0.0946709	0.25884	0.802075	2.13764	0.138592	0.215897	5.20927	0.028584
Gluconic acid	0.0380737	0.0207119	0.108081	0.0763264	0.11443	0.0849169	0.120042	0.0154666	0.0215626	0.0648647	0.0921501	0.0674737	0.00386709	0.0353254	0.0277095	0.0183246	0.473089	0.0563201	0.0711685	0.0231359	0.040285	0.0851721	0.0513472	0.0571433	1.21438	0.0491491	0.11445	0.00690034	0.0183246	0.0941559	0.070567	0.0171732
Glucosamine 6-phosphate	0.0321654	0.018933	0.0602364	0.126608	0.0433009	0.0386267	0.204407	0.0403847	0.0123826	0.015904	0.0562463	0.0289856	0.0130002	0.0510297	0.00905113	0.00619018	0.0674206	0.0369356	0.0750595	0.0178423	0.0766357	0.213612	0.0814333	0.0104726	0.0595106	0.00638978	0.0784509	0.0309736	0.00619018	0.0126744	0.0527571	0.0209564
Glucosan	0.0311728	0.0229059	0.208254	0.110373	0.0580219	0.153465	0.105315	0.0251322	0.00568074	0.0368229	0.198722	0.0581433	0.0501296	0.038437	0.0264942	0.0191346	0.230067	0.120484	0.00987523	0.00553973	0.0101997	0.0649552	0.0215956	0.0722792	0.0151886	0.0117111	0.0182846	0.0118571	0.0191346	0.277991	0.180894	0.0113462
Glutathione	0.586529	0.120622	2.48736	0.0899531	0.541695	0.243768	0.790601	0.32627	0.210249	0.0941111	0.770845	0.329153	0.269585	0.210285	0.162551	0.0680636	0.198505	0.0892021	0.253917	0.0284086	0.0407397	0.057349	0.02875	0.104208	0.28454	0.140472	0.462688	0.0324441	0.0680636	0.331584	0.0962208	0.5069
Glyceric acid	0.0217472	0.0438487	0.00448295	0.349082	0.40426	0.498124	0.0476346	0.0264417	0.0915083	0.133814	0.258894	0.141951	0.140022	0.0402219	0.0525998	0.0151875	0.749792	0.311678	0.155061	0.0731262	0.00704322	0.164816	0.062015	0.220671	0.128339	0.00580863	0.209796	0.201015	0.0151875	0.0851339	0.453367	0.124009
Glycerol 3-phosphate	0.0299542	0.265343	0.0480516	0.323106	0.0104485	0.272787	0.0657358	0.0370806	0.121356	0.149831	0.271204	0.0746191	0.0670707	0.0478355	0.024834	0.0205289	0.275314	0.138784	0.104014	0.0494845	0.0673982	0.296732	0.0838199	0.204679	0.0573105	0.110909	0.111388	0.169881	0.0205289	0.121879	0.00613766	0.0494022
Glycerophosphocholine	0.151769	6.52778	0.400515	0.312712	1.42707	3.26692	0.670184	0.345422	0.622006	8.7418	10.9464	0.73409	0.47866	1.10414	0.276904	0.307023	1.15742	1.7054	1.39123	4.35151	0.832282	2.323	2.67842	0.782153	4.3051	3.39496	1.44888	6.91602	0.307023	3.96906	4.65771	5.03017
Glycerylphosphorylethanolamine	0.034957	0.0593673	0.015883	0.118197	0.10109	0.118369	0.100435	0.0699796	0.219924	0.0970921	0.0816589	0.117572	0.138109	0.0281713	0.0352822	0.0300467	0.585136	0.247147	0.0403949	0.0201251	0.0405864	0.0514756	0.0758412	0.293511	0.0420139	0.129213	0.040943	0.137025	0.0300467	0.0630522	0.0564002	0.0100054
glycolic acid	0.00530672	0.0104135	0.047141	0.00863026	0.0426058	0.0155986	0.0126882	0.0258468	0.0167753	0.0336422	0.00920213	0.0205327	0.021993	0.024553	0.0229526	0.00752699	0.0989316	0.0262881	0.0161981	0.0109543	0.00821122	0.0238326	0.0395554	0.0177324	0.0327455	0.0112323	0.016159	0.0194929	0.00752699	0.0694939	0.0546788	0.0194183
Glyoxylic acid	0.893504	0.843805	1.17354	1.06948	1.05422	1.689	1.93922	0.481249	0.0399039	0.0147612	0.0476726	1.17427	0.830166	0.835874	0.766956	0.600426	0.822166	0.0375715	0.0969896	0.0725466	0.00327595	0.581876	0.41498	0.018869	0.0783971	0.0148333	0.00550964	0.419587	0.600426	0.959011	0.927594	0.0954756
Guanine	0.00317966	0.0884947	0.0167382	0.0580355	0.0339476	0.0403514	0.0499858	0.0546554	0.0725351	0.0605926	0.188567	0.137217	0.608865	1.06727	0.113272	0.150517	1.01148	0.180148	0.0664058	0.0829977	0.378003	0.391893	0.243571	0.0362248	0.45037	0.108609	0.128233	0.221621	0.150517	0.0376168	0.0864231	0.045011
Guanosine	0.0244278	0.0338954	0.0424941	0.00462439	0.0132331	0.154569	0.019307	0.0188782	0.0857516	0.0878122	0.174704	0.0830804	0.483483	0.648883	0.0990724	0.115154	1.3208	0.712834	0.0769443	0.110683	0.66345	2.32617	0.372993	0.708295	0.19026	0.0723378	0.21917	0.199919	0.115154	0.011446	0.0598515	0.00421308
Guanosine monophosphate	0.0318829	0.147542	0.134815	0.0572688	0.029902	0.0758481	0.718533	0.133649	0.0201874	0.0577591	0.143072	0.107881	0.660906	1.33572	0.0682196	0.0774608	1.82975	0.0107825	0.128613	0.0234733	0.0559469	0.305319	0.307121	0.598513	0.55439	0.0404685	0.19368	0.0212671	0.0774608	0.0703871	0.273308	0.00514809
Hexyl hexanoate	0.495359	4.05358	0.159596	6.98306	0.110828	5.35219	0.374176	0.509269	0.41606	0.385346	3.2562	3.5454	0.0402214	0.155086	0.00997194	0.0114354	2.7552	0.545432	8.04144	3.19906	0.340385	6.63024	1.36238	0.0370742	0.662734	0.670526	0.998466	0.509238	0.0114354	0.979702	4.47673	0.339171
Hypoxanthine	0.34056	0.271162	0.561795	0.293691	0.600765	0.620246	0.71517	0.313593	0.641931	0.41584	0.476079	0.377063	0.371905	0.32577	0.25866	0.139161	0.54317	0.0731047	0.0479704	0.0722718	0.131139	0.191631	0.0852341	0.0901403	0.0151832	0.300967	0.00995185	0.0680224	0.139161	0.652284	0.351873	0.538738
Imidazole acetol-phosphate	0.00530007	0.0133627	0.0209712	0.0483474	0.0330773	0.00723761	0.00448293	0.00416529	0.0291277	0.0128919	0.0399405	0.0303203	0.114041	0.141751	0.0225431	0.00630508	0.352745	0.0785272	0.0675571	0.0147141	0.107111	0.0577687	0.0197496	0.0864056	0.00430759	0.0182798	0.0732135	0.0461749	0.00630508	0.00346302	0.0158976	0.018392
Iminoaspartic acid	0.00475776	0.0350627	0.0048745	0.0205289	0.0580987	0.0602277	0.0100733	0.00369909	0.0117506	0.0785414	0.0371758	0.025939	0.0174512	0.0273613	0.00642776	0.0115881	0.0896088	0.072196	0.0459638	0.0182583	0.00995684	0.259587	0.0173484	0.0193415	0.00784894	0.082772	0.0900259	0.0786383	0.0115881	0.0164373	0.0137828	0.0177549
indole-3-acetate	0.00611078	0.0122068	0.0141513	0.00766641	0.00907919	0.0274769	0.0232248	0.00999805	0.0476374	0.0218322	0.0487334	0.0145573	0.0216714	0.0496755	0.00586208	0.00346559	0.0506626	0.0763231	0.0516237	0.0430626	0.010701	0.0359923	0.0386712	0.00729487	0.368245	0.331299	0.108638	0.042693	0.00346559	0.0239392	0.0224695	0.0165415
Indoleacetaldehyde	0.00457437	0.0200265	0.00927161	0.0759902	0.0818868	0.0564519	0.0338437	0.0113491	0.0213902	0.0621101	0.0641289	0.00726351	0.010478	0.0162232	0.00703742	0.00501479	0.0311729	0.0295536	0.0594974	0.0144921	0.0190173	0.036559	0.0339646	0.0334293	0.0227205	0.0510106	0.0543353	0.0255948	0.00501479	0.0522295	0.0628868	0.0455146
IPC 18:0;3/26:0;0	0.00311153	0.00796305	0.0480433	0.0067175	0.0211312	0.029785	0.018431	0.00600162	0.0181609	0.0195978	0.018296	0.0503017	0.0146594	0.0121699	0.0149668	0.010064	0.0503981	0.0692911	0.0265572	0.0093966	0.00908443	0.0130515	0.0104216	0.0195941	0.0272344	0.0113627	0.0191103	0.009095	0.010064	0.0102933	0.00417826	0.010988
Isocitric acid	0.0496014	0.0562589	0.835684	0.519215	0.115781	0.337826	0.286104	0.100174	0.0783907	0.626532	0.320641	0.0267533	0.112377	2.04334	0.0448291	0.0296886	0.0137198	0.0757938	0.285034	0.0528969	0.0233079	0.189825	0.678715	0.0206937	0.0332299	0.234415	0.194724	0.147881	0.0296886	0.6365	0.396342	0.0688595
Isopropanol	0.00274081	0.0126571	0.0141711	0.105809	0.0383733	0.0950373	0.0041542	0.00475704	0.0630312	0.0120839	0.0618629	0.00874793	0.0106257	0.0259111	0.00407763	0.00327669	0.0594759	0.0931882	0.0366854	0.0141511	0.0285691	0.043955	0.0152831	0.0155757	0.111554	0.0101336	0.032431	0.0149242	0.00327669	0.0175647	0.0573832	0.0159694
Isopropyl methoxypyrazine	0.0351716	0.150077	0.0153468	0.315611	0.376565	0.337469	0.0192037	0.0401758	0.279125	0.543551	0.10502	0.0322238	0.0368895	0.01983	0.0188791	0.0232537	0.152427	0.295801	0.543148	0.181726	0.153123	0.155198	0.109457	0.00703743	0.00907176	0.37913	0.270893	0.123846	0.0232537	0.178891	0.428908	0.0345077
itaconic acid	0.16311	0.227812	1.37843	0.22975	1.60035	0.502042	0.0242205	0.0340113	0.0199437	0.4015	0.815234	0.00364736	0.298532	0.231072	0.133619	0.10496	0.45267	6.29231	1.08447	0.380462	0.20234	1.61175	0.573784	7.58126	2.63654	1.25311	1.48412	0.449443	0.10496	1.63367	0.714112	0.691793
keto-phenylpyruvic acid	1.01117	0.110262	0.691696	0.0539877	0.11316	0.0839062	1.65861	0.869202	1.93256	0.292991	1.27228	1.80134	3.41348	0.203967	1.50439	1.17301	0.237955	0.369128	1.03108	0.0348062	1.16831	0.868351	1.36364	9.2764	0.0618588	0.00975107	0.0175976	0.0411523	1.17301	0.0286946	0.107526	0.119712
Kynurenic acid	0.0330859	0.0235948	0.769147	0.337483	0.167324	0.150432	0.303583	0.0351476	0.07915	0.0434031	0.351166	0.0723706	0.153884	0.36363	0.0285797	0.0189977	0.419067	0.0613222	0.0386871	0.0283206	0.0106086	0.0616576	0.0164348	0.0256259	0.0290261	0.0514333	0.0583134	0.0474187	0.0189977	0.196719	0.289347	0.0116565
L-Acetylcarnitine	0.223933	7.07741	0.725903	10.6773	15.4321	16.6992	0.087212	0.46717	0.504994	3.94451	10.8298	0.285384	0.148916	0.0698288	0.131748	0.10222	0.116532	3.53241	1.21421	0.699836	0.382922	2.81646	5.86049	0.183676	5.62621	2.73827	4.89719	13.8648	0.10222	20.8625	8.65202	26.2169
L-Arginine	1.83312	0.739596	0.16103	1.15567	1.29942	1.2542	1.41124	2.01538	0.922533	1.1785	1.82548	1.27132	2.20382	0.251053	1.10785	0.969982	1.02931	0.486897	0.168483	0.431015	1.36936	0.345146	2.15973	0.116225	2.35079	0.678523	0.751173	0.355541	0.969982	1.13257	2.10238	1.12693
L-Aspartic acid	0.262658	0.469392	0.455648	0.332738	0.35329	0.14639	0.458924	0.150614	0.244913	0.681375	0.875548	0.177923	0.822553	0.957641	0.269071	0.174831	2.1674	11.8911	0.156276	0.0719105	0.191053	1.01851	0.724593	0.668603	0.566817	0.507658	0.10658	0.253939	0.174831	0.22615	0.709161	0.052545
L-Carnitine	0.120905	6.37718	0.0888791	7.41379	1.61014	20.2084	0.0624393	0.0992482	0.323537	8.3794	10.6255	0.169126	0.0541956	0.0517029	0.0510213	0.040048	0.0332618	1.16804	0.395613	1.46394	0.530285	9.48212	4.67336	0.0827087	4.3637	1.79658	2.09392	3.01157	0.040048	16.9034	5.75132	7.65118
Leucocyanidin	0.451634	0.0609513	0.0408715	0.0729511	0.366109	0.487735	0.0918734	0.259277	0.0682731	0.0636941	0.48798	0.299954	0.258978	0.228765	0.150097	0.0107294	0.111656	0.0122542	0.0202687	0.0173415	0.0185422	0.0359146	0.048982	0.0604948	0.78346	0.00352756	0.038352	0.0294211	0.0107294	0.292574	0.153612	0.216568
L-Glutamine	0.0707552	0.144303	0.0909439	0.36636	0.0759796	0.198535	0.140954	0.150586	0.0758109	0.118736	0.51176	0.110401	0.311952	0.317273	0.103962	0.0637557	1.29184	0.364531	0.155804	0.0511073	0.136423	0.235123	0.229377	0.74337	0.454112	0.0123739	0.0892537	0.12507	0.0637557	0.0388707	0.122813	0.0406789
Limonene	0.36181	0.245894	0.062237	0.04086	0.1594	0.00194262	0.117728	0.48683	0.215591	2.15912	0.613066	0.894747	0.979909	0.538211	0.641854	0.71059	0.0169703	0.0234913	0.921002	3.84235	0.92028	0.258897	1.65374	0.0314234	0.346255	3.14353	2.42453	1.84493	0.71059	0.216486	0.115126	0.268244
Lipoic acid	0.00789392	0.0262392	0.542436	0.0576845	0.0868814	0.0349777	0.00610745	0.006435	0.179614	0.0742171	0.0608778	0.0184885	0.0210035	0.0574675	0.0069497	0.0105362	0.817879	0.0697213	0.270529	0.0441687	0.0273538	0.114408	0.00958463	0.22823	13.5369	0.13522	0.0251382	0.0541681	0.0105362	0.0465539	0.0495221	0.0269856
L-Methionine	0.039607	1.54281	0.0126627	1.11796	0.681659	0.465509	0.103032	0.0372182	0.428656	3.30767	1.68136	0.0641864	0.953016	0.171408	0.46275	0.0376659	3.62145	4.76377	0.649053	1.65119	0.380493	5.35648	3.98508	3.2988	3.51734	0.428859	0.763607	0.647543	0.0376659	0.629746	1.4133	0.26978
L-Phenylalanine	2.07608	5.7467	0.418908	7.17281	2.80195	2.98468	2.10038	2.07824	2.45379	7.19374	20.9833	3.39406	2.11498	1.53228	3.45197	2.2294	57.1479	17.4719	3.73927	4.42238	7.02992	9.60693	7.97664	9.80333	1.63922	5.88988	7.95279	3.79169	2.2294	1.81466	8.24422	3.45173
L-Proline	0.199517	0.729871	0.369857	0.854756	2.37295	0.743963	0.25736	0.41174	0.808302	1.04389	0.77122	0.337536	0.616561	1.14942	0.430401	0.283778	2.1403	2.75728	0.434423	4.70838	22.5672	2.068	0.315159	2.29931	1.61544	0.57554	0.813946	1.05879	0.283778	0.594099	1.00916	0.315499
L-Serine	0.0346916	0.056903	0.0492079	0.0313598	0.0533491	0.0256293	0.0940206	0.0320433	0.126658	0.135399	0.0483079	0.0501753	0.143368	0.214777	0.0694273	0.0295606	0.270045	0.246988	0.114746	0.0809056	0.143656	0.0722568	0.235776	0.194182	0.168232	0.0564724	0.326908	0.38434	0.0295606	0.0342632	0.0613976	0.0516046
L-Tyrosine	0.868981	0.0902011	0.585044	0.0587265	0.1144	0.135333	1.41046	0.744588	1.6763	0.248987	1.10254	1.56836	2.9054	1.14425	1.28642	1.01211	1.42418	0.730128	0.891657	0.0548211	1.02167	0.743354	1.1779	0.595233	0.786852	0.461098	0.29236	0.437344	1.01211	0.0348921	0.0909902	0.0954743
LysoPC(16:1(9Z))	0.305111	0.656501	0.249444	0.0931745	0.116693	0.0758119	0.49426	0.295047	0.112881	0.0352286	0.0181516	0.0214106	0.0347899	0.0288367	0.000904184	0.00639086	0.848888	0.570956	0.465775	0.0978993	0.459733	0.042698	0.0826382	0.0615131	0.899787	0.0222082	0.343413	0.017467	0.00639086	0.112621	0.012027	0.154358
LysoPC(18:1(11Z))	0.0809984	0.0463796	0.0847488	0.0528834	0.0684177	0.0677996	0.0742118	0.0787303	0.0480713	0.0387828	0.025737	0.00983995	0.0147441	0.0348629	0.0021037	0.0114437	1.42357	0.458062	0.465961	0.223475	0.568617	0.0510199	0.0995417	0.0994846	1.03696	0.0103425	0.0171897	0.106232	0.0114437	0.0266776	0.0887744	0.195395
maleylacetic acid	0.00378697	0.0254908	0.00695903	0.232393	0.296143	0.31027	0.0289636	0.00438387	0.00547463	0.00933748	0.162945	0.00237042	0.0109728	0.0148659	0.0378711	0.00286069	0.00671634	0.0137123	0.0480362	0.00279349	0.0318087	0.101747	0.006298	0.0445206	0.0600936	0.0873456	0.0411215	0.0124224	0.00286069	0.0858746	0.152565	0.127215
Methional	0.0118789	0.0149355	0.0474802	0.0749336	0.0449084	0.0555467	0.0529347	0.0173654	0.0299499	0.0341493	0.0484448	0.0322628	0.0161396	0.0473778	0.00607151	0.0147331	0.0648713	0.0824895	0.08111	0.0243902	0.0250898	0.0563537	0.0357094	0.0455686	0.0286299	0.018494	0.0517541	0.00719756	0.0147331	0.0250543	0.119983	0.0330689
Methyl cinnamate	0.0262548	0.0200233	0.00576316	0.0401503	0.0620702	0.0524867	0.0181791	0.0613796	0.0111129	0.00367444	0.0147871	0.0773239	0.152742	0.233952	0.0983407	0.147114	0.193693	0.0456683	0.125972	0.0100882	0.0301634	0.0391642	0.0503244	0.00128903	0.822912	0.377233	0.12822	0.0131353	0.147114	0.0216355	0.0400866	0.00684333
Methyl vanillate	0.00229485	0.0121507	0.0863972	0.0200253	0.0565986	0.0782094	0.0224803	0.00677383	0.0389032	0.0340369	0.0613094	0.0136825	0.00350414	0.0367767	0.00448729	0.00959211	0.0507267	0.00468997	0.0307472	0.0168279	0.0216596	0.048287	0.0329036	0.0265269	0.0300455	0.0633563	0.0569009	0.0261274	0.00959211	0.0464544	0.00587097	0.0501533
Methylmalonate	0.104002	0.145805	1.07255	0.114427	1.90539	1.86371	0.241696	0.0681967	0.0101261	0.00245546	0.0274049	0.0426841	0.0521545	0.135641	0.0361281	0.00631542	0.147706	0.0557363	0.0164542	0.00500095	0.00981196	0.0494687	0.0841767	0.226318	0.0208516	0.0176886	0.0248808	0.0423701	0.00631542	0.671619	1.90242	1.20907
Mevalonic acid-5P	0.156175	0.184139	2.36755	0.549616	0.9689	1.08637	1.20877	0.128308	0.330881	0.39687	1.28801	0.572373	0.773016	1.07033	0.251282	0.161955	0.711283	0.86528	0.295345	0.104786	0.178636	0.579825	0.110956	0.798742	0.00743467	0.449282	0.403041	0.395157	0.161955	0.482487	0.991072	0.00154541
monoethyl succinate	0.0019357	0.0218806	0.018001	0.0483242	0.0461527	0.0101921	0.0312338	0.015128	0.0280765	0.0609442	0.228875	0.0460131	0.0267881	0.0433251	0.00679228	0.00928066	0.0461625	0.358449	0.119043	0.0286803	0.032853	0.184519	0.0248515	0.245161	0.102409	0.00909182	0.167874	0.00639599	0.00928066	0.0631546	0.232251	0.0219254
Myo-inositol 1-phosphate	0.183608	0.0623591	0.164829	0.390472	0.147315	0.516804	0.806279	0.240451	0.0109143	0.0540118	0.550451	0.217836	0.403412	0.622247	0.0905875	0.0710289	0.351698	0.187337	0.0172856	0.0321471	0.0214743	0.124853	0.00398407	0.0307886	0.00995304	0.0144746	0.020472	0.0550701	0.0710289	0.012165	0.620836	0.0278401
myristic acid	1.13099	1.72232	0.277411	2.546	3.27641	3.41779	0.94276	1.11007	1.22453	1.76651	2.2904	1.41205	0.0338199	0.0013416	0.235682	0.105631	4.05489	1.29843	2.30138	1.34891	0.875929	2.62826	1.47892	1.8407	2.07303	2.2981	2.39886	1.02861	0.105631	1.2932	2.02789	0.39796
N5-Formyl-THF	0.00271741	0.00561291	0.014326	0.0124664	0.00578889	0.00372321	0.019431	0.00448528	0.0111601	0.011284	0.0120054	0.0091747	0.0121844	0.0151901	0.00379297	0.00407024	0.021725	0.00511591	0.0186911	0.00653869	0.00675367	0.0132005	0.0124712	0.00536961	0.0114731	0.0106136	0.0180538	0.00258228	0.00407024	0.00690744	0.00813386	0.00798627
N-acetyl-alpha-D-glucosamine 1-phosphate	0.233379	0.116461	2.3465	0.230169	0.0128316	0.0604748	0.0341242	0.290218	0.067426	0.113287	0.0335248	0.263718	0.598362	1.25169	0.231007	0.305494	1.61946	2.00935	0.0173991	0.0229623	0.0211846	0.0239121	0.0717535	0.0754519	0.108526	0.0558084	0.0106662	0.0268899	0.305494	0.0322955	0.0703609	0.0526487
N-Acetyl-D-cysteine	0.00420872	0.00833894	0.0158624	0.0109034	0.0520071	0.0349066	0.024746	0.00530246	0.017827	0.00802702	0.0331601	0.00711135	0.00899559	0.0144437	0.00737277	0.00321905	0.0151872	0.00819201	0.00674281	0.0128118	0.00715448	0.00549587	0.00756073	0.0142952	0.00326323	0.00865529	0.0134185	0.00815617	0.00321905	0.0102302	0.00605965	0.0141076
N-Acetyl-D-leucine	0.531846	0.277148	0.226451	0.85414	0.717426	1.17241	0.331961	0.625656	0.432862	0.48056	0.67855	0.380234	0.0762087	0.0463425	0.0645659	0.0814648	0.25688	11.0561	2.73295	0.310467	0.558071	1.54301	0.558308	3.555	0.0450273	0.0452894	0.81953	1.09743	0.0814648	0.166401	0.641951	0.0125818
N-Acetyl-D-phenylalanine	0.0107713	0.197299	0.056946	0.508569	0.434668	0.422691	0.0576808	0.0271377	0.28365	0.238957	0.0730725	0.0456914	0.147444	0.151884	0.028424	0.0376465	6.90696	5.47442	1.17873	0.153576	1.04889	1.22713	0.053508	1.04771	0.0584289	0.0577709	0.528139	0.670679	0.0376465	0.0764669	0.484135	0.0165704
N-acetyl-D-proline	0.0365418	0.0448688	0.0882071	1.00383	0.818228	0.466978	0.00136251	0.0340639	2.06832	2.05446	0.664258	0.0598545	0.0593534	0.0179494	0.0431259	0.047445	0.91159	0.0463018	3.38596	1.33572	0.137425	1.4124	0.678855	0.0389678	0.0851577	4.90979	3.35118	1.23764	0.047445	0.627517	0.0404241	0.125787
N-Acetyl-D-tyrosine	0.0293273	0.108793	0.051763	0.336137	0.311649	0.175368	0.0945387	0.0444879	0.479212	0.517354	0.185454	0.0977852	0.0817922	0.125382	0.02525	0.0324823	0.0889976	0.701877	0.860151	0.394416	0.3983	0.254414	0.208572	0.399553	0.0826325	1.29004	0.858479	0.203886	0.0324823	0.0735489	0.332416	0.0134617
N-Acetyl-D-valine	0.0522105	0.0769016	0.0692071	0.999509	0.728154	1.49799	0.0746331	0.0531309	0.611015	0.591244	1.17764	0.101849	0.0745458	2.89251	0.0643343	0.0828733	3.31723	1.10506	0.147184	2.13236	1.37206	1.61173	0.561268	0.843086	0.811468	0.0843261	0.0276846	0.537841	0.0828733	0.205213	0.785941	0.167991
N-Acetyl-glutamine	0.0502859	0.0548077	0.0577291	0.250392	0.590269	0.902433	0.151525	0.0585878	0.0831495	0.14384	0.158735	0.077936	0.164439	0.118266	0.0677728	0.0368809	0.063894	0.159201	0.114406	0.00305597	0.154091	0.185122	0.0505803	0.212488	0.0594298	0.0215204	0.0274907	0.224373	0.0368809	0.186633	0.0876194	0.0402905
N-Acetylornithine	0.0247363	0.0447154	0.0859052	0.135673	0.191194	0.21654	0.0649797	0.0215112	0.0625921	0.0892295	0.577737	0.0276028	0.0721325	0.00415134	0.0238184	0.00615433	0.128426	0.0997325	0.117615	0.0591332	0.0756235	0.199628	0.0530063	0.319773	0.0338956	0.0692935	0.102853	0.122626	0.00615433	0.107988	0.0584542	0.107802
N-Acetylputrescine	0.0152476	0.0105771	0.0118078	0.209587	0.182631	0.308714	0.0269166	0.0232174	0.185714	0.0226828	0.0743903	0.0375796	0.0179683	0.109348	0.0881106	0.020479	0.0313349	0.115641	0.0886248	0.0156407	0.0353439	0.0215669	0.0311122	0.0202415	0.0296249	0.0222116	0.0236327	0.0298709	0.020479	0.0529584	0.20263	0.131974
N'-Formylkynurenine	0.00771947	0.00973413	0.00502558	0.0367189	0.0112364	0.00340567	0.0123517	0.0123783	0.0197898	0.0185655	0.0170923	0.0115609	0.0126711	0.035892	0.00486587	0.00682879	0.0137944	0.00457634	0.0209699	0.00329547	0.00649208	0.0737162	0.00693556	0.0865399	0.072547	0.0144369	0.0112118	0.00632048	0.00682879	0.0263749	0.0412688	0.00815188
N-Formyl-L-tyrosine	0.0673581	0.615357	0.0636651	0.346243	0.313605	0.299751	0.0562539	0.083158	0.0438246	1.79108	0.265493	0.330459	0.104951	0.0873719	0.103794	0.100058	0.0471843	0.0717942	0.0276603	0.372024	0.0747591	0.247923	0.364691	0.0263599	0.012135	0.123742	1.48396	0.373788	0.100058	0.541431	0.245718	0.452767
Nicotinate D-ribonucleoside	0.0052289	0.0880706	0.0130042	0.116648	0.00902111	0.0451119	0.00717479	0.0073947	0.192723	0.131221	0.0641354	0.00614736	0.00951599	0.0287258	0.0135162	0.0102134	0.00701267	0.00295688	0.145446	0.0114866	0.0430823	0.0257864	0.0211942	0.010927	0.104183	0.0242911	0.0749913	0.0409869	0.0102134	0.0277201	0.11538	0.0077948
Nicotinic acid	0.347725	0.310715	0.223487	0.513999	0.508691	0.504682	0.374138	0.372376	0.744744	0.613582	0.645187	0.559519	0.262694	0.332511	0.193047	0.172339	0.192146	1.28358	0.310855	0.183564	0.157281	0.41514	0.0178888	0.27958	0.287989	0.218536	0.191769	0.187881	0.172339	0.228312	0.358736	0.438463
Norleucine	0.645639	8.42879	0.0682565	10.6984	12.1778	11.3913	0.268694	1.08937	4.91869	10.9831	18.302	0.849657	2.05182	1.49924	0.730845	1.31483	27.7386	39.16	7.47247	2.70278	47.6777	26.1395	11.8721	15.6621	1.79599	11.9799	8.37327	6.84614	1.31483	6.42806	15.8026	7.70638
O-acetylcarnitinium	0.272642	7.31987	0.00558116	11.7962	10.4679	10.1746	0.106869	0.280692	0.593651	8.27589	12.2819	0.347287	0.259787	0.145251	0.180693	0.02665	0.20742	0.545472	1.34372	0.767908	0.573446	3.07763	6.36576	0.198622	17.396	0.778977	5.36679	15.0732	0.02665	22.7088	9.55175	67.308
O-Acetyl-L-homoserine	0.0335465	0.523928	0.068646	1.14407	2.77121	2.65458	0.165869	0.0964932	0.945865	1.0943	2.43841	0.137835	0.159773	0.0924867	0.0852259	0.0439944	0.653722	2.99246	0.57475	0.305297	0.349384	2.70102	0.154496	3.11058	0.0793901	0.585695	1.10741	1.15663	0.0439944	1.13881	1.11568	0.138593
O-acetyl-L-serine	0.178356	0.227047	1.37396	0.230791	1.59727	1.05953	0.258105	0.0277071	0.232222	0.398876	0.815183	0.204743	1.12953	0.804116	0.433482	0.166939	2.96625	6.08737	1.08194	0.379039	0.810979	1.60794	1.17668	7.54168	2.6278	1.24909	0.904319	0.436383	0.166939	1.63174	0.712747	0.693649
O-Phosphohomoserine	0.0304201	0.0161556	0.0388848	0.121179	0.0508354	0.0520795	0.170575	0.0343005	0.0115005	0.0152956	0.0553768	0.0131094	0.0261035	0.027787	0.00706309	0.00498633	0.0605176	0.082542	0.00657234	0.0042241	0.0029533	0.017022	0.0154292	0.0199963	0.0118002	0.00649818	0.00651308	0.0173926	0.00498633	0.0252011	0.050348	0.0101478
Ornithine	0.108479	0.161483	0.109474	0.200311	0.213453	0.219242	0.0124005	0.167106	0.137303	0.187757	0.126872	0.0759387	0.169649	0.137751	0.0669078	0.0644789	0.339758	0.382147	0.100528	0.0633269	0.0883542	0.0724104	0.074156	0.111113	0.521481	0.0755161	0.228928	0.116446	0.0644789	0.24546	0.144429	0.132946
Orotic acid	0.162569	0.156738	1.27867	0.422761	0.559822	0.455195	0.45801	0.0811393	0.501473	0.278634	0.328262	0.689854	0.927434	1.06661	0.486663	0.210986	0.824133	0.548923	0.140297	0.0370313	0.0790883	0.334444	0.509185	0.186023	0.00526096	0.35658	0.260197	0.166641	0.210986	0.400839	0.767902	0.00467257
Oxalacetic acid	0.0450265	0.0585333	0.496223	0.487687	0.105436	0.318072	0.267545	0.0939532	0.0271587	0.5872	0.300394	0.0251266	0.104699	1.9219	0.0412755	0.0300648	0.0380969	0.0596521	0.26228	0.0488947	0.0213211	0.178526	0.642112	0.0173768	0.186517	0.221591	0.18288	0.138133	0.0300648	0.596783	0.151093	0.0688595
Oxidized glutathione	0.0631898	0.119924	0.844665	0.397574	0.684397	0.921355	0.586034	0.118353	0.0137435	0.0212462	0.423897	0.0611688	0.198789	0.262265	0.0279405	0.0387074	0.282437	0.0103273	0.0367978	0.0327938	0.022265	0.124031	0.0349187	0.0648539	0.0134674	0.0187748	0.0541154	0.0527415	0.0387074	0.373105	0.308157	0.251968
PA(14:0/0:0)	0.0157205	0.0601339	0.0329405	0.0297162	0.0474294	0.0733748	0.0411966	0.0371037	0.0188069	0.0869827	0.0698242	0.025764	0.106743	0.0286825	0.0120505	0.105555	0.0515296	0.0839303	0.0310704	0.074846	0.0959176	0.0598364	0.0653475	0.0110141	0.112949	0.0325616	0.0197553	0.0837053	0.105555	0.0295282	0.0500342	0.0340448
PA(18:1(9Z)/0:0)	0.00454753	0.0125844	0.0100587	0.0565848	0.0265655	0.0426266	0.00459101	0.00419717	0.055276	0.0254113	0.0709214	0.0215858	0.00985724	0.0251426	0.00309476	0.0216589	0.0450241	0.0612088	0.0480719	0.0184926	0.0550191	0.0353113	0.026174	0.0277334	0.017566	0.0408896	0.0885557	0.0202237	0.0216589	0.00385322	0.0539157	0.0221436
palmitoleic acid	0.0334723	8.06278	0.569483	0.0310786	6.46519	8.73904	0.0337122	0.0245114	11.0373	14.8189	9.29306	6.62905	0.0567443	0.596617	0.106717	0.00332897	14.5603	3.26253	0.0758342	10.1144	10.1908	22.0531	1.46366	10.6131	0.0428128	1.34767	16.0706	0.0688762	0.00332897	5.57252	7.83873	0.0627297
Pantetheine 4'-phosphate	0.0139005	0.0302707	0.00591218	0.0173921	0.00567235	0.00205142	0.00672941	0.015699	0.0165151	0.04232	0.00693252	0.00257763	0.00976694	0.0141101	0.00482638	0.0197647	0.00543392	0.00785751	0.0280291	0.0311666	0.0236351	0.106746	0.0228958	0.00536	0.0234103	0.0497937	0.119471	0.129579	0.0197647	0.0184185	0.00440394	0.0146826
PE(14:0/0:0)	0.00860737	0.00918576	0.0150104	0.0141709	0.0109525	0.024566	0.0204026	0.00784511	0.0184386	0.0726147	0.0312924	0.0165771	0.0105645	0.0630472	0.00583599	0.0129799	0.0801071	0.0234381	0.0211521	0.00954405	0.00674443	0.0140915	0.00699069	0.0103672	0.331485	0.00792668	0.0280213	0.00629816	0.0129799	0.0125501	0.0119965	0.0157158
Pectin	0.00380618	0.00822409	0.0228113	0.00687921	0.044342	0.0528298	0.0173429	0.00444024	0.0347796	0.00799075	0.0348444	0.0154511	0.0172314	0.0081372	0.00742775	0.00348679	0.022706	0.038778	0.0189431	0.0118952	0.00897638	0.0137973	0.0143911	0.0748867	0.0163307	0.0372062	0.0256222	0.0172305	0.00348679	0.00727005	0.0182716	0.0213811
Peonidin	0.023183	0.00317517	0.0516764	0.0260748	0.0198218	0.0107698	0.0915482	0.0359555	0.0104914	0.00692437	0.0307548	0.0433946	0.175678	0.320024	0.0361738	0.0452369	0.863805	0.0136266	0.0952884	0.0120499	0.0105064	0.0206273	0.0160646	0.00995381	0.0384987	0.0234723	0.00247961	0.00410111	0.0452369	0.00497783	0.0253249	0.00906668
Phenyl methanal	0.0339392	0.0698124	0.0807057	0.0811245	0.291046	0.299497	0.0515875	0.0433448	0.0851573	0.0988044	0.235958	0.0631571	0.119542	0.0206019	0.0520591	0.0436852	0.0328197	0.16859	0.0507547	0.0605681	0.0909263	0.117479	0.122821	0.0899734	0.0517953	0.344708	0.126647	0.0790587	0.0436852	0.0494781	0.122024	0.0562349
Phenyllactic acid	0.0115134	0.0650595	0.0303878	0.0415766	0.28337	0.323595	0.0219812	0.0138911	0.0649083	0.19713	0.140469	0.0253281	0.0101281	0.0123281	0.012237	0.00481582	0.02131	0.118399	0.0513628	0.0165147	0.0610683	0.266488	0.0618766	0.0153267	0.0103852	0.131828	0.084447	0.0185694	0.00481582	0.0516609	0.109802	0.0163804
Phosphorylcholine	0.0209664	0.0959862	0.187398	0.0747461	0.0294506	0.171497	0.0177659	0.0101779	0.0241953	0.0884244	0.179831	0.0502742	0.0342833	0.0270575	0.0097321	0.0139929	0.0122387	1.49802	0.0616265	0.0345483	0.0277941	0.152296	0.0583421	0.0111365	0.0813306	0.0228732	0.00937745	0.00659501	0.0139929	0.0678369	0.128946	0.104211
PI(16:0/18:1(9Z))	0.00409101	0.0296375	0.0137878	0.0135476	0.0403821	0.120468	0.00839809	0.0101552	0.00647648	0.00762348	0.0714714	0.0161822	0.0102991	0.0118702	0.00925955	0.00112763	0.0710141	0.0358741	0.031836	0.00443561	0.00968375	0.0256274	0.0155368	0.00999021	0.379574	0.184888	0.0168963	0.012763	0.00112763	0.0565236	0.0158598	0.0151722
PI(16:1(9Z)/0:0)	0.198531	0.0179755	0.0828701	0.0291781	0.029013	0.036015	0.116894	0.123693	0.208897	0.134135	0.0614022	0.087918	0.24496	0.116513	0.10642	0.0545894	1.13009	0.15432	0.0314719	0.193626	0.120654	0.0116867	0.00830002	0.120194	0.372191	0.170335	0.0590361	0.0902653	0.0545894	0.0445894	0.0487555	0.0152339
PI(16:1(9Z)/18:1(9Z))	0.0154034	0.0107085	0.0119384	0.00871442	0.026924	0.0295049	0.0272833	0.0107214	0.0217841	0.0477661	0.0751112	0.00892943	0.0095313	0.0215933	0.0081927	0.0129863	0.0421388	0.00560213	0.0204867	0.0166199	0.0321504	0.0134455	0.0215435	0.00969118	0.1159	0.196327	0.0845751	0.00593368	0.0129863	0.0208888	0.0291126	0.0110308
Piperidine	0.64249	8.11868	0.0173578	10.4061	5.84153	10.7549	0.13449	0.293598	4.75361	6.73053	17.2008	0.165042	2.05321	0.961818	0.769099	0.444211	1.1937	41.6057	0.39964	2.60538	4.98111	14.8135	1.54343	14.7798	0.568542	0.0490203	8.15433	6.4727	0.444211	5.94632	15.702	0.983358
Piperonal	0.00770169	0.000967599	0.00394045	0.0180684	0.0567316	0.0636566	0.00289479	0.00440388	0.0192328	0.0103338	0.0871923	0.00328355	0.0115885	0.0230068	0.0019283	0.00270326	0.0414492	0.0979996	0.0108283	0.00939594	0.00465935	0.0372903	0.014919	0.0374336	0.162118	0.00863488	0.00834069	0.0149699	0.00270326	0.0196613	0.0327943	0.00897456
Porphobilinogen	0.0835198	0.614134	0.0933998	0.345943	0.309062	0.300472	0.079237	0.106512	0.0706476	1.79133	0.299446	0.330987	0.10923	0.0627441	0.103877	0.0917599	0.0507122	1.40572	0.0260919	0.371843	0.0731078	0.245211	0.365381	0.26774	0.525595	0.125753	1.49014	0.383722	0.0917599	0.5412	0.251364	0.497248
Protocatechuic acid	0.00755772	0.00396848	0.0113608	0.00832091	0.00338264	0.0237776	0.00584555	0.0187142	0.0144605	0.00960269	0.00863155	0.0073608	0.00766983	0.0134673	0.00556999	0.0023958	0.0462563	0.0393217	0.016305	0.00702452	0.0181719	0.0241216	0.0104474	0.0397062	0.00851932	0.0155252	0.00901745	0.0182391	0.0023958	0.0175719	0.00347428	0.00681729
PS(16:1(9Z)/16:1(9Z))	0.0167847	0.0024063	0.00642569	0.0859205	2.15576	1.04286	0.0605501	0.10392	0.0354849	0.0357699	0.0365765	0.0150709	0.0140262	0.0246625	0.00345238	0.00594665	0.0580219	0.0704596	0.0698836	0.00354664	0.0124935	0.0367833	0.0331206	0.0527883	0.0122773	0.00743538	0.00307037	0.0270361	0.00594665	0.0125822	0.0256683	0.049922
Pseudouridine 5'-phosphate	0.0305462	0.155278	0.381013	0.515286	0.00785628	0.027787	0.791747	0.181698	0.057568	0.112772	0.0128922	0.0621765	0.67479	2.31087	0.130688	0.149896	7.67256	2.44628	0.0611216	0.00474907	0.00748765	0.0780022	0.139152	1.64659	0.0159385	0.104603	0.0315889	0.010896	0.149896	0.0269465	0.0351877	0.0311444
Purine	0.131493	0.116231	0.405658	0.187878	0.0919121	0.0726611	0.263945	0.0845194	0.271079	0.69336	0.0612105	0.352543	0.297477	0.187301	0.22513	0.90975	0.410137	0.392859	0.338516	0.0630801	0.319785	0.0719295	0.494611	0.0574517	0.427065	0.834943	0.749176	0.185774	0.90975	0.173205	0.00585816	0.00359388
Pyridoxal	0.0101456	0.0047249	0.0288128	0.0107329	0.0867604	0.0804568	0.0327611	0.00729253	0.028684	0.0447361	0.0919307	0.00988338	0.0039567	0.0068181	0.0228665	0.00300712	0.0380043	0.06211	0.0255518	0.0360212	0.0214509	0.046904	0.0445515	0.00575324	0.0513405	0.092296	0.0250618	0.0474663	0.00300712	0.0751539	0.186853	0.057069
Pyridoxamine	0.0776787	0.373096	0.0392378	0.650936	0.578436	0.545928	0.0981529	0.053586	0.0699043	0.68786	0.302972	0.135918	0.0767975	0.0744401	0.0860717	0.0634345	0.386134	0.626094	0.0640369	0.249676	0.187256	0.697204	0.314721	0.109082	0.720303	0.0748469	0.11585	0.0398138	0.0634345	0.448579	0.54952	0.831643
Pyridoxine	0.20936	1.22207	0.200816	1.16177	3.05022	2.62995	0.437467	0.311242	0.477398	4.11852	2.27918	0.240487	0.517761	0.271985	0.28595	0.22943	1.0431	1.20516	0.237515	1.33832	0.994216	2.24436	3.5792	0.436081	1.10415	2.45973	2.72193	2.17775	0.22943	2.34876	4.5614	0.885057
Pyrophosphate	0.148798	0.0735399	1.05575	0.0590384	0.0208825	0.0175432	1.19513	0.108161	0.0493352	0.0770342	0.0550018	0.191639	0.332744	0.90284	0.107175	0.0583062	1.09282	0.210026	0.126806	0.0868465	0.0379986	0.0332168	0.0926274	0.0714132	4.32033	0.0151589	0.116024	0.0321211	0.0583062	0.0706272	0.0195671	0.109617
Pyruvaldehyde	0.106912	0.144886	0.981295	0.0133198	1.04538	0.0439552	0.247827	0.0691089	0.00872351	0.00779333	0.0338813	0.029764	0.0523385	0.158576	0.010452	0.0126647	0.175706	0.034971	0.0140582	0.00818546	0.0249094	0.0527016	0.088635	0.0308803	0.135669	0.0164887	0.0336631	0.0123163	0.0126647	0.224775	0.316299	0.0121686
Pyruvic acid	0.0269819	0.85465	1.29323	1.11155	1.08369	1.75183	2.00203	0.499864	0.0191979	0.0685927	0.0466108	1.18621	0.868985	0.860959	0.774786	0.606273	0.855906	0.239165	0.00463079	0.065883	0.0816551	0.610773	0.428182	0.0194731	0.0223806	0.0535575	0.132769	0.446343	0.606273	1.13812	1.03258	0.0501548
Quinone	0.00257785	0.0268569	0.0249767	0.0376311	0.0755434	0.0796204	0.0132996	0.0087216	0.0107789	0.27199	0.538313	0.0337741	0.0113532	0.0101094	0.0170194	0.00629847	0.00596534	0.00921061	0.0517766	0.0528346	0.0363324	0.355436	0.164794	0.00348541	0.419341	0.175299	0.106244	0.21029	0.00629847	0.2204	0.0623854	0.0846626
Resveratrol	0.051184	0.0314807	0.224284	0.0339292	0.0740482	0.0323271	0.0629257	0.0350343	0.0352021	0.0207893	0.14225	0.0364072	0.0138787	0.0305286	0.0211701	0.0102144	0.0688508	0.0428937	0.0120568	0.00317712	0.0698255	0.00305289	0.00369924	0.00427709	0.00250246	0.0152486	0.0110737	0.00875225	0.0102144	0.0519084	0.0282029	0.0668069
S(8)-aminomethyldihydrolipoamide	0.0786916	0.0746518	0.00391465	0.0399383	0.880757	3.29222	0.105947	0.0108743	0.0852943	0.0240029	1.9081	0.0102674	0.00643453	0.0235629	0.00642541	0.00983643	0.231837	0.0539124	0.121185	0.066467	0.127922	0.493031	0.162807	0.0144875	0.858278	0.0682042	0.0170879	0.216161	0.00983643	0.0223337	3.67069	0.0258762
Saccharopine	0.0988068	0.0880408	0.624145	0.197423	0.511998	1.06926	0.174319	0.124408	0.084527	0.0813854	0.405611	0.0850457	0.132727	0.113053	0.0588532	0.0303748	0.360219	1.71742	0.150029	0.0313992	0.0214743	0.295733	0.0688676	0.367149	0.511521	0.123659	0.113911	0.0470518	0.0303748	0.492636	0.401157	0.415109
S-Adenosylhomocysteine	0.0297307	0.0516941	0.0499553	0.0713525	0.0925967	0.0409082	0.0608045	0.0492094	0.0636514	0.0532809	0.0766673	0.253853	0.0683988	0.078498	0.0323845	0.035278	0.0485629	0.210937	0.0226587	0.013225	0.00893935	0.0120757	0.0163772	0.11366	0.0629291	0.015773	0.0395205	0.0107998	0.035278	0.0380065	0.0610751	0.0624039
Sedoheptulose 7-phosphate	0.00774189	0.00748434	0.0643255	0.0186883	0.137551	0.0526647	0.0148825	0.00410722	0.0194965	0.0187283	0.0660321	0.0154574	0.0164111	0.0230137	0.00828494	0.00469667	0.0255147	0.0523466	0.0210382	0.0102546	0.0138498	0.0249207	0.0154089	0.0412345	0.0489338	0.00938142	0.0140109	0.0200101	0.00469667	0.0278533	0.0455424	0.020219
Shikimic acid	0.00525307	0.041006	0.0180761	0.409645	0.182368	0.414382	0.0135769	0.00507754	0.0145716	0.0281881	0.107176	0.0102381	0.016705	0.0195163	0.00369885	0.0108463	0.0857006	0.034221	0.0195089	0.0116196	0.0116384	0.0618324	0.00924852	0.0640056	0.314993	0.036931	0.0125818	0.0334359	0.0108463	0.0515046	0.1264	0.0765766
sn-Glycero-3-phosphocholine	0.364364	6.19644	0.40694	0.345477	1.03136	3.12656	0.746616	0.67707	0.667149	9.01641	7.32646	0.805484	0.463819	1.56626	0.29457	0.0106328	0.604177	0.716518	0.0235909	4.60714	1.06387	2.50384	2.49822	0.81161	2.86698	3.27257	1.48597	2.11954	0.0106328	3.81794	3.60736	4.41234
stearic acid	0.00360817	0.42125	0.080146	0.377755	0.413649	0.613745	0.0448589	0.0055381	0.540743	0.287898	0.191515	0.581617	0.079552	0.00240184	0.00539965	0.00078425	0.158076	0.263053	0.329678	0.242058	0.17097	0.187611	0.343968	0.0769184	0.501127	0.0449499	0.0133588	0.186851	0.00078425	0.270255	0.487306	0.844925
Tetradecanoylcarnitine	0.0910174	0.00218697	0.00197053	0.0804973	0.0442031	0.0400622	0.0433267	0.0704033	0.217592	0.271874	0.279706	0.0780541	0.250334	0.0662722	0.106007	0.165069	0.124827	0.00140524	0.208668	0.178387	0.0760996	0.100881	0.249011	0.0121354	0.135404	0.251912	0.324694	0.276844	0.165069	0.205045	0.0224681	0.151479
Thiamine	0.017747	0.103433	0.020165	0.12608	0.0914132	0.193281	0.00184752	0.126087	0.108176	0.0787676	0.311086	0.147542	0.160614	0.0200183	0.050007	0.0264994	0.0851214	0.541354	0.209399	0.169959	0.0371082	0.116614	0.131323	0.0874868	0.803856	0.101156	0.0538593	0.171208	0.0264994	0.228064	0.260961	0.560697
thiazolidine	0.0203301	0.622768	0.0405438	1.05831	0.641201	0.442015	0.0381518	0.0334876	0.399693	0.646032	1.32082	0.0629172	0.121126	0.160389	0.0635251	0.037435	0.483751	4.46944	0.625548	0.242998	0.353484	3.45727	0.639387	3.13273	0.136315	0.41572	0.718668	0.607759	0.037435	0.119597	0.978465	0.0418263
Thiophene	0.00361356	0.00400989	0.014326	0.0121675	0.00420063	0.00259795	0.0162103	0.00470289	0.0111601	0.0120522	0.0187523	0.002814	0.0122094	0.012982	0.00572393	0.00305855	0.00739564	0.00827839	0.0128139	0.00748103	0.0125654	0.0153204	0.00996997	0.00640356	0.0065117	0.00857277	0.0130474	0.00500118	0.00305855	0.00214521	0.00383863	0.0078139
Thymine	0.0188253	0.140515	0.0777317	0.714059	0.944644	0.257394	0.0469258	0.0196947	0.128967	0.147208	0.963438	0.0324529	0.0514048	0.0500073	0.0200764	0.0168937	0.10895	0.247942	0.231749	0.0644479	0.0926153	0.300331	0.151613	0.0248682	3.71282	0.228569	0.0381735	0.099207	0.0168937	0.0736273	0.0850103	0.0322863
tryptophol	0.0244217	0.180565	0.190165	0.481431	0.400499	0.293384	0.0418071	0.0369786	0.25856	0.218578	0.224334	0.128814	0.0886567	0.135813	0.0139326	0.0282145	6.2811	5.3769	1.06839	0.137414	0.954921	1.11174	0.0920695	0.948284	0.0724403	0.570168	0.489344	0.61358	0.0282145	0.367825	0.450467	0.098183
Ubiquinone-6	0.00456746	0.00347375	0.00438017	0.00452034	0.00605527	0.00521019	0.00513057	0.00702364	0.027112	0.0261548	0.0262768	0.0236461	0.0261564	0.0199228	0.0213106	0.0208702	0.0209471	0.0211553	0.0274314	0.0164961	0.00970499	0.00979576	0.0179173	0.0151601	0.0142102	0.0150937	0.0166756	0.0127644	0.00513057	0.0291568	0.0240459	0.0171905
UDP-D-galactose	0.0322341	0.0205694	0.113619	0.0543317	0.0496211	0.114318	0.187712	0.0770344	0.0366038	0.0247488	0.0758378	0.0543857	0.0506371	0.158052	0.0118219	0.0130457	0.0241575	0.0391859	0.0321187	0.012376	0.0135389	0.0240051	0.0179012	0.0236755	0.00710504	0.0198585	0.00392751	0.0230826	0.0130457	0.0180873	0.0129606	0.0154031
Uracil	0.288033	0.117542	2.00708	0.577887	1.0745	0.951591	0.801195	0.141219	4.98396	6.04902	0.813899	0.416459	0.678032	1.03482	0.270305	0.127974	6.6888	0.905687	1.04703	0.00661555	0.14369	0.0946569	5.42344	0.133043	0.0100917	0.504514	0.0407213	0.340425	0.127974	0.683108	11.3633	0.0403075
Uridine	0.0213978	0.0561187	0.17316	0.0477415	0.996687	0.0533337	0.148065	0.0120613	0.0122662	0.0167364	0.399968	0.0344444	0.0960166	0.132929	0.0126143	0.00420398	3.00503	0.342579	0.0758147	0.0348465	0.0483293	0.689972	0.0567912	0.749203	0.0829249	0.0188532	0.0260188	0.0140397	0.00420398	0.38201	0.0563516	0.0143726
Uridine diphosphate-N-acetylglucosamine	0.00682992	0.00717468	0.0562536	0.0100088	0.0179005	0.0250323	0.0299148	0.0147593	0.00833699	0.0225018	0.0390152	0.00806121	0.0437713	0.0311212	0.00573852	0.0134168	0.0568322	0.0369213	0.0123702	0.00546761	0.00273053	0.00988377	0.00793676	0.00278524	0.00875601	0.114199	0.0123342	0.010872	0.0134168	0.014966	0.0103531	0.0169292
Vanillic acid	0.00557975	0.0181526	0.00273886	0.0200685	0.148439	0.158877	0.0122724	0.00778006	0.0086388	0.122869	0.270184	0.0175657	0.00925054	0.00621458	0.0136133	0.0084722	0.0370219	0.0178906	0.00794128	0.0286421	0.0231281	0.16821	0.0195966	0.00250786	0.0146736	0.0832802	0.02987	0.0228313	0.0084722	0.00988213	0.107967	0.029988
Vanillin	0.199085	1.20507	0.156242	1.18705	3.05982	2.64198	0.391261	0.298232	0.334635	4.12626	2.301	0.145624	0.517184	0.335576	0.224977	0.173547	0.395315	0.228271	0.247765	1.36894	1.01479	2.24388	3.58702	0.0266633	0.179358	0.319434	2.72677	2.18287	0.173547	2.33035	4.5915	0.902987
vitispirane	0.0643094	0.841226	0.0773497	0.0423387	0.289067	0.120059	0.228871	0.0582727	0.176706	1.65712	1.2197	0.0761524	0.132282	0.144493	0.193687	0.170889	0.208068	0.218222	0.00490975	0.934555	0.271822	0.0769812	0.452747	0.402505	0.0315353	0.857997	0.08197	0.287385	0.170889	0.15191	0.342323	0.485296
Xanthine	0.0980224	0.0511005	0.736464	0.368426	0.264027	0.33485	0.488342	0.117076	0.0438619	0.0953497	0.261137	0.115729	0.149812	0.386756	0.0662415	0.0332713	0.78501	0.183832	0.108952	0.0657075	0.0852354	0.0813957	0.178989	0.17448	0.0472798	0.123837	0.193872	0.195083	0.0332713	0.201817	0.21175	0.0177083
Zymosterol	0.00262187	0.00180715	0.00244569	0.00211544	0.00160658	0.00139881	0.00169548	0.00264155	0.00490511	0.00574023	0.00515443	0.00698525	0.00582911	0.00398624	0.00434838	0.00396437	0.00284608	0.00272901	0.00334056	0.00229584	0.00387567	0.00447886	0.00530501	0.00465853	0.00694575	0.00606227	0.00502038	0.00700568	0.0019583	0.00251933	0.00415743	0.00244966
(2R,3R)-2,3-Dihydroxy-3-methylpentanoate	0.0347808	0.0116397	0.0578801	1.18425	1.14609	0.183309	0.0896439	0.0145943	0.055352	0.0643627	0.0748691	0.016096	0.0807565	0.114862	0.0136001	0.00641152	0.143121	0.264169	0.0355049	0.0281882	0.0254571	0.139774	0.0121217	0.051942	0.234537	0.0816854	0.0339315	0.0385954	0.00641152	0.0512703	0.0695187	0.0466745
(2S,3S,4R)-2-aminoicosane-1,3,4-triol	0.0129452	0.0213212	0.00125989	0.0234389	0.0125082	0.0215342	0.0282956	0.0114671	0.0841817	0.0245573	0.0149403	0.0176995	0.0269279	0.0421256	0.00646559	0.00642901	0.0503494	0.0267788	0.048739	0.0295349	0.066995	0.0156105	0.131017	0.0119072	0.0253134	0.0164151	0.196201	0.0325208	0.00642901	0.032821	0.0493209	0.058505
(2-trans,6-trans)-Farnesol	0.0101138	0.0426465	0.0038276	0.109583	0.00515965	0.0327324	0.0172161	0.00722561	0.00358832	0.047661	0.0272501	0.0132404	0.0138304	0.0183833	0.0194458	0.00771793	0.00457699	0.0259659	0.00283665	0.0171615	0.0346603	0.0276641	0.0236544	0.0329586	0.0650612	0.0342048	0.0625228	0.0441707	0.00771793	0.0237906	0.0992882	0.0214267
(4-hydroxyphenyl)pyruvic acid	0.0213365	0.0369259	0.0335659	0.0591051	0.110603	0.116795	0.0501837	0.0176314	0.14606	0.175537	0.0543811	0.0625504	0.0376079	0.0314996	0.0205091	0.00669963	0.193098	0.865697	0.120113	0.0637358	0.10278	0.32514	0.0318344	0.409914	0.0191817	0.180967	0.258392	0.192283	0.00669963	0.0614569	0.170018	0.00380466
(R)-2,3-Dihydroxy-3-methylbutanoate	0.0575297	0.289617	0.0567908	1.61261	1.16391	1.30982	0.0906558	0.114733	0.158176	0.243748	1.12603	0.0445805	0.0521536	0.068457	0.0335719	0.0254226	0.1335	0.571829	0.0730353	0.0406115	0.0196767	0.234121	0.469661	0.198095	0.0104755	0.0620585	0.083108	0.0914134	0.0254226	0.411365	0.401359	0.033389
(R)-4'-phosphopantothenic acid	0.00174785	0.00762438	0.181368	0.0119775	0.0180279	0.0429475	0.0168544	0.00419108	0.00804189	0.00322609	0.00334558	0.0131323	0.00924994	0.0074669	0.00852036	0.00766542	0.00401877	0.0331223	0.00713698	0.0024992	0.00873016	0.00513832	0.00840822	0.00922124	0.00705098	0.00675422	0.0206243	0.00727181	0.00766542	0.0136946	0.0125808	0.0125653
(R)-Acetoin	0.0280381	0.30153	0.0704014	1.84629	0.28361	1.52268	0.124145	0.0323256	0.0576178	0.286681	0.225268	0.0313185	0.0170898	0.0312854	0.00345133	0.0277706	0.240197	0.1079	0.0354461	0.0193896	0.00305225	0.301072	0.0313511	0.257046	0.00952234	0.0600518	0.00562416	0.0510089	0.0277706	0.418379	0.444415	0.0892014
1-(sn-glycero-3-phospho)-1D-myo-inositol	0.00812355	0.0140961	0.00969004	0.0198636	0.020251	0.0319777	0.0218017	0.00678421	0.0161625	0.0130732	0.058289	0.0174593	0.0198184	0.00321495	0.00465655	0.00514691	0.00905836	0.0462933	0.0139286	0.009836	0.00364876	0.00883578	0.0095491	0.0614952	0.0386506	0.00848045	0.0151981	0.00611001	0.00514691	0.00712824	0.00847179	0.0166889
1,4-Decanolide	0.00820724	0.0854138	0.0191129	0.15839	0.048068	0.130921	0.00367341	0.00499777	0.077373	0.120013	0.0409484	0.020273	0.0686214	0.0442075	0.00261918	0.00718963	0.0809247	0.0669859	0.0557524	0.0215778	0.0165024	0.0510766	0.0501166	0.0582483	0.00571498	0.0189046	0.0133415	0.015246	0.00718963	0.0229124	0.0567939	0.00725926
1,5-Dodecanolide	0.0169361	0.831629	0.027679	1.0333	2.08179	0.942519	0.00767682	0.011498	0.638488	0.576746	0.386509	0.175	0.472942	0.122003	0.0873665	0.214479	0.0388986	0.226249	0.704085	0.166744	0.124682	0.189975	0.0231728	0.17522	0.0649646	0.636871	0.414231	0.292095	0.214479	0.0953123	0.405522	0.00624949
1-Octen-3-ol	0.0132106	0.0167085	0.0196028	0.0157132	0.0193967	0.0339864	0.0312981	0.0481273	0.0192176	0.0651892	0.0182279	0.0212361	0.0270984	0.0434554	0.0122103	0.0154014	0.0818513	0.0415177	0.0376006	0.251835	0.0102334	0.0134715	0.18311	0.0128901	0.862969	0.406424	0.303358	0.00786208	0.0154014	0.01327	0.0147082	0.0469571
1-octen-3-one	0.00981458	0.0144325	0.0294721	0.0392741	0.0417509	0.0564017	0.0287898	0.0101317	0.0210579	0.0421387	0.169484	0.0150379	0.0220621	0.00723842	0.00693014	0.00976747	0.00714336	0.0364717	0.749553	0.12859	0.0486256	0.0741286	0.0351781	0.0902553	0.04586	0.0434705	0.233778	0.0151889	0.00976747	0.103146	0.0113963	0.241298
2-[(Methylthio)methyl]-2-butenal	0.0092997	0.0103718	0.0510928	0.0417682	0.140928	0.00780335	0.043025	0.00460408	0.0255081	0.0195885	0.0523956	0.0191494	0.0231714	0.144104	0.00569108	0.00734104	0.114791	0.203245	0.0280552	0.00875482	0.0282441	0.0528865	0.0301379	0.0626392	0.00797165	0.0144933	0.00458645	0.0406175	0.00734104	0.0468264	0.0442039	0.0150466
2-amino-6-(hydroxymethyl)-7,8-dihydropteridin-4-ol	0.00721724	0.00660867	0.0296145	0.0142691	0.0606351	0.0242002	0.0279363	0.0031526	0.0169165	0.0653338	0.0289104	0.0130596	0.023761	0.0416108	0.00475752	0.007555	0.0583403	0.0118625	0.0233028	0.0133933	0.0187397	0.0218166	0.0400032	0.00654927	0.0316422	0.118427	0.100778	0.0154048	0.007555	0.0430615	0.0634013	0.0665641
2-Dehydropantolactone	0.00682939	0.0340265	0.0189988	0.399172	0.106524	0.408063	0.0126155	0.00643426	0.011042	0.0227437	0.118491	0.00615119	0.0168008	0.0129575	0.00677642	0.00742191	0.350682	0.0842984	0.0593311	0.0132773	0.0193304	0.0528208	0.00963103	0.0660418	0.126511	0.0785281	0.0250946	0.0198755	0.00742191	0.0536524	0.134571	0.0153042
2'-Deoxycytidine	0.0233174	0.0133167	0.107645	0.103509	0.139946	0.475644	0.0510835	0.0135605	0.114409	0.0469788	1.90141	0.0190066	0.0289939	0.0337644	0.0157991	0.0123994	0.091737	0.0798488	0.13945	0.0570624	0.00292301	0.109353	0.0335953	0.0629538	0.0103008	0.119444	0.0958021	0.0922561	0.0123994	0.0958221	0.51053	0.0929995
2'-Deoxyuridine	0.00850341	0.00726162	0.0263646	0.0122324	0.0148803	0.00775774	0.0241902	0.00940934	0.0136358	0.00714927	0.021393	0.0112154	0.00869571	0.0122194	0.0048682	0.00417995	0.0122082	0.0357851	0.0129813	0.00248885	0.00632744	0.018521	0.0016197	0.0152814	0.0354409	0.0368129	0.0165627	0.00849929	0.00417995	0.01242	0.0260587	0.0161959
2-Heptanone	0.0152489	0.0110682	0.00194286	0.0157198	0.0176204	0.0105546	0.0261447	0.0104412	0.00728747	0.0251993	0.0435176	0.0294812	0.0244306	0.0413736	0.00586208	0.00633089	0.0455746	0.0223524	0.052372	0.00942978	0.0186864	0.0100959	0.0163071	0.0108882	0.318402	0.0225662	0.107848	0.00966392	0.00633089	0.0178149	0.0143981	0.0141867
2-Hydroxy-2-methylbutanedioic acid	0.00443352	0.00542879	0.15394	0.0087632	0.0617006	0.114907	0.0650649	0.0229393	0.00439975	0.0207176	0.0291194	0.0163874	0.0513612	0.0122237	0.00428969	0.00362873	0.0183093	0.0539333	0.0176617	0.0151133	0.0109366	0.0624221	0.016232	0.0585952	0.689296	0.0267138	0.0304789	0.0497159	0.00362873	0.191792	0.0834784	0.00737614
2-hydroxyhexadecanal	0.0150721	2.51365	0.192404	3.30318	2.57001	2.94184	0.286047	0.00979853	7.45387	4.37287	3.33561	4.99852	0.396001	0.0012697	0.00047725	0.186728	0.276476	5.97144	0.364443	5.23362	3.73971	3.30617	5.23284	0.190556	5.19097	0.136078	0.346862	6.45946	0.186728	3.06373	3.60101	2.52684
2-methylbutyl octanoate	0.00806246	0.0394802	0.0120433	0.0341136	0.100208	0.088802	0.0195665	0.00793187	0.0283042	0.0892655	0.0429236	0.0488397	0.0219673	0.0203076	0.0118682	0.00783485	0.122578	0.0315104	0.0484638	0.0204432	0.0334591	0.058139	0.0215967	0.0277945	0.274567	0.032945	0.0673394	0.0437881	0.00783485	0.0460152	0.0266237	0.0211843
2-Methylbutyric acid	0.0432991	0.239878	0.04045	0.995888	0.980812	1.31956	0.257815	0.0581343	0.244777	0.232259	0.436236	0.0407601	0.622893	0.110458	0.0368563	0.016613	0.0281511	0.341865	0.0309386	0.0172418	0.0189791	0.0685078	0.00637867	0.0481596	0.0188136	4.45666	0.042282	0.0419834	0.016613	0.727267	0.5036	0.00971047
2-Methylpropyl acetate	0.0242155	0.097676	0.0559479	0.0935914	0.109628	0.129517	0.0299747	0.022859	0.105087	0.168808	0.137862	0.132623	0.0464261	0.0634156	0.0902085	0.0453612	0.206767	0.607113	0.0373954	0.0196265	0.0289211	0.0599891	0.00651826	0.044537	0.0797719	0.0586185	0.00681724	0.00328601	0.0453612	0.136708	0.143169	0.0595162
2-nonanone	0.0115425	0.010079	0.0205028	0.013934	0.0193586	0.0323923	0.0160131	0.00808178	0.0207712	0.0400665	0.016333	0.00189909	0.0152386	0.0028353	0.00405244	0.00300053	0.0456715	0.0375726	0.0376606	0.00906567	0.0103996	0.0157284	0.0400709	0.00796762	0.310196	0.0148779	0.295362	0.00950434	0.00300053	0.0123018	0.0119855	0.0178536
2-Undecanone	0.0137472	0.0234564	0.00207506	0.0283763	0.053895	0.0265183	0.0237877	0.00982241	0.0393009	0.0262612	0.0257301	0.021974	0.0231538	0.0456859	0.00585553	0.00543451	0.0497408	0.0106574	0.049068	0.00856354	0.0163131	0.0187327	0.0210828	0.02369	0.277865	0.0276758	0.149545	0.0188636	0.00543451	0.0564782	0.016822	0.0141867
3',5'-cyclic dAMP	0.183365	0.00226777	0.0150522	0.0272446	0.0537032	0.0543862	0.00837493	0.00315763	0.0155413	0.0209739	0.0677059	0.00557109	0.00524343	0.012409	0.00304831	0.00315691	0.0806557	0.0628163	0.0115964	0.00965119	0.0110188	0.0201779	0.0135405	0.0386562	0.00521669	0.0246078	0.00397462	0.0302462	0.00315691	0.0333582	0.0747866	0.0135663
3,7-Dimethyl-1,6-octadien-3-ol	0.00458045	0.0385885	0.00436238	0.029542	0.0588345	0.043952	0.00276623	0.00661378	0.0389355	0.0539864	0.0708258	0.00689205	0.00561354	0.00717162	0.00505817	0.00423785	0.0527488	0.0659225	0.0469732	0.0449302	0.0103529	0.0165022	0.0208764	0.0290403	0.0259235	0.0520003	0.0630951	0.0578388	0.00423785	0.0491579	0.0251512	0.00922258
3,7-Dimethyl-6-octen-1-ol	0.00458653	0.0241176	0.00197336	0.0260072	0.0580317	0.0246951	0.00180631	0.00356478	0.0397426	0.01331	0.0222146	0.0151139	0.00676149	0.0141025	0.00371496	0.00377253	0.0201223	0.0211387	0.0505701	0.00655434	0.0167867	0.0181368	0.0205781	0.0231116	0.00336765	0.027166	0.150443	0.0040378	0.00377253	0.0623738	0.0245922	0.0129457
3-Dehydroshikimic acid	0.0128561	0.023262	0.0572281	0.0508708	0.0467177	0.0361664	0.00329881	0.00920005	0.0451832	0.0357836	0.0554856	0.0146221	0.00413008	0.069774	0.00687684	0.00591366	0.0408786	0.276474	0.0307648	0.0102738	0.058305	0.176337	0.0945614	0.293896	0.0871005	0.0151676	0.0344752	0.119511	0.00591366	0.057177	0.0153492	0.0264178
3-hydroxy-2-isopropyl-4-methoxy-4-oxobutanoate	0.0130889	0.0848247	0.00977902	0.229045	0.157679	0.212879	0.0461616	0.0112985	0.144459	0.172689	0.0997116	0.0277118	0.00399332	0.0492935	0.0210848	0.00802841	0.108728	0.190114	0.00768115	0.0422862	0.00714851	0.0367134	0.0213484	0.00325228	0.155498	0.00898642	0.150037	0.0375257	0.00802841	0.331373	0.11949	0.0238255
3-Hydroxyanthranilic acid	0.0122976	0.0130808	0.0698465	0.0398428	0.0460199	0.0358775	0.0450311	0.0132876	0.0171447	0.0120019	0.0292595	0.0185102	0.0238487	0.0475337	0.00508578	0.00913791	0.0834742	0.115828	0.0253368	0.00483902	0.00402182	0.0148858	0.0123646	0.111659	0.0510499	0.0217844	0.0178441	0.0114574	0.00913791	0.0258105	0.0694977	0.016549
3-Methyl-2-butene thiol	0.0427112	0.197915	0.103909	0.0195798	0.209272	0.194498	0.049629	0.0280493	0.0578769	0.0407311	0.129605	0.0644447	0.0784321	0.0992124	0.0465423	0.0252478	0.121877	0.240196	0.0379994	0.0226182	0.0312717	0.130863	0.0731709	0.192583	0.0675133	0.0725809	0.0039264	0.018663	0.0252478	0.0339137	0.105729	0.00907836
3-Methylbutyl pentadecanoate	0.00371034	0.0168795	0.00655843	0.0305507	0.018624	0.0158013	0.0162377	0.00847182	0.0910798	0.0324699	0.031233	0.00488802	0.0070748	0.0645631	0.00502069	0.00467257	0.00274113	0.0323928	0.036965	0.0205645	0.0235349	0.0190676	0.0629374	0.00792951	0.0986198	0.00888367	0.0296398	0.0300334	0.00467257	0.0394175	0.057454	0.0767211
3-Oxo-7,8-dihydro-alpha-ionol	0.00584356	0.0132695	0.0308345	0.0361594	0.00674022	0.015496	0.0241776	0.0101862	0.0122946	0.0771077	0.0756069	0.0153378	0.0248598	0.0289054	0.00517238	0.00754213	0.0544931	0.0068669	0.0255677	0.0232536	0.00793892	0.0234926	0.0397514	0.00732137	0.036165	0.0748106	0.0229506	0.0109387	0.00754213	0.0280996	0.0531304	0.0242654
3-Oxo-beta-ionone	0.00505524	0.0517531	0.0106452	0.141184	0.750929	0.00621494	0.00808709	0.0126097	0.00674713	0.0233767	0.0422195	0.0193751	0.0336561	0.071626	0.00819455	0.0254082	0.0549557	0.0512867	0.0282137	0.00474361	0.00987004	0.130969	0.0116454	0.0301407	0.184999	0.00709232	0.0223355	0.146314	0.0254082	0.0611927	0.0659977	0.0562961
4,5-Dimethyl-2-propylthiazole	0.00473434	0.0143184	0.0149481	0.0290642	0.0626854	0.0355558	0.0175581	0.00585029	0.0407539	0.0589506	0.0706376	0.0135077	0.0124251	0.0321432	0.0102516	0.00329228	0.0566838	0.0837885	0.0158046	0.0245983	0.00265538	0.0111764	0.0305875	0.0418469	0.225635	0.067648	0.0486375	0.00371506	0.00329228	0.128016	0.168972	0.0257464
4-Allyl-2,6-dimethyoxphenol	0.0176392	0.00904072	0.029369	0.0156917	0.00921017	0.0161625	0.0117538	0.0321075	0.0171857	0.0389468	0.0128018	0.0168028	0.0142187	0.001708	0.00823526	0.0124702	0.0233848	0.0186428	0.00547074	0.0108462	0.00534203	0.0141774	0.0258972	0.0100476	0.019948	0.00369772	0.0116368	0.0279678	0.0046004	0.0194795	0.0397336	0.0614399
4-amino-2-methyl-5-phosphomethylpyrimidine	0.0137951	0.0236047	0.0371118	0.0514086	0.107084	0.0250849	0.0582963	0.0399796	0.0581748	0.0503835	0.287175	0.0245401	0.0267658	0.065159	0.00713634	0.00808763	0.00256834	0.0233909	0.0579985	0.0290977	0.0260934	0.0355932	0.00913801	0.00382946	0.640585	0.0541899	0.0387311	0.0311482	0.00808763	0.0859885	0.0420039	0.00172575
4-Aminobenzoic acid	0.342468	0.0314243	0.56294	0.0757221	0.323906	0.312647	0.00907335	0.313036	0.653232	0.180335	0.342518	0.343999	0.379525	0.337199	0.252784	0.0062297	0.288933	0.0602832	0.236949	0.145176	0.0404199	0.112475	0.0490409	0.446057	0.0594033	0.166542	0.190511	0.0991653	0.0062297	0.12569	0.194857	0.272817
4-aminobutanal	0.00624353	0.00709504	0.0299747	0.0236724	0.0626086	0.070316	0.0177728	0.00693925	0.0442087	0.0281421	0.0807728	0.0156534	0.0114934	0.0132328	0.0070335	0.00397796	0.0124491	0.0285381	0.0294551	0.0128821	0.0100389	0.032254	0.0119079	0.00686405	0.42217	0.0206382	0.0350257	0.00601284	0.00397796	0.0197991	0.0438364	0.0182109
4-Hydroxybenzoic acid	0.0123793	0.0158786	0.0940196	0.038478	0.0516038	0.0531243	0.0242527	0.359276	0.0210388	0.00366624	0.0497727	0.0268172	0.141557	0.0111285	0.00646241	0.00313637	0.202211	0.00675811	0.00983939	0.0042163	0.0248259	0.0125157	0.0114758	0.0215731	0.130106	0.0263715	0.0322979	0.00909582	0.00313637	0.00974676	0.037325	0.0241517
4-Isopropyl-2-methylthiazole	0.00343461	0.0276653	0.0224899	0.027106	0.043632	0.0436994	0.0115227	0.00744004	0.0276042	0.0415079	0.0865184	0.0137695	0.00559897	0.0200572	0.0028425	0.00577005	0.0388192	0.0215896	0.02886	0.0155322	0.00350031	0.0221511	0.0224902	0.0128467	0.0212155	0.027356	0.029342	0.0265133	0.00577005	0.0676202	0.0555462	0.0412662
4-Methylacetophenone	0.00760859	0.0410886	0.0279529	0.0877213	0.0532982	0.0730735	0.0243908	0.00805849	0.0404269	0.067105	0.0548883	0.0836232	0.0150716	0.0316427	0.00592482	0.00980744	0.062039	0.054447	0.118268	0.0098465	0.0271326	0.0699516	0.0798136	0.0423415	0.0442043	0.0342179	0.0602232	0.0383884	0.00980744	0.0465837	0.0557197	0.0332356
4-Nitrophenol	0.00851946	0.00460617	0.111772	0.0227616	0.00422176	0.012356	0.0026341	0.00738029	0.0389242	0.00764868	0.00519311	0.0353708	0.00587401	0.00268531	0.00338237	0.00812099	0.0214206	0.110582	0.020665	0.0266434	0.00393937	0.0116313	0.0150838	0.119518	0.00275037	0.0528819	0.0548167	0.00666955	0.00812099	0.101143	0.00373689	0.00709715
5'-Deoxyadenosine	0.0164263	0.0378874	0.0381354	0.0531531	0.613869	0.447214	0.0629762	0.0020923	0.0390865	0.0642376	0.0749662	0.0700643	0.0497085	0.0901179	0.0207146	0.0209208	0.0969918	0.326125	0.0158818	0.0860387	0.0320339	0.0256567	0.0544764	0.0613385	0.0233654	0.367737	0.0167285	0.0273486	0.0209208	0.0988055	0.153287	0.407749
5-Phosphoribosylamine	0.01214	0.0314346	0.0970882	0.0181701	0.039032	0.0321073	0.0357588	0.0162869	0.0141106	0.0183684	0.064349	0.0205643	0.0324695	0.0453903	0.00899803	0.00710031	0.11912	0.0720024	0.0134343	0.0073397	0.0177407	0.00561256	0.00956377	0.136724	0.0468526	0.0341207	0.00731164	0.0280713	0.00710031	0.0515814	0.0806599	0.0275493
7,8-diaminononanoic acid	0.0408259	0.0969535	0.0320919	0.0231141	1.56991	1.4061	0.10005	0.0526781	0.0634267	0.140854	0.112363	0.064378	0.0511504	0.0211261	0.0234563	0.0434748	0.0297568	0.236255	0.0826314	0.0677279	0.0541218	0.136717	0.0668813	0.0284752	1.90407	0.0185134	0.0579196	0.033001	0.0434748	0.656736	0.0483441	1.30574
7,8-Didehydrodesmosterol	0.00311584	0.00448003	0.0027186	0.0164876	0.0187727	0.00842736	0.0079859	0.00702364	0.014787	0.0122407	0.0157667	0.0228632	0.0119781	0.0163747	0.0142271	0.0124702	0.0376892	0.0187717	0.0180252	0.0142509	0.0194938	0.0131955	0.0189378	0.00759667	0.00344655	0.0114975	0.0247867	0.00720721	0.0046004	0.00875132	0.0147805	0.0102763
7,8-Dihydroneopterin	0.022463	0.176003	0.0151196	0.018077	0.12322	0.0142262	0.0297038	0.134488	0.0288809	0.167703	1.58625	0.040278	0.0735697	0.0316746	0.0262935	0.0179061	0.162007	0.229717	0.0750393	0.0725476	0.307111	2.61428	0.797907	0.0735802	3.71267	0.0132147	0.225054	1.28546	0.0179061	0.174913	0.0669671	0.589016
7-phospho-2-dehydro-3-deoxy-D-arabino-heptonic acid	0.00791981	0.0257032	0.0624966	0.100326	0.131322	0.130918	0.00806833	0.00845585	0.0705469	0.0271593	0.0177631	0.0178126	0.00714843	0.0181737	0.00706728	0.00610691	0.0544848	0.0292496	0.0368167	0.0354807	0.0076669	0.157837	0.395418	0.00335947	0.644749	0.0213604	0.0625478	0.178375	0.00610691	0.00668378	0.109927	0.0152047
8-Amino-7-oxononanoic acid	0.0103673	0.023864	0.00663273	0.0924787	0.0439884	0.04495	0.0152261	0.012145	0.0317948	0.0485253	0.0388517	0.0013255	0.0105643	0.0124379	0.005655	0.00610774	0.0881778	0.204959	0.091182	0.0305209	0.0292688	0.0490025	0.0218578	0.0634584	0.00478661	0.0316573	0.0870252	0.0260715	0.00610774	0.0909984	0.0682106	0.0117178
Acetaldehyde	0.00809554	0.0188529	0.0123813	0.0200303	0.0257403	0.0212406	0.0121258	0.00546453	0.0461101	0.0464846	0.0818967	0.0148249	0.0137266	0.0160264	0.00727358	0.00452027	0.269972	0.126315	0.0320986	0.0133819	0.0171841	0.0618845	0.013333	0.0586268	0.00246589	0.0426039	0.0534276	0.0353559	0.00452027	0.0361754	0.0195357	0.00660169
Acetic acid	0.0248958	0.0120501	0.0106928	0.211075	0.0526394	0.196271	0.0420326	0.01452	0.184299	0.0435061	0.131783	0.0106063	0.0153114	0.0228162	0.00730191	0.0067062	1.14794	0.672557	0.0428482	0.0185597	0.0372284	0.391421	0.0199275	0.26677	0.0120578	0.116127	0.0435802	0.0417697	0.0067062	0.0768122	0.13024	0.0354009
all-trans-Hexaprenyl diphosphate	0.00486199	0.00508594	0.0101554	0.00229692	0.0121337	0.0861063	0.0122093	0.0101697	0.0222421	0.0189745	0.0282167	0.0436123	0.0100686	0.133918	0.00823299	0.00498945	0.234707	0.0446095	0.0284481	0.0210937	0.0124804	0.00786966	0.00826022	0.026117	0.306863	0.0115465	0.0199254	0.0104389	0.00498945	0.0126389	0.00258813	0.00254205
Ammonium phosphate	0.251905	0.469663	0.37237	0.320225	0.0106715	0.144313	0.163803	0.0818934	0.170615	0.681546	0.838019	0.171707	0.649373	0.933908	0.266922	0.0845375	2.08724	1.01263	0.154962	0.071939	0.19221	0.982425	0.725207	0.640914	0.00329963	0.507553	0.107237	0.254195	0.0845375	0.215702	0.680515	0.00461935
Anserine	0.0226054	0.0151102	0.0863174	0.651543	0.384442	0.316185	0.0125435	0.0250649	0.0249514	0.00946032	0.112832	0.0822262	0.0179461	0.0264355	0.131971	0.049968	0.0533768	4.05714	0.00619768	0.0144399	0.00686494	0.0402875	0.0282926	0.0200194	0.0508754	0.0312464	0.0671306	0.0237325	0.049968	0.0129263	0.360639	0.0245361
benzil	0.00782348	0.10181	0.0462906	0.0107994	0.043572	0.0709276	0.0233404	0.016195	0.378232	0.00689055	0.0300807	0.0117972	0.0243108	0.0818362	0.0164619	0.00673357	0.111053	0.0194636	0.0293754	0.0104784	0.00281972	0.0523425	0.0218519	0.0102623	0.341296	0.0186639	0.00832776	0.0174961	0.00673357	0.0214091	0.0467914	0.0213545
Beta-Alanine	0.00585493	0.0197371	0.019018	0.0150397	0.0218651	0.0224201	0.0163405	0.00929587	0.0316153	0.0257109	0.403592	0.0122429	0.0114031	0.00909207	0.00646911	0.01422	0.0136445	0.0600444	0.0873284	0.0185261	0.0186149	0.0486955	0.0184895	0.00463239	0.0860542	0.0557726	0.0439029	0.0194184	0.01422	0.0132012	0.0115525	0.0150456
Butyl 2-methyl butanoate	0.00284159	0.13493	0.00398711	0.112913	0.0700044	0.100789	0.00454617	0.00484407	0.15468	0.164295	0.0628645	0.0116322	0.00958577	0.025149	0.00773489	0.00898273	0.0159302	0.0632546	0.170824	0.060336	0.0467032	0.0499388	0.0178553	0.0275556	0.488098	0.069914	0.0450519	0.0406868	0.00898273	0.0377375	0.0652391	0.0244587
Butyrylcarnitine	0.00543517	0.0447596	0.0260771	0.242348	0.219287	0.16602	0.00949429	0.00412085	0.0603632	0.0401783	0.0681441	0.0474663	0.0357445	0.0752406	0.0157324	0.0112536	0.0962007	0.0323168	0.0144574	0.018017	0.00455657	0.0625966	0.0381534	0.0322335	0.111257	0.272324	0.122646	0.00393424	0.0112536	0.935412	0.185182	0.303504
Carvone	0.0165491	0.437162	0.134252	0.359436	0.326522	0.319855	0.00904383	0.0221762	0.881814	0.885392	0.282932	0.0172918	0.022021	0.275673	0.015708	0.0242537	0.113778	0.277833	0.895717	0.433839	0.431993	0.405016	0.319323	0.358286	0.107089	0.881486	0.240223	0.558179	0.0242537	0.334997	0.291968	0.0318082
Catechin	0.00524393	0.024541	0.0214381	0.415404	0.0352418	0.265301	0.0330685	0.018122	0.0519154	0.0426379	0.0906498	0.0920915	0.0242232	0.0379997	0.116236	0.0413081	0.03698	0.217845	0.0449109	0.0101176	0.00960926	0.0276944	0.0416671	0.0213875	0.0849609	0.0128146	0.0295928	0.017676	0.0413081	0.0654353	0.235253	0.0937986
CDP-Ethanolamine	0.00531653	0.00712788	0.0325127	0.0330444	0.0273131	0.0307412	0.0182778	0.00623285	0.00506954	0.00450637	0.0926511	0.00595055	0.00461227	0.00512055	0.00255444	0.00336167	0.0175191	0.0273343	0.001709	0.00109112	0.00967352	0.0425592	0.0125309	0.00810784	0.710257	0.0438667	0.0391591	0.0028606	0.00336167	0.0181073	0.0217906	0.0177078
Choline	0.977537	0.433871	2.68615	3.83154	7.49121	5.33949	0.238082	0.748788	0.58636	5.13246	1.65941	0.371919	0.696818	0.257331	0.699415	0.0669669	0.250532	7.30515	2.01103	0.815534	0.796051	0.458562	2.81911	0.775166	6.59375	0.774344	2.2637	0.132281	0.0669669	11.2684	0.366095	16.9083
CL(1'-[16:0/16:1(9Z)],3'-[18:0/18:1(9Z)])	0.00762501	0.00608822	0.00518756	0.00328674	0.0154611	0.0152351	0.0202027	0.00766703	0.0110229	0.0182744	0.02299	0.0164118	0.0105034	0.0149114	0.0111856	0.0102122	0.0334365	0.0173618	0.0231754	0.00973819	0.00856347	0.0124898	0.0151784	0.0091152	0.0142233	0.0188271	0.0189067	0.00856707	0.00496562	0.0115252	0.0226048	0.0132663
Cytidine	0.0875291	0.222132	0.0162869	0.164546	0.167194	0.186423	0.0355643	0.14206	0.127101	1.0587	2.35279	0.0258624	0.168957	0.104539	0.0228704	0.0209047	0.591781	2.39635	0.0745477	0.549615	2.72187	4.48401	1.39342	2.10049	2.16629	0.701031	0.101566	0.882787	0.0209047	0.521791	0.27495	0.442763
decaprenyl diphosphate	0.00222277	0.00621657	0.0280059	0.0138558	0.00733907	0.0140961	0.00471838	0.00465761	0.0057595	0.0138576	0.00372164	0.00589328	0.00542748	0.0032262	0.00379043	0.00392966	0.00575936	0.0195885	0.00954516	0.00938096	0.00759263	0.00875352	0.0113622	0.00662408	0.0436276	0.00601633	0.00819294	0.00631088	0.00292662	0.00891635	0.0260549	0.0183198
Dehydroergosterol	0.00796173	0.121483	0.00117778	0.0257756	0.17586	0.279596	0.00247151	0.00923151	0.0166459	0.0976944	0.0729544	0.0814232	0.0180661	0.0227855	0.00695611	0.00708246	0.155755	0.0468937	0.0420425	0.030614	0.0165887	0.0401687	0.0710549	0.0368212	0.043353	0.238606	0.0590149	0.0458797	0.00708246	0.17814	0.0149382	0.031348
Delphinidin 3-O-(coumaroylglucoside)	0.0512826	0.0124618	0.774505	0.361648	0.622028	0.838822	0.51723	0.108331	0.0134055	0.0187462	0.388332	0.0555011	0.220849	0.247743	0.0242751	0.0204911	0.228209	0.131813	0.0207764	0.0374215	0.0224968	0.11192	0.0314069	0.0486201	1.30488	0.0188551	0.00724645	0.0471365	0.0204911	0.337182	0.0171286	0.114874
Delta(6)-trans,Delta(8)-cis-leukotriene B4	0.00456746	0.0152616	0.00265602	0.0127659	0.0164305	0.0477336	0.0012317	0.00522035	0.0283368	0.0115515	0.0342119	0.037726	0.0127932	0.0115484	0.0117112	0.0121785	0.00740076	0.0204213	0.0315147	0.0156503	0.00312857	0.0167408	0.0225879	0.0155006	0.0103362	0.0152389	0.0273369	0.017872	0.00430868	0.0741604	0.0763122	0.0139092
D-Erythro-imidazole-glycerol-phosphate	0.008403	0.00722193	0.00878228	0.0911747	0.150747	0.186753	0.00412094	0.00875988	0.0442152	0.0107489	0.1544	0.0149154	0.0135028	0.0195097	0.0113474	0.00989359	0.00465507	0.0199672	0.0652566	0.028729	0.0288211	0.0434218	0.0279766	0.0321714	0.00996311	0.0537841	0.0361439	0.0207561	0.00989359	0.0912973	0.234587	0.00602339
Diethyl malonate	0.0349201	0.0204955	0.00350574	0.0868579	0.165316	0.147024	0.0316447	0.0111978	0.021299	0.0176197	0.164353	0.0141392	0.0180831	0.0600182	0.00640563	0.0102688	0.0623996	0.103452	0.0221786	0.00959767	0.0081921	0.0814783	0.0206985	0.0733548	0.0394965	0.0447366	0.0178914	0.00841671	0.0102688	0.0292027	0.126099	0.0263135
Dihydrobiopterin	0.0096035	0.0311514	0.0440896	0.0455869	0.147985	0.0799353	0.0507745	0.0158147	0.0410679	0.113687	0.055007	0.0182657	0.0823714	0.0855996	0.0188088	0.0128299	0.0994481	0.46962	0.102281	0.0448584	0.0470899	0.0624904	0.0352458	0.0656923	0.111222	0.232712	0.0613287	0.0271552	0.0128299	0.0659988	0.0584967	0.00988979
Diisopropyl sulfide	0.0135872	0.160619	0.00267652	0.282988	0.189995	0.347065	0.0599536	0.0301104	0.0749189	0.351993	0.229149	0.0533163	0.0351869	0.0367685	0.0181485	0.0106147	0.159012	0.708096	0.0972515	0.181637	0.0561674	0.413984	0.983228	0.420935	0.14389	0.0657089	0.128407	0.137026	0.0106147	0.430128	0.227842	0.84486
Dimethyl-L-arginine	0.108928	0.0686049	0.00813705	0.094501	0.835699	0.703624	0.0366631	0.0751403	0.0578318	0.0305575	0.683643	0.109752	0.133886	0.140503	0.103223	0.0454952	0.0110473	0.0609905	0.116717	0.0684554	0.0314858	0.423076	0.164741	0.0281418	0.554591	0.646803	0.298285	0.00513279	0.0454952	0.448051	0.282653	0.466405
Diphenylketone	0.011676	0.122493	0.00876775	0.213663	0.0687598	0.175875	0.0432396	0.024044	0.0602427	0.0880048	0.289776	0.017389	2.71551	0.0124768	0.172528	0.158253	0.0254228	0.120229	0.0956672	0.350497	0.0260038	0.0168328	0.0091278	0.0120883	0.0153315	0.0313146	0.0781731	0.0392913	0.158178	0.0249211	0.0185513	0.0147826
ergosteryl 3-beta-D-glucoside	0.00531642	0.0616252	0.0193808	0.0252829	0.0824718	0.0275285	0.01486	0.016778	0.0355729	0.0519946	0.0238735	0.011059	0.0271608	0.0847608	0.0101657	0.00661646	0.280896	0.128727	0.0643235	0.0265604	0.0477465	0.084228	0.0077586	0.0840132	0.308179	0.0262419	0.0893457	0.0336143	0.00661646	0.0276777	0.0167502	0.00743182
Ethoxy ethene	0.1343	0.298953	0.169392	3.27384	2.13672	4.29757	0.0620776	0.270508	0.283293	0.408537	1.27388	0.0166301	0.245491	0.0403798	0.143484	0.097891	3.7061	5.73746	0.291196	0.0707078	0.0709843	0.190725	0.0103375	0.228475	0.308332	0.869062	0.400723	0.0592697	0.097891	4.68198	1.77808	0.254518
Ethyl 3-hydroxy hexanoate	0.0158635	0.0140252	0.0181865	0.0155873	0.00695128	0.00540217	0.0202774	0.00826081	0.0103905	0.00875927	0.00956269	0.0158113	0.0104098	0.0169107	0.00405244	0.00300053	0.0313034	0.0394006	0.0219778	0.00948626	0.0171127	0.00554119	0.0179538	0.00639696	0.357575	0.0209245	0.120533	0.00259998	0.00300053	0.0205174	0.00819176	0.016136
Ethylvanillate	0.0022901	0.0366502	0.0403556	0.0347962	0.0943882	0.114658	0.0329159	0.0119208	0.0180588	0.0342351	0.0718801	0.0189531	0.0042502	0.00804566	0.00300297	0.00318686	0.0218196	0.0448393	0.00680662	0.0201089	0.00925862	0.0384714	0.010747	0.0310276	0.509399	0.00872694	0.0360789	0.0202775	0.00318686	0.00846688	0.0131127	0.00715085
Formaldehyde	0.00625493	0.016052	0.027371	0.0226134	0.0221412	0.0302038	0.0110031	0.00706179	0.0241052	0.0377767	0.0775888	0.0198204	0.0106181	0.0133678	0.00505817	0.00461094	0.269461	0.103755	0.0328847	0.0131647	0.0144532	0.0579425	0.0123109	0.0535455	0.0141466	0.026152	0.0360932	0.0333853	0.00461094	0.0282927	0.0214443	0.00935281
Furylacetone	0.0159985	0.0310825	0.040135	0.0298856	0.0435344	0.0553436	0.0420675	0.0148775	0.0214242	0.0258004	0.0963235	0.0212761	0.0243647	0.0751899	0.00853548	0.00970446	0.0856657	0.0799526	0.018709	0.00899942	0.0300925	0.0167047	0.0334411	0.186594	0.0200475	0.0676043	0.0477493	0.0121648	0.00970446	0.126425	0.0371429	0.0756653
Gamma-Glutamylcysteine	0.0410695	0.0326414	0.276753	0.040258	0.0573261	0.0284429	0.0779707	1.77776	0.0225061	0.00534176	0.105148	0.0401126	0.674247	0.0168127	0.01507	0.00327669	1.4654	0.0170713	0.01191	0.0141252	0.0167933	0.00807742	0.0216406	0.0245032	0.118608	0.00592233	0.0222515	0.00600511	0.00327669	0.0440343	0.014477	0.0680158
Geosmin	0.00400268	0.0118131	0.0237946	0.0165017	0.016907	0.0191145	0.0190988	0.00616359	0.0262631	0.0227221	0.0132994	0.0140078	0.0114617	0.0159635	0.00838847	0.00892982	0.0222756	0.00669756	0.0247174	0.00926083	0.00732909	0.0134389	0.00231322	0.0129702	0.00451441	0.0114967	0.0130539	0.00980781	0.00368327	0.0273422	0.0357636	0.00700481
geranyl diphosphate	0.00615813	0.0123141	0.0282753	0.0411834	0.0679847	0.0782556	0.0128299	0.00552817	0.0164583	0.0248098	0.0883908	0.0125749	0.0132333	0.0157914	0.00510662	0.00397538	0.0397049	0.052398	0.0172039	0.00983961	0.0119563	0.0218393	0.0148405	0.0394004	0.00298193	0.0175931	0.009413	0.00708492	0.00397538	0.0421192	0.101027	0.00369651
Glycerol	0.00467806	0.0456969	0.0206194	0.0255702	0.0192256	0.110675	0.0289561	0.00767168	0.0386186	0.0374735	0.139757	0.0129443	0.00346008	0.00870297	0.011209	0.00989359	0.021917	0.0279843	0.0257508	0.01633	0.0153395	0.0763341	0.0218187	0.0564386	0.0430641	0.0359227	0.0133806	0.0200795	0.00989359	0.0694125	0.108959	0.0315377
Heptadecanoic acid	0.0181718	0.0180938	0.127809	0.0603647	0.0255198	0.0269172	0.0123547	0.0139503	0.0444604	0.228662	0.00642721	0.166564	0.00278647	0.00523626	0.00584744	0.00349363	0.0203222	0.0159876	0.0658502	0.0368906	0.0165905	0.0573426	0.0505141	0.00947539	1.91531	0.087755	0.0659885	0.0519252	0.00349363	0.0201285	0.0328265	0.0131796
Humulene	10.3162	0.0996614	0.0340141	1.87336	0.389478	0.166857	1.31181	15.5688	0.897833	0.169049	0.211215	5.21833	7.8511	7.73159	0.661055	0.00628568	0.423386	3.56385	1.77456	0.310865	0.211693	0.585674	0.505848	1.62978	0.312466	1.09222	0.695792	0.929161	0.00628568	0.142563	0.474307	2.3881
IPC 18:0;3/18:0;0	0.00326365	0.0154161	0.0102804	0.0634619	0.0390273	0.0490568	0.0117981	0.00458664	0.0191222	0.00963347	0.0433285	0.00202653	0.0168024	0.245487	0.00696559	0.0052497	0.0989211	0.0930408	0.0404931	0.011524	0.0134581	0.0291642	0.00199964	0.0062949	0.0492398	0.0103575	0.0201712	0.00322895	0.0052497	0.0122548	0.0404132	0.00555561
IPC 18:0;3/26:0;1	0.183365	0.00968355	0.00638524	0.00568104	0.0369935	0.00971822	0.0142708	0.00444024	0.0366442	0.00413149	0.0586385	0.3182	0.0114628	0.00435338	0.0071437	0.00348679	0.0753851	0.00428987	0.0313566	0.00783929	0.0187347	0.0221106	0.018181	0.0196064	0.266163	0.0313851	0.00597123	0.0203137	0.00348679	0.00408202	0.0404977	0.0344559
Isopentyl hexanoate	0.0451934	0.0553784	0.0116616	0.0674304	0.0651082	0.0515106	0.0156585	0.0352784	0.0472203	0.0545177	0.0295566	0.0145566	0.00720877	0.0129392	0.00698338	0.00780879	0.00948132	0.046467	0.0831974	0.0264604	0.0326108	0.0441183	0.0247554	0.035691	0.236563	0.0170054	0.0391943	0.0257385	0.00780879	0.0125409	0.0351363	0.0139045
L-3-Hydroxykynurenine	0.00350397	0.0160404	0.0323328	0.0294375	0.031253	0.0981884	0.0199834	0.0129718	0.0147673	0.0319852	0.0375309	0.0157013	0.0121823	0.0091551	0.0109667	0.00329533	0.0589894	0.0288418	0.0298287	0.0144046	0.0103152	0.0249566	0.0177854	0.0240253	1.62839	0.0267903	0.0243712	0.0346901	0.00329533	0.0177699	0.0257564	0.0139469
L-3-Oxoalanine	0.00419997	0.0120139	0.0148284	0.00334785	0.0185753	0.00874037	0.0152509	0.00539603	0.0110297	0.0183704	0.0414926	0.00477019	0.00830749	0.00489026	0.00402777	0.00336167	0.0363892	0.114646	0.0138547	0.00501415	0.00710115	0.0573429	0.0194722	0.0403884	0.633962	0.0155823	0.0180375	0.017356	0.00336167	0.0252275	0.00773094	0.0148253
L-Allysine	0.0080797	0.003972	0.00358344	0.0305123	0.356512	0.325327	0.0300988	0.0121548	0.0240783	0.0311969	0.0606503	0.0124982	0.0314124	0.0467568	0.0115258	0.0219404	0.0437727	0.0504519	0.0115169	0.0140238	0.0303596	0.0296353	0.0389699	0.0216625	0.122467	0.00983421	0.0277816	0.0477332	0.0219404	0.085859	0.0132347	0.0450602
L-arabinitol	0.0590015	0.0497853	0.0574857	0.0973798	0.123987	0.116321	0.0403867	0.00703183	0.146026	0.0076272	0.148683	0.0599082	0.0176812	0.0667988	0.0255718	0.0160652	0.0896899	0.215037	0.0115279	0.00746896	0.00616182	0.0191609	0.0140509	0.02156	0.0272644	0.025404	0.0259091	0.0250335	0.0160652	0.0745044	0.116043	0.0589385
L-aspartic 4-semialdehyde	0.0112753	0.0205564	0.0257868	0.0529143	0.0358721	0.0273287	0.0418666	0.00682225	0.0195064	0.0207032	0.052873	0.0211624	0.00868081	0.0205381	0.00410022	0.00318586	0.0944427	0.176551	0.0130061	0.00709042	0.016378	0.0666907	0.0155172	0.070297	0.710161	0.0326953	0.0389426	0.0200505	0.00318586	0.0614709	0.00918346	0.00802312
L-Cystathionine	0.0153734	0.0165377	0.0823593	0.0662657	0.0641701	0.0787447	0.0927392	0.0130445	0.0127038	0.020793	0.087019	0.00684163	0.0233898	0.00910291	0.00914391	0.0043199	0.0455753	0.0677366	0.0118346	0.00693186	0.0129447	0.030022	0.0160612	0.0333106	0.095143	0.0188881	0.0156093	0.0149314	0.0043199	0.0414788	0.066481	0.0381377
L-cysteinylglycine	0.0210194	0.0111062	0.0896997	0.0101799	0.0220365	0.0214986	0.0285726	0.0139503	0.0104128	0.01476	0.028875	0.00982513	0.0072785	0.0131018	0.00655758	0.00398259	0.0369868	0.0128748	0.02241	0.0106565	0.00744221	0.0301737	0.0186197	0.00614607	0.0178431	0.00312867	0.0460816	0.00952183	0.00398259	0.0156573	0.0144974	0.0219838
L-Dihydroorotic acid	0.00715858	0.163497	0.00394594	0.0413534	0.0346733	0.0266536	0.0037848	0.00851513	0.0257926	0.0690307	0.169815	0.00446231	0.0118339	0.0059538	0.00467491	0.00600328	0.0180757	0.104266	0.0112782	0.0101153	0.0759053	0.313458	0.120555	0.0714808	0.400005	0.0508565	0.0187804	0.0142634	0.00600328	0.108738	0.0598375	0.0356742
leukotriene A4	0.00350397	0.00541474	0.0188501	0.0108115	0.0112072	0.00444231	0.0139932	0.220883	0.00442901	0.0116476	0.0268581	0.0227602	0.00801118	0.00315165	0.00516214	0.00389495	0.0311157	0.0578582	0.0189087	0.0050695	0.00702775	0.0217357	0.00586171	0.00691207	0.142159	0.00618861	0.0161591	0.0191104	0.00389495	0.00466066	0.0126216	0.00450955
L-gamma-Glutamyl-L-alanine	0.0145494	0.0259316	0.0688486	0.0822264	0.347577	0.0420723	0.0514698	0.0189193	0.0276758	0.0263464	0.0273378	0.00200483	0.0232757	0.0527812	0.00506194	0.00501238	0.022369	0.104675	0.00477436	0.0125374	0.0123524	0.339224	0.0234368	0.0720113	0.0891224	0.0278219	0.0221465	0.0758736	0.00501238	0.0423974	0.128077	0.0322589
L-glucitol	0.0664922	0.100736	0.0058174	1.06635	0.155307	0.176909	0.0607457	0.0589425	0.0677378	0.07879	0.235288	0.0208679	0.0410647	2.41498	0.0020174	0.00270326	3.59898	1.11309	0.0331804	0.198894	0.025832	0.130034	0.0527835	0.147876	0.258452	0.0253837	0.0542469	0.574979	0.00270326	0.166818	0.284769	0.0300692
l-Glutamic-gamma-semialdehyde	0.051334	0.0449971	0.102584	0.192953	0.17342	0.172298	0.0802731	0.0158046	0.0364707	0.0519645	0.0790391	0.0206845	0.0126714	0.0359494	0.0102362	0.00720743	0.119861	0.209104	0.048211	0.0145357	0.0221742	0.0289117	0.0232793	0.0963264	0.00398	0.0345785	0.0376723	0.0987098	0.00720743	0.0594379	0.0959453	0.0431709
lignoceric acid	0.00270001	0.00717302	0.00571011	0.00734097	0.00477935	0.00507085	0.0108285	0.00275449	0.0108357	0.0120746	0.0103204	0.00543263	0.00817653	0.00976069	0.00378963	0.00369772	0.00577094	0.00306507	0.0106881	0.00383409	0.00415336	0.0113829	0.0139579	0.0031248	0.0153777	0.00485429	0.00568789	0.00434677	0.00302903	0.00927445	0.00558687	0.0078139
Linalool acetate	0.00593349	0.191984	0.00938256	0.177182	0.0947046	0.134854	0.0276232	0.0231154	0.0920879	0.0778242	0.289882	0.0145077	0.0147327	0.0293144	0.00534477	0.0115654	0.00440813	0.021481	0.0546255	0.0128686	0.0195792	0.144882	0.0288092	0.0074686	0.0819749	0.0494088	0.032596	0.0167654	0.0115654	0.0338591	0.059784	0.0172675
Linoleic acid	0.00177687	0.173267	0.205932	0.138902	0.0772119	0.265244	0.00938052	0.0174526	0.117909	0.54432	0.149871	0.309818	0.0341814	0.0111279	0.00606564	0.0303436	1.97346	0.0263679	0.0336543	0.0887272	0.0839777	0.0530396	0.0654886	0.0968508	0.00871431	0.0965214	0.152165	0.122636	0.0303436	0.0956372	0.0738364	0.00967039
LIPC 18:0;3	0.0160934	0.0104616	0.0578165	0.0207888	0.0140714	0.0134253	0.065776	0.0237799	0.0233236	0.0605147	0.0054631	0.024888	0.0410647	0.0766454	0.00904724	0.00894087	0.0624693	0.104175	0.358391	0.151884	0.0935348	0.0711915	0.0235815	0.0294826	0.078769	0.600249	0.00929043	0.0195133	0.00894087	0.0206149	0.0371491	0.00445167
lipoamide	0.0132151	0.0497386	0.108456	0.020694	0.0471701	0.0226665	0.0469057	0.00626724	0.0483745	0.225192	0.0719119	0.0107796	0.0128023	0.020191	0.00566602	0.0090069	0.0908046	0.0815841	0.079594	0.235608	0.00670265	0.104553	0.249815	0.0752381	0.222193	0.0214847	0.0120417	0.165135	0.0090069	0.0317888	0.148735	0.017548
L-Kynurenine	0.0159566	0.0383076	0.0258472	0.0921762	0.0759046	0.0725893	0.0351986	0.00918358	0.0094917	0.0461496	0.0727892	0.0143543	0.0361165	0.0354877	0.00967096	0.00596253	0.100269	0.0223002	0.0232461	0.00739194	0.0185984	0.042446	0.0289821	0.00639973	0.0651573	0.0429425	0.0591272	0.0318583	0.00596253	0.0652528	0.0721232	0.0384483
Methyl succinate	0.179017	1.088	0.0962347	3.13597	6.77438	6.71955	0.140025	0.264188	0.0721539	0.114829	2.36704	0.00227162	0.10288	0.00303156	0.0368108	0.0511516	0.995208	0.335671	0.246736	0.0863655	0.0506882	0.397052	0.00461521	0.0294733	5.85651	0.307604	0.00346627	0.142928	0.0511516	3.72286	4.70018	5.74833
Myrcene	0.0045602	0.163517	0.0420147	0.153297	0.0681898	0.107855	0.0137245	0.00751798	0.0650563	0.0576906	0.0342547	0.0120878	0.00909253	0.0192856	0.00863578	0.00998478	0.00270282	0.0128304	0.0446106	0.00970786	0.00303969	0.00656111	0.0196916	0.00553904	0.023368	0.0233982	0.0142699	0.0148166	0.00998478	0.00825498	0.0458194	0.0182597
Myricetin	0.00350397	0.00687117	0.0107583	0.0497374	0.0454685	0.0477442	0.00424395	0.00454637	0.00795152	0.0139516	0.0534227	0.0165228	0.0139901	0.0476095	0.00408419	0.00319419	0.0389135	0.0217539	0.0121038	0.00551149	0.00888658	0.0389542	0.0215856	0.00489048	0.106824	0.0135247	0.0147824	0.0128864	0.00319419	0.066722	0.0333728	0.0219738
N(pros)-methyl-L-histidine	0.0137635	0.0531397	0.0191662	0.0712892	0.0163961	0.0513143	0.0139966	0.00598816	0.0228401	0.0358161	0.0727227	0.0281775	0.0127545	0.0360911	0.0180652	0.00569605	0.0642594	0.185957	0.0226232	0.0139543	0.0155917	0.0924518	0.120981	0.0969037	0.07432	0.135172	0.028717	0.112278	0.00569605	0.0830573	0.0576675	0.0794321
N,N-dimethylformamide	0.0427564	0.0470575	0.0310745	0.112349	0.239818	0.338816	0.105638	0.0283428	0.120486	0.0857585	0.246617	0.103937	0.223032	0.196649	0.0854897	0.0246988	0.742709	0.318839	0.0547238	0.0417875	0.028358	0.189854	0.0762814	0.525285	0.0397795	0.141423	0.157696	0.387178	0.0246988	0.119835	0.153547	0.0358334
N1-Acetylspermine	0.0286256	0.00923959	0.00207259	0.0108374	0.0137801	0.013445	0.0258569	0.0391754	0.0267469	0.0470858	0.0271461	0.0148149	0.0330984	0.0435625	0.0122241	0.0130137	0.0574012	0.0227282	0.0787149	0.0333316	0.0256705	0.0428919	0.0300572	0.00306592	0.0307846	0.0388626	0.0410021	0.0292967	0.00776718	0.0130435	0.0225941	0.0169668
N-acetyl-D-methionine	0.0375887	0.980354	0.0744724	1.34979	0.237138	0.229349	0.0550947	0.132784	0.0045589	0.0565537	1.10781	0.0746941	0.120806	0.113711	0.0525518	0.0414221	2.58129	2.15701	0.0104804	0.372741	0.528685	1.11099	0.203358	1.65798	0.0205598	0.0138415	0.279455	0.92203	0.0414221	1.09228	1.57825	0.0289507
N-acetyl-L-glutamic acid	0.033443	0.0260974	0.302821	0.107221	0.0781597	0.0631342	0.16276	0.0317185	0.0128482	0.0438805	0.0676706	0.0317576	0.198292	0.450089	0.0528387	0.0271013	1.12293	1.0986	0.137714	0.0489233	0.0612636	0.484911	0.134524	0.30846	0.317849	0.0153846	0.179472	0.265829	0.0271013	0.0985082	0.0925693	0.0251179
NAD	0.0683136	0.419886	0.253258	0.731351	0.373182	0.530736	0.14721	0.11823	0.112431	0.134115	0.509314	0.0717669	0.0425441	0.0265706	0.0303925	0.0124102	0.0140262	0.779487	0.0519391	0.0613927	0.00768928	0.0715256	0.0232628	0.147657	0.143539	0.0436485	0.123354	0.0663721	0.0124102	0.209975	0.14834	0.474578
NADH	0.0960897	0.0551094	0.0604497	0.16855	0.0879684	0.126994	0.0293548	0.0348025	0.0507559	0.0396419	0.121727	0.0267948	0.0106651	0.0565776	0.00691921	0.0124214	0.154943	0.191563	0.0352436	0.0169862	0.0140043	0.0405075	0.0285212	0.0830479	0.0369825	0.0135543	0.0296472	0.0180873	0.0124214	0.0539718	0.0420179	0.113336
Niacinamide	0.0148505	0.0567995	0.0147148	0.0810736	0.130342	0.132055	0.0234998	0.0142522	0.0720181	0.199664	0.613634	0.00105302	0.0289392	0.0548916	0.0211878	0.0179061	0.0746901	0.545391	0.0112642	0.0469226	0.0088379	1.2915	0.0257465	0.013535	1.61587	0.0841532	0.337387	0.0511209	0.0179061	0.0627712	0.0452558	0.173292
Nicotinamide riboside	0.0253157	0.174357	0.010428	0.383935	0.112629	0.0132837	0.0158841	0.0140223	0.010974	0.169325	1.58356	0.0398316	0.0750874	0.0302582	0.0293412	0.0179061	0.158867	0.229083	0.0748588	0.0709464	0.307412	2.64328	0.798597	0.078124	3.7163	0.0133217	0.525733	1.28952	0.0179061	0.176735	0.325435	0.538839
Nicotinamide ribotide	0.00307397	0.0105448	0.00711366	0.0108171	0.0063738	0.0132599	0.00413609	0.00399424	0.0120651	0.0213595	0.028179	0.00300671	0.00583937	0.00266765	0.00161666	0.00709063	0.0055334	0.086844	0.0129166	0.0123767	0.00507956	0.0135753	0.010477	0.0757393	0.0224703	0.0160459	0.00587761	0.0114098	0.00709063	0.0706494	0.021614	0.021242
Nitrate	0.0206457	0.0378299	0.0548354	0.150802	0.163655	0.216612	0.0509148	0.00972468	0.0293501	0.0319033	0.123119	0.0560494	0.0266	0.0888337	0.0198213	0.00720148	0.051061	0.196163	0.0492757	0.02708	0.0297164	0.0646299	0.0185303	0.161146	0.153696	0.0384101	0.0310405	0.030248	0.00720148	0.0843094	0.433488	0.0244104
nonaprenyl 4-hydroxybenzoate	0.0222972	0.0580831	0.0261496	0.204298	0.0472497	0.0392732	0.0648551	0.0275349	0.10197	0.036831	1.70333	0.0256556	0.0664112	0.128559	0.0229855	0.0144724	0.220369	0.16565	0.491395	0.0855072	0.120501	0.113163	0.354869	0.0332494	0.208262	0.772488	0.0622169	0.0363976	0.0144724	0.205059	0.328923	0.165051
Oleic acid	0.00221094	3.15314	0.249152	1.84988	1.19443	3.63403	0.0717032	0.0468635	0.614134	0.0817209	1.72819	2.70413	0.156443	0.0145716	0.130582	0.0781552	6.48482	0.0254219	0.117733	1.01425	0.126049	0.996346	0.0146693	0.62496	0.0188788	0.232179	0.266183	0.157389	0.0781552	1.10391	1.93288	0.0205482
O-Succinyl-L-homoserine	0.0159562	0.010193	0.0623812	0.0125866	0.0504756	0.0366055	0.09277	0.220883	0.00612424	0.0141868	0.032098	0.0166458	0.0577961	0.059503	0.00516214	0.00389495	0.00487458	0.0530007	0.019088	0.00949251	0.00411127	0.0151632	0.0100007	0.0281353	2.24634	0.0193904	0.00466577	0.00416242	0.00389495	0.0211992	0.0297887	0.0132748
PA(16:0/18:1(9Z))	0.00183938	0.018487	0.155056	0.0280873	0.0569996	0.113793	0.0154175	0.00191159	0.0025759	0.0139417	0.0405746	0.0776319	0.00571405	0.00875547	0.00336768	0.00349563	0.0438752	0.0103463	0.0144679	0.0114095	0.0159401	0.0119865	0.0173337	0.031589	0.555484	0.0165531	0.00997164	0.0199741	0.00349563	0.0313315	0.0576207	0.0237682
PA(16:1(9Z)/0:0)	0.0211291	0.00771369	0.00460099	0.0218691	0.0218275	0.0292677	0.00446781	0.00444508	0.0340912	0.0456695	0.0698916	0.00426074	0.0155875	0.0409878	0.00518872	0.00571607	0.0553179	0.0830226	0.0180326	0.0113076	0.00356416	0.0958652	0.00937432	0.0380083	0.143803	0.00626759	0.0161644	0.0162341	0.00571607	0.0076254	0.036481	0.0138377
Pallidol	0.00377941	0.0365775	0.0300624	0.0077078	0.0908966	0.00536485	0.013549	0.00551498	0.00213203	0.00757512	0.00195037	0.0266881	0.0127153	0.0227375	0.00341403	0.00765223	0.0176406	0.063913	0.00316875	0.00819897	0.00785754	0.0297223	0.0457501	0.00272684	0.273914	0.00482257	0.00776895	0.00551148	0.00765223	0.0146198	0.0114103	0.0119154
Palmitaldehyde	0.00301318	0.127764	0.0190535	0.189208	0.186422	0.262644	0.0050774	0.00639677	0.107203	0.161763	0.0912208	0.0529594	0.0174976	0.0348629	0.00636617	0.00695611	0.22927	0.0393239	0.139636	0.0619255	0.0447603	0.0925642	0.0482367	0.0701356	3.35337	0.0206265	0.126725	0.0595915	0.00695611	0.0360734	0.121785	0.0412458
PC(12:0/16:0)	0.0868724	0.0938484	0.216648	0.152237	0.408801	0.407467	0.1761	0.0762508	0.210291	1.21944	0.554728	0.116482	0.0794043	0.0134353	0.0333548	0.0218009	0.389893	0.369288	0.10159	0.12182	1.19722	0.597978	0.336235	0.14933	0.00523772	0.895346	0.485029	0.08208	0.0218009	1.79747	0.129299	0.127578
PC(14:0/16:0)	0.0494474	0.0461186	0.0178892	0.112888	0.0282606	0.0187146	0.00248007	0.00181751	0.137082	0.0671511	0.986815	0.0670665	0.0831413	0.105454	0.0377796	0.0181067	0.218771	0.112643	0.346535	0.0675023	0.0759485	0.0248499	0.164808	0.0111785	0.147644	0.410528	0.0436128	0.0184046	0.0181067	0.0938008	0.180113	0.433
PC(14:1(9Z)/16:1(9Z))	2.54057	0.0417765	0.206036	0.909687	2.639	4.8914	4.3946	3.29234	0.276647	3.06201	5.71191	0.0960604	0.153753	0.59028	0.00847678	0.0965046	1.49301	0.0250323	0.222813	0.43575	0.0187835	2.52208	0.468554	0.0961855	0.743742	0.0487076	0.0612751	0.745893	0.0965046	0.0706379	8.81727	0.56622
PC(16:0/18:0)	0.00837032	0.0655728	0.0359481	0.327549	0.0948729	0.0646929	0.0792096	0.044061	0.306351	0.198049	2.87291	0.0824832	0.0242772	0.0678988	0.00737216	0.0129249	0.00994475	0.247518	0.569942	0.1276	0.214717	0.262479	0.480585	0.106519	0.30292	0.115394	0.263402	0.0411918	0.0129249	0.379802	0.607791	2.53239
PC(18:0/14:0)	0.000670594	0.0576189	0.0285502	0.187615	0.0480845	0.050597	0.0884929	0.0487638	0.160315	0.0551533	1.97158	0.0834195	0.04029	0.0715883	0.0081124	0.0145585	0.0721124	0.217479	0.478278	0.102957	0.121369	0.118863	0.447188	0.0313023	0.250746	0.0364981	0.122312	0.0390696	0.0145585	0.202616	0.332506	1.39012
PC(18:1(9Z)/18:1(9Z))	0.0414304	0.0478713	0.0304812	0.170239	0.0285986	0.00478644	0.0955931	0.067496	0.151745	0.112239	1.6307	0.0840622	0.0914574	0.00208192	0.0337105	0.0245662	0.228355	0.162368	0.382037	0.150464	0.12752	0.232378	0.454334	0.0556172	0.200106	0.110567	0.236257	0.142417	0.0245662	0.240335	0.351881	1.84426
PC(20:3(8Z,11Z,14Z)/18:0)	0.0105162	0.0237058	0.017167	0.0614198	0.0162794	0.0342305	0.0551724	0.0307491	0.074016	0.0493125	0.630854	0.0607534	0.0288324	0.0701253	0.0074296	0.00869563	0.0672918	0.0842914	0.177098	0.0706444	0.0585957	0.186054	0.361215	0.0246933	0.121657	0.287815	0.177715	0.063573	0.00869563	0.134633	0.173085	0.796442
PC(22:5(7Z,10Z,13Z,16Z,19Z)/14:0)	0.00393701	0.0561277	0.0155882	0.0366569	0.0443182	0.0122057	0.00498072	0.011787	0.0117621	0.0103984	0.0224497	0.0100969	0.00867414	0.0239967	0.0124405	0.00706102	0.180422	0.10674	0.0249086	0.00745473	0.00644544	0.107945	0.0259127	0.0944309	0.950661	0.0169631	0.0398438	0.0168182	0.00706102	0.0492591	0.0385995	0.00159364
PC(o-16:0/22:6(4Z,7Z,10Z,13Z,16Z,19Z))	0.00757436	0.0207563	0.0107212	0.0280993	0.0574487	0.03981	0.0249271	0.00879031	0.0309679	0.0127336	0.05637	0.00818118	0.00266298	0.0704992	0.00416832	0.00759727	0.0453722	0.113946	0.00427487	0.0285239	0.0174851	0.0136004	0.0147653	0.0340648	0.051584	0.0148969	0.00414285	0.0116766	0.00759727	0.0258418	0.0321107	0.00882075
PC(o-18:1(9Z)/20:1(11Z))	0.0396969	0.0185185	0.0172623	0.0247979	0.0130789	0.00754868	0.00812083	0.0250547	0.0167566	0.0127361	0.0128905	0.0577716	0.0053988	0.001708	0.00502693	0.00460048	0.0886158	0.0135859	0.025047	0.0101764	0.0111158	0.00656468	0.0115112	0.0174462	0.413006	0.0157371	0.00927963	0.00608456	0.00460048	0.033408	0.034399	0.0145497
PC(P-18:1(11Z)/18:1(11Z))	0.0279301	0.00398858	0.0298725	0.0258711	0.0213765	0.0252478	0.0247516	0.04441	0.0335282	0.00894307	0.0429769	0.00776205	0.0115766	0.0888971	0.00668501	0.00549904	0.105365	0.0442805	0.0156073	0.0170505	0.0151059	0.0305002	0.0253445	0.00673404	0.0499668	0.0109801	0.0109562	0.00613337	0.00549904	0.00302093	0.00989236	0.0142396
PC(P-18:1(9Z)/18:0)	0.00146304	0.0962641	0.0362001	0.132199	0.0406893	0.0432988	0.0226706	0.00911096	0.0350711	0.0330843	0.0600711	0.341145	0.0149127	0.0414328	0.00760428	0.0096491	0.151461	0.0310819	0.0631946	0.0395083	0.0226537	0.0256977	0.0274183	0.0765481	0.283438	0.072878	0.0223537	0.0310628	0.0096491	0.0622017	0.0810211	0.0187853
PC(P-18:1(9Z)/24:0)	0.183365	0.0229258	0.01101	0.0252558	0.0144554	0.00680998	0.00988955	0.220883	0.00764447	0.0195699	0.00301092	0.0636255	0.00888892	0.0140113	0.0071437	0.158253	0.0472672	0.00841215	0.0188911	0.00499504	0.00518919	0.0148003	0.00857239	0.00898587	0.0444215	0.0375185	0.0184013	0.00834968	0.158178	0.0147978	0.0219193	0.00462514
PE(16:0/0:0)	0.00427127	0.0137586	0.0197206	0.0335276	0.0143481	0.00847122	0.0176739	0.0078496	0.0267414	0.0341145	0.0101444	0.0168368	0.01003	0.0187275	0.00429344	0.00145655	0.0733339	0.053494	0.080532	0.0385376	0.0301035	0.0187155	0.0310119	0.0175965	0.560006	0.0630346	0.157383	0.0406716	0.00145655	0.0137007	0.026003	0.00649232
PE(16:1(9Z)/0:0)	0.0137966	0.0409814	0.047304	0.120708	0.141217	0.0942714	0.0143592	0.0288124	0.110276	0.202382	0.0525948	0.154358	0.0315221	0.0562371	0.0170353	0.00795567	0.352671	0.666958	0.557988	0.105588	0.183868	0.0887639	0.236085	0.171983	0.114938	0.0302637	1.02274	0.193508	0.00795567	0.150935	0.126462	0.0279509
PE(18:0/0:0)	0.013905	0.0350593	0.0208813	0.0236208	0.014759	0.0152815	0.0220803	0.00715652	0.0251523	0.0185182	0.0229839	0.0107449	0.00825345	0.0203701	0.00422174	0.00783841	0.0547952	0.0294169	0.0377988	0.044376	0.0348884	0.0149855	0.0132694	0.0239912	0.307793	0.0231866	0.0587357	0.00949526	0.00783841	0.00399872	0.0142919	0.0117963
PE(18:1(9Z)/0:0)	0.0480897	0.00646984	0.0227706	0.0113624	0.0358065	0.00975619	0.0425083	0.0402777	0.0994881	0.158717	0.0433277	0.0704253	0.0452601	0.0953637	0.0239925	0.0256722	0.515938	0.0983655	0.641016	0.166703	0.165325	0.0390728	0.139938	0.378504	0.325256	0.110257	0.321335	0.328051	0.0256722	0.0384689	0.0086397	0.0116761
PE(18:1(9Z)/18:1(9Z))	0.21734	0.00366714	0.347911	0.0334324	0.188099	0.41666	0.166583	0.130862	0.0879763	0.108715	0.61952	0.117563	0.134651	0.0820924	0.0818498	0.0259497	0.209199	0.0684716	0.0742042	0.135463	0.04874	0.0526726	0.014238	0.0268483	0.40365	0.241165	0.347509	0.0548122	0.0259497	0.153897	0.0685104	0.317814
PG(16:0/16:1(9Z))	0.00204501	0.0314859	0.0140365	0.0122194	0.00801589	0.00609624	0.0215688	0.0051775	0.0395316	0.030236	0.0372126	0.013882	0.0191627	0.0386764	0.00563936	0.0053858	0.0604603	0.0686943	0.0209948	0.0364196	0.0435381	0.0350939	0.00488233	0.0687873	0.384865	0.07028	0.00842215	0.0331391	0.0053858	0.170853	0.0345669	0.0225961
PG(16:0/18:1(9Z))	0.183365	0.00873489	0.104057	0.00820643	0.0518277	0.00616216	0.0138353	0.00447277	0.112681	0.006108	0.0174373	0.148831	0.00337707	0.00412221	0.00463866	0.158253	0.0149914	0.016353	0.00371224	0.00228452	0.00511353	0.00599874	0.0125759	0.028015	0.332202	0.0545757	0.0355415	0.00677155	0.158178	0.00743045	0.0067727	0.00892531
Phenyl acetate	0.00922477	0.0237498	0.107825	0.0444662	0.0403477	0.0566036	0.0262914	0.00300669	0.0188476	0.0396785	0.136972	0.0132405	0.016156	0.0284001	0.00477702	0.00500014	0.0469659	0.0652909	0.0328778	0.0598121	0.0784643	1.08726	0.0664063	0.0220116	0.148494	0.293589	0.00738915	0.0586837	0.00500014	0.03463	0.00581952	0.0162822
Phenylethylamine	0.0215992	2.75091	0.0155829	1.0559	0.061473	0.0625151	0.021107	0.0380623	0.0326751	0.42189	0.145351	0.037912	0.0538773	0.0136765	0.0318541	0.0464522	0.0298037	0.014308	0.0234444	0.025904	0.0195811	0.16639	0.144051	0.257276	0.983417	0.256556	0.119014	0.042651	0.0464522	1.30999	2.36279	1.31091
Phytosphingosine	0.00143582	0.343123	0.0142824	0.213422	0.335936	0.422269	0.00292903	0.0583784	0.0938939	0.398414	0.133582	0.00245793	0.102082	0.109535	0.0029854	0.0575322	0.162139	0.243492	0.322644	0.167473	0.150272	0.22232	0.188728	0.0113651	0.280859	0.237968	0.320569	0.349442	0.0575322	0.492172	0.379714	0.289238
PI(12:0/0:0)	0.0858125	0.00659896	0.0131512	0.0201617	0.0113311	0.0199037	0.00348032	0.111865	0.0375702	0.0110702	0.0167906	0.0118663	0.0122094	0.00601404	0.00643381	0.00305855	0.0315622	0.0146014	0.0178144	0.0113306	0.00673703	0.0351382	0.0261323	0.00665089	0.029479	0.0065648	0.0102338	0.00733982	0.00305855	0.00232345	0.0122318	0.00904393
PI(12:0/14:0)	0.00888997	0.00781948	0.0140848	0.016113	0.0104621	0.00728218	0.0166355	0.00714917	0.0514276	0.0141582	0.0481579	0.0337325	0.00735372	0.0186499	0.00348851	0.00605227	0.0497944	0.0206733	0.0220224	0.00866894	0.00504079	0.0124985	0.005209	0.0107721	0.376801	0.225738	0.0795236	0.0128122	0.00605227	0.00525895	0.0158124	0.0117457
PI(16:0/0:0)	0.033945	0.0212976	0.194667	0.0497317	0.0176633	0.0272549	0.242733	0.028965	0.255059	0.156776	0.049601	0.0519527	0.116634	0.324189	0.0375858	0.0165747	1.19498	0.253489	0.635346	0.245495	0.0834034	0.0299647	0.0309148	0.074951	3.78856	0.0707524	0.157816	0.0896582	0.0165747	0.0152435	0.0261707	0.00324334
PI(18:0/0:0)	0.0466851	0.0127028	0.012622	0.0350641	0.021528	0.0224165	0.00340251	0.0583963	0.0748682	0.0593224	0.00577254	0.073586	0.00918194	0.0252466	0.00361621	0.00624367	0.321189	0.0253821	0.182585	0.0947226	0.0315546	0.0157398	0.0197639	0.0155627	0.119928	0.028124	0.102142	0.0383381	0.00624367	0.00540233	0.0560257	0.0112627
PI(18:1(9Z)/0:0)	0.0131119	0.0097532	0.016069	0.032964	0.0472127	0.00933205	0.0270683	0.0573339	0.0772233	0.00788397	0.0165267	0.0662766	0.0255387	0.0673567	0.00625288	0.00908548	0.258691	0.260232	0.647725	0.160145	0.260261	0.068244	0.0616838	0.0895703	0.358467	0.0514731	0.499357	0.0991089	0.00908548	0.0221966	0.0141564	0.0511676
Piceatannol	0.0190389	0.058255	0.0365241	0.0321634	0.56063	1.04265	0.0182714	0.105258	0.0177664	0.0609625	0.730647	0.0769847	0.176021	0.0679442	0.0523329	0.0222107	0.019487	0.0510154	0.0422551	0.0290272	0.0201377	0.0584081	0.0572152	0.0968004	0.375051	0.00343135	0.0442434	0.0264752	0.0222107	0.00581788	0.354555	0.0209159
Pimelylcarnitine	0.00761622	0.00453343	0.0183473	0.14956	0.0246505	0.0370259	0.0367583	0.0191474	0.0370747	0.00238951	0.0502978	0.0464466	0.0147091	0.0232556	0.0080508	0.00866699	0.0377792	0.0742781	0.0326074	0.0227041	0.00479906	0.0612459	0.0431197	0.0296635	0.0179505	0.0368841	0.0558085	0.0191458	0.00866699	0.00604324	0.111379	0.0301395
Precorrin-2	0.00616956	0.0117601	0.0160961	0.0127742	0.148901	0.165244	0.00930672	0.00977985	0.0286351	0.0202658	0.653528	0.0582218	0.0167549	0.00650187	0.00470622	0.00556628	0.0596047	0.00604926	0.0191141	0.0915562	0.0631497	0.523011	0.221791	0.0622888	0.610135	0.154602	0.0383487	0.0422721	0.00556628	0.0835693	0.139288	0.152868
Prephenate	0.00350397	0.0617072	0.00698694	0.0101233	0.00780546	0.0103674	0.00433026	0.00475704	0.0334169	0.0190578	0.0331727	0.0232219	0.00750987	0.00631854	0.00389307	0.00363091	0.00402193	0.0299332	0.0241376	0.0102645	0.00901572	0.527255	0.0148696	0.01529	0.162396	0.00653935	0.0132018	0.0132521	0.00363091	0.065219	0.0118624	0.0113115
PS(18:1(9Z)/0:0)	0.0284982	0.0848127	0.0738095	0.0281716	0.0513571	0.0276284	0.0575735	0.0499712	0.0837496	0.2087	0.0838511	0.0261095	0.0333801	0.0424606	0.00667726	0.0133548	0.0162338	0.113156	0.411223	0.138126	0.0991076	0.0406505	0.0612388	0.0143389	0.0159137	0.0356503	0.0798668	0.224185	0.0133548	0.0215946	0.0411107	0.0252909
Pyridoxamine 5'-phosphate	0.00487994	0.00740671	0.02024	0.0615942	0.140016	0.033851	0.0605699	0.0358683	0.0049264	0.0386444	0.170114	0.00950908	0.0140574	0.0473277	0.0204409	0.00780981	0.00327332	0.221182	0.0215566	0.0629415	0.0117577	0.00800861	0.0517347	0.0163814	0.11159	0.0234853	0.0535292	0.0045972	0.00780981	0.0202441	0.062188	0.0240667
Riboflavin	0.0078083	0.0214529	0.0446299	0.0294517	0.0258409	0.0235434	0.0193336	0.0253588	0.00487399	0.0245662	0.0644416	0.036454	0.00670904	0.213763	0.00443606	0.00473206	0.180036	0.068019	0.00966383	0.0403625	0.0372997	0.120035	0.0292942	0.12878	0.014146	0.0197501	0.0151118	0.0538385	0.00473206	0.0077107	0.0320009	0.0111519
S-adenosyl-4-methylthio-2-oxobutanoic acid	0.00628971	0.0203514	0.0117002	0.0315632	0.0268233	0.0154544	0.0145917	0.00881252	0.0319856	0.112937	0.127192	0.00738001	0.0143765	0.0337843	0.00153847	0.00489487	0.0703289	0.0117089	0.0371914	0.0249443	0.046413	0.129481	0.0200632	0.0553197	0.0423778	0.0158125	0.00653689	0.00756545	0.00489487	0.0543934	0.050304	0.0226879
Salicylurate	0.00654482	0.0155079	0.099017	0.016978	0.0294363	0.0163164	0.0160265	0.00798745	0.00687531	0.014887	0.0242158	0.0144787	0.00716766	0.0067708	0.00649156	0.00571961	0.0219702	0.0327007	0.00755306	0.00253044	0.0113526	0.0084616	0.0114309	0.0370374	0.0214708	0.00354029	0.0147162	0.005514	0.00571961	0.016662	0.0081014	0.0258453
S-D-Lactoylglutathione	0.00770711	0.00906172	0.0268293	0.025225	0.00201051	0.0142019	0.0199964	0.0115591	0.018703	0.0199413	0.0342714	0.0111524	0.0336257	0.0389431	0.00873841	0.0109754	0.0542026	0.020338	0.00300587	0.0100835	0.00776156	0.0201995	0.00504785	0.00678949	0.0424434	0.0129376	0.00702538	0.00772727	0.0109754	0.00643025	0.00658067	0.00602323
Spermine	0.00523629	0.00645472	0.015147	0.012503	0.00448802	0.0164839	0.0104391	0.00383243	0.0137404	0.0236459	0.0240447	0.00547762	0.00768924	0.016942	0.0071437	0.00568166	0.060689	0.0174996	0.0220929	0.00903311	0.0107584	0.00620579	0.00743969	0.0200519	0.0201312	0.0176816	0.0204402	0.0207991	0.00568166	0.00528956	0.00740432	0.00501614
Sphinganine	0.00968088	0.158377	0.0123017	0.380116	0.171764	0.12662	0.0036282	0.0682223	0.538913	0.27462	0.191551	0.160045	0.174703	0.120974	0.0413339	0.053688	0.177026	0.26536	0.322867	0.245	0.169947	0.122509	0.351531	0.0254668	0.49627	0.278588	0.269731	0.532732	0.053688	0.272982	0.292688	0.442543
Sphingosine	0.00455259	0.00801211	0.0131306	0.0193753	0.00605334	0.00940941	0.0255291	0.00763668	0.0218884	0.012045	0.0114463	0.00840367	0.00976155	0.0161337	0.00512825	0.00299259	0.0265035	0.0116506	0.0168954	0.012273	0.00237448	0.0087581	0.0161878	0.00260874	0.0227545	0.0140101	0.00657723	0.00476035	0.00299259	0.00961728	0.0127598	0.0118668
Tehydroabietic acid	0.0116999	0.0258166	0.124889	0.0346052	0.0405728	0.047675	0.011682	0.00375887	0.0179531	0.0124956	0.00812956	0.0994181	0.00792348	0.0509932	0.00147853	0.0102233	0.142354	0.0225699	0.0109661	0.00518902	0.00531031	0.0307878	0.00918435	0.0125317	0.0133271	0.0140952	0.0100041	0.00712472	0.0102233	0.0473846	0.0550786	0.0139893
Tetrahydropteroyltri-L-glutamate	0.00818446	0.013475	0.00784202	0.0263786	0.0170287	0.0381111	0.0153634	0.00373543	0.021404	0.0217905	0.00275081	0.00494707	0.0162088	0.0780964	0.00531722	0.00642743	0.0144476	0.171612	0.0176381	0.00895614	0.0262504	0.181795	0.0682654	0.0321802	0.0773669	0.0083421	0.0393108	0.044218	0.00642743	0.0137543	0.0402128	0.0132428
TG(14:1(9Z)/16:1(9Z)/22:0)	0.00523259	0.0199412	0.00715803	0.0071882	0.00622982	0.0260996	0.0100968	0.0130896	0.229395	0.150768	0.178959	0.0439325	0.00923626	0.0265633	0.00857322	0.00631959	0.0446304	0.185472	0.0322825	0.0203122	0.0335454	0.116037	1.10751	0.0332595	0.261945	0.105356	0.0881924	0.00656592	0.00631959	0.0257597	0.0845159	0.0994487
TG(16:0/16:1(9Z)/18:0)	0.00424948	0.0482492	0.00907544	0.0429305	0.0429562	0.0109217	0.00405515	0.0108158	0.259728	0.170265	0.0152763	0.0126653	0.00959435	0.0249504	0.0106602	0.00983279	0.014554	0.154221	0.0773145	0.0202847	0.072705	0.119068	0.0115043	0.0481529	0.310575	0.102898	0.016307	0.0460935	0.00983279	0.0322893	0.10374	0.10904
TG(16:0/16:1(9Z)/18:1(9Z))	0.0232566	0.0468834	0.0447759	0.0316983	0.0704793	0.0236167	0.00480349	0.00507125	0.143787	0.120706	0.424607	0.0249543	0.0262024	0.0725675	0.0152838	0.00759969	0.0521538	0.390852	0.021408	0.0142658	0.0358525	0.27163	2.96509	0.0505861	0.0570967	0.450997	0.055645	0.030341	0.00759969	0.0269135	0.132748	0.131502
TG(16:1(9Z)/16:1(9Z)/18:1(9Z))	0.0226571	0.0553898	0.0508344	0.03942	0.0116737	0.103153	0.0884929	0.0376665	0.0567468	0.0512517	0.57439	0.0247967	0.04029	0.077527	0.018741	0.00939032	0.00327318	0.376547	0.0822092	0.0183253	0.00901184	0.328261	3.44722	0.0296932	0.179523	0.16909	0.0324213	0.00445502	0.00939032	0.0149032	0.17024	0.126587
Thymidine	0.0232181	0.0202979	0.0535058	0.161945	0.186935	0.134384	0.0644303	0.0267503	0.0260219	0.0577967	0.245848	0.0275992	0.019482	0.0529939	0.0111767	0.0134346	0.0598713	0.0779342	0.121951	0.0282365	0.0244585	0.0335868	0.0148551	0.0207509	0.00697403	0.0739778	0.0408479	0.0337654	0.0134346	0.0924701	0.0523433	0.0358239
Tiglylcarnitine	0.00640619	0.0113675	0.00352171	0.0515739	0.13905	0.111702	0.043144	0.00574695	0.0699476	0.0221549	0.13665	0.00818296	0.0187717	0.0666642	0.00150471	0.00378546	0.040227	0.0309959	0.102395	0.00631051	0.0182297	0.0422883	0.0397469	0.0495206	0.489858	0.182833	0.0469581	0.00935681	0.00378546	0.00569259	0.0697626	0.0134237
trans-2-Nonenal	0.0101841	0.00934906	0.0207021	0.0116458	0.0149362	0.0138775	0.0014655	0.00808178	0.016595	0.0261517	0.0116742	0.00673242	0.00217132	0.0189977	0.00405244	0.00300053	0.00727701	0.0693052	0.0182516	0.00611729	0.00206348	0.018438	0.0290676	0.0169956	0.310588	0.00166324	0.226483	0.00771745	0.00300053	0.0352624	0.0158783	0.0207306
trans-3-hexen-1-ol	0.0374683	0.0115702	0.0158999	0.0270523	0.0391584	0.0127252	0.0138042	0.00933501	0.00733362	0.0192985	0.00999405	0.00141167	0.00588157	0.00176976	0.00371496	0.00377253	0.0026246	0.0457662	0.018541	0.011699	0.0189597	0.00494752	0.0141989	0.00605492	0.016904	0.00686509	0.110695	0.00521143	0.00377253	0.0248972	0.0171821	0.00235228
Trehalose 6-phosphate	0.00663974	0.00603485	0.0195561	0.0148876	0.0168958	0.0167254	0.0198502	0.00667367	0.00395008	0.0110717	0.0106878	0.00607879	0.00839831	0.0185908	0.00384234	0.00299259	0.0217535	0.0228242	0.0142378	0.00168239	0.00694877	0.00384166	0.00272859	0.0108043	0.0169329	0.0146928	0.0124712	0.00606449	0.00299259	0.00548244	0.0124706	0.00942151
tridecaprenyl diphosphate	0.0243388	0.00784279	0.0302652	0.00572131	0.0166882	0.0176494	0.0172027	0.0353597	0.0201361	0.0101937	0.0163855	0.0120847	0.0134874	0.0125563	0.00871294	0.0088714	0.0154876	0.00188433	0.0375649	0.00856338	0.0103383	0.0258383	0.0163267	0.00638427	0.0302749	0.00677948	0.0308866	0.0160354	0.00362484	0.0248967	0.0304938	0.0235414
Trimethylpyrazine	0.00474251	0.0553273	0.00502154	0.0901206	0.0897447	0.0982791	0.00933832	0.00704873	0.0222814	0.102378	0.08349	0.0108356	0.011981	0.00410659	0.00534109	0.00148832	0.0158046	0.136685	0.00782433	0.0326613	0.283694	0.0230471	0.0183778	0.0187917	0.0756778	0.0552853	0.0472142	0.598177	0.00148832	0.0210772	0.0688878	0.0330385
Uridine 5'-diphosphate	0.00914674	0.115863	0.0215315	0.175065	0.172923	0.16948	0.0391603	0.0283668	0.0439218	0.0561646	0.155112	0.0158212	0.0455547	0.101204	0.00253288	0.00853871	0.0131765	0.0713046	0.089868	0.00924844	0.0158309	0.200911	0.0988554	0.0927614	0.0578583	0.0267266	0.0134161	0.0104264	0.00853871	0.0453906	0.0539404	0.0133164
xanthosine	0.00696121	0.00610885	0.0124239	0.0161223	0.150946	0.159189	0.0182389	0.00998426	0.13485	0.00741973	0.0805509	0.0151785	0.0146674	0.0779826	0.0148877	0.00442506	0.0272388	0.275834	0.0615132	0.0444261	0.0457318	0.0526494	0.0157633	0.0444892	0.246496	0.0768993	0.101925	0.078534	0.00442506	0.142857	0.0524117	0.0181933
Zymosterol intermediate 1b	0.00350397	0.0119792	0.00566833	0.0104315	0.0102253	0.0272842	0.0132467	0.220883	0.00841482	0.021064	0.00773194	0.0247115	0.00407544	0.00239818	0.00516214	0.00389495	0.0397697	0.0156983	0.0291707	0.0249487	0.0225091	0.0109309	0.0120093	0.00721535	0.136413	0.00558484	0.00511057	0.0111889	0.00389495	0.005957	0.017547	0.0174507
1-[2,6,6-Trimethyl-1,3-cyclohexadien-1-yl]-2-buten-1-one	0.0456048	0.0288843	0.0686166	0.0259898	0.78563	0.0427794	0.0203084	0.0215475	0.0584227	0.294782	0.0830511	0.0300435	0.100158	0.0579365	0.00817855	0.011822	0.0321295	0.0323976	0.242258	0.204226	0.0151569	0.44035	0.00873214	0.0903859	0.0920505	1.73144	0.804544	0.643321	0.011822	0.0407456	0.067739	0.0982889
1-Methyladenosine	0.0155524	0.0114975	0.0189037	0.064011	0.00175712	0.0229439	0.0425844	0.0516326	0.0229324	0.0740014	0.0829439	0.0813674	0.0195326	0.0865183	0.0654568	0.00734577	0.0570396	0.23154	0.0135513	0.00751651	0.0066814	0.0291158	0.00952552	0.0382327	0.0928824	0.0109816	0.0545736	0.0242498	0.00734577	0.025693	0.0160992	0.010376
1-monohexadecanoylglycerol	0.00724384	0.00342564	0.0285919	0.00463899	0.0277313	0.0194177	0.0290349	0.00764469	0.00298143	0.0153487	0.046558	0.018199	0.00177299	0.0179187	0.00811482	0.0076637	0.040092	0.0372172	0.0229178	0.0132197	0.00271382	0.00636283	0.0180029	0.0198986	0.0297809	0.0160205	0.0150154	0.00574337	0.0076637	0.00831051	0.00463343	0.00198518
2-Methylbutyl acetate	0.00615959	0.0770501	0.0115946	0.0146461	0.0487104	0.183331	0.018255	0.01812	0.0159567	0.0859165	0.00596322	0.0271834	0.00989277	0.0333483	0.0168368	0.00811762	0.0284373	0.150576	0.00440757	0.0171569	0.0100523	0.0180425	0.0232201	0.0110322	0.333818	0.037455	0.00279011	0.00844781	0.00811762	0.00935154	0.0243318	0.0166134
4-Ethyl-2,5-dimethyloxazole	0.00697052	0.0101022	0.0027693	0.0636583	0.08409	0.376341	0.0063023	0.0067171	0.0412162	0.0296687	0.0391642	0.0103686	0.0208448	0.0500748	0.00796427	0.011454	0.0102001	0.0255025	0.0348616	0.0194694	0.0117947	0.0426879	0.0423531	0.0150732	0.147442	0.0272748	0.020576	0.0280546	0.011454	0.0295457	0.0110186	0.199154
7,8-Dihydropteroic acid	0.011533	0.0115778	0.0228874	0.00725324	0.0270922	0.0314711	0.022054	0.0102563	0.0125905	0.00845861	0.0224272	0.0140271	0.00854773	0.0119791	0.00482638	0.00377253	0.0331996	0.0559356	0.00237051	0.00269446	0.00518183	0.0342617	0.00748481	0.0134867	0.0209106	0.0129618	0.00982911	0.113232	0.00377253	0.0151339	0.0468569	0.0132111
Cer 18:0;3/26:0;0	0.00206265	0.00662149	0.014295	0.0144549	0.0146538	0.0115751	0.0156575	0.00763668	0.00898754	0.0135329	0.0095062	0.00437614	0.00377164	0.01943	0.00512825	0.00299259	0.0349001	0.0169314	0.0115446	0.00486542	0.00350639	0.0132355	0.0181562	0.00858756	0.00826956	0.0125776	0.0123424	0.00668121	0.00299259	0.00740481	0.00665145	0.0120709
dipropyl succinate	0.0339461	0.00581854	0.0290999	0.0141601	0.0208485	0.0151902	0.00867447	0.0541431	0.0183755	0.0132861	0.0261631	0.00896849	0.00888158	0.0145174	0.0045853	0.0035868	0.1769	0.00536646	0.0229612	0.00975664	0.0285979	0.0412184	0.0128965	0.0287623	0.00695901	0.00370841	0.0287331	0.0537005	0.0035868	0.0105844	0.000435123	0.00547135
Dodecenoylcarnitine	0.0209196	0.00945858	0.0239546	0.00346518	0.027831	0.00507707	0.0146141	0.0116426	0.00519876	0.0131858	0.00557872	0.0185534	0.00402645	0.0074358	0.00655758	0.158253	0.0902405	0.0417256	0.118509	0.0344418	0.0375787	0.0406254	0.00481885	0.0335252	1.73936	0.0146871	0.143702	0.0488112	0.158178	0.0228643	0.00437068	0.0160159
erythro-4-hydroxy-L-glutamic acid	0.00843045	0.0110957	0.0151828	0.00397543	0.0125839	0.0140318	0.0184488	0.00834648	0.0104075	0.0201695	0.0400155	0.00604171	0.0177684	0.111539	0.00626687	0.00535974	0.0493697	0.129077	0.00534092	0.0052751	0.0070916	0.0680511	0.0130042	0.0482535	0.134822	0.0157694	0.0208581	0.0213419	0.00535974	0.0157544	0.00971518	0.00609669
Ferulic acid	0.00608217	0.0219251	0.0352919	0.0212986	0.019589	0.0203048	0.0154129	0.00629921	0.0134589	0.0808797	0.00528853	0.00909969	0.00298497	0.0106133	0.00636717	0.00483209	0.0022396	0.027006	0.0149961	0.0206131	0.0119552	0.01686	0.0175974	0.0673984	0.0278606	0.0097622	0.0392514	0.0152616	0.00483209	0.0177169	0.0442211	0.00495575
Flavin Mononucleotide	0.00387534	0.00673818	0.0316518	0.0144182	0.0147769	0.0109861	0.0202062	0.00286743	0.00951011	0.0101662	0.0122157	0.00364959	0.00431522	0.0114936	0.00129657	0.00374703	0.00863876	0.00564627	0.00590248	0.00850265	0.00564875	0.0112065	0.0123537	0.00499975	0.00244247	0.00948096	0.011309	0.00536667	0.00324551	0.00599103	0.00638082	0.0126132
L-Glutamic acid 5-phosphate	0.00462072	0.00465388	0.00774785	0.0315219	0.0181329	0.027848	0.00379621	0.00667367	0.0108443	0.00490272	0.0212202	0.00869859	0.00702845	0.325947	0.00556999	0.00272718	0.0242788	0.0335011	0.00420741	0.00739093	0.00979843	0.0131733	0.00800973	0.0194218	0.0190632	0.0135576	0.00459202	0.00857506	0.00272718	0.00891684	0.0224894	0.00546845
L-histidinol	0.00674627	0.0176999	0.0289482	0.0536703	0.132003	0.0550538	0.00651407	0.220883	0.102123	0.0289342	0.0593769	0.0464176	0.0346791	0.0712537	0.00566445	0.00868858	0.0479678	0.0110887	0.0134421	0.0283228	0.00571913	0.0453075	0.0385793	0.0459459	0.127467	0.0204326	0.0306208	0.0128697	0.00868858	0.0174746	0.0299864	0.0769616
Methylisocitric acid	0.00789392	0.00162912	0.00653607	0.0569743	0.0292581	0.0485225	0.00634916	0.00794022	0.0207117	0.0119069	0.0352013	0.0188243	0.00627681	0.0598439	0.00423079	0.00463035	0.0085616	0.215342	0.0190357	0.0218527	0.0142652	0.1145	0.0238785	0.00839501	0.0204342	0.0181865	0.0244144	0.0163904	0.00463035	0.0221722	0.0246678	0.0114017
N-(26-Hydroxyhexacosanyl)phytosphingosine	0.00175402	0.0090724	0.0165907	0.0403742	0.0231527	0.0138151	0.0145484	0.00480887	0.00695652	0.0309536	0.228605	0.310217	0.010452	0.00435338	0.00636717	0.00348679	0.0375085	0.0888158	0.0956777	0.0325446	0.0730689	0.0868012	0.0697441	0.240961	2.39413	0.0343452	0.0327918	0.0423989	0.00348679	0.0460556	0.0205824	0.0308718
N-acetyl-D-tryptophan	0.00512389	0.0637692	0.00947477	0.0544014	0.00568786	0.0169741	0.00827618	0.00266183	0.0440464	0.0412623	0.0533027	0.0117739	0.0303224	0.0570376	0.0228297	0.00775368	0.0678584	0.0330487	0.0135785	0.0796136	0.0265944	0.0654742	0.0772987	0.00597463	0.0520865	0.0303398	0.0180745	0.0232689	0.00381876	0.0470271	0.101542	0.0159495
N-tetracosanoylsphinganine	0.0027287	0.0115924	0.0393645	0.0233477	0.0237135	0.00705086	0.0173429	0.00480887	0.00695578	0.0299949	0.214487	0.285335	0.0103458	0.00406369	0.172528	0.00745044	0.0336086	0.0781673	0.137751	0.0309351	0.068442	0.0816601	0.0638571	0.112306	1.23909	0.0303129	0.0300402	0.0212373	0.00745044	0.0457696	0.0473438	0.0160203
Oxalosuccinic acid	0.0303289	0.0088842	0.0273933	0.00888434	0.0332538	0.0203927	0.00348032	0.0589334	0.0162609	0.00724877	0.00579052	0.0223518	0.00972681	0.00804917	0.00953403	0.010064	0.0280409	0.021667	0.0177739	0.0138552	0.00809402	0.0220149	0.0190498	0.00612913	0.0105274	0.00455912	0.0204173	0.00976481	0.010064	0.00977584	0.00399057	0.00318273
Oxoadipic acid	0.00325858	0.00860135	0.00254588	0.0563352	0.0445885	0.0857103	0.00407145	0.00468385	0.0378868	0.00518611	0.0399187	0.0284896	0.0100094	0.00800761	0.00406984	0.00348773	0.00269742	0.0523146	0.032128	0.00754077	0.092936	0.00667116	0.0455631	0.00726408	0.4207	0.016821	0.047541	0.0399903	0.00348773	0.0136767	0.0299965	0.00263717
PC(18:2(9Z,12Z)/18:2(9Z,12Z))	0.00271741	0.0109215	0.0231654	0.020876	0.033294	0.0208644	0.00945553	0.00492745	0.00683668	0.0257082	0.0860545	0.0142771	0.00328555	0.018769	0.00616323	0.00335139	0.196345	0.0179909	0.0219438	0.00752119	0.0089839	0.0281131	0.00767818	0.0221533	0.0360275	0.00650039	0.0413453	0.0261591	0.00335139	0.0181532	0.0155871	0.00532853
PC(18:4(6Z,9Z,12Z,15Z)/20:1(11Z))	0.0301975	0.00718214	0.017347	0.0168798	0.0102113	0.0215401	0.0116136	0.0578488	0.0190245	0.0148016	0.0111738	0.0112943	0.00766149	0.0127154	0.0071437	0.00407024	0.0480208	0.0184756	0.019788	0.00906129	0.00835546	0.0140634	0.00842568	0.0147939	0.0295602	0.00344805	0.0108495	0.00941156	0.00407024	0.00971418	0.0205638	0.00443505
PC(18:4(6Z,9Z,12Z,15Z)/P-16:0)	0.0204861	0.00783353	0.0041295	0.00754526	0.0265798	0.0440217	0.00456013	0.00841786	0.0266879	0.0340914	0.0239675	0.00975993	0.0169143	0.00290745	0.00393346	0.0121552	0.0108204	0.0362131	0.0410951	0.0261926	0.033247	0.0280477	0.0222822	0.0129252	0.045902	0.0510601	0.0874021	0.0312452	0.0121552	0.0193395	0.0411525	0.0124782
PI(14:1(9Z)/0:0)	0.0341325	0.014593	0.0364735	0.0408084	0.00305743	0.0956253	0.0119599	0.0275377	0.00865986	0.0353516	0.0183294	0.0271058	0.026647	0.0664849	0.00636552	0.00717186	0.142262	0.0359386	0.0904919	0.0145844	0.0238736	0.0313369	0.0211727	0.0425598	0.250438	0.0169704	0.0528516	0.0471932	0.00717186	0.0269134	0.0795922	0.0163087
Quinolinic acid	0.00382379	0.00816918	0.0126966	0.0322374	0.0212463	0.00966662	0.00809143	0.00477055	0.00932079	0.00700774	0.00579052	0.00776986	0.0107494	0.0140113	0.00362095	0.00356439	0.0148666	0.0053526	0.0129703	0.0125564	0.00823225	0.0205509	0.0177686	0.00367083	0.00996912	0.00433516	0.0189197	0.00488884	0.00356439	0.00702969	0.00382055	0.00324779
S-Adenosylmethionine	0.0192737	0.015019	0.0315567	0.0283488	0.0218511	0.00817341	0.0323553	0.0157971	0.0169643	0.00653639	0.0477241	0.0147461	0.0296789	0.0773547	0.00387663	0.00854587	0.0899083	0.175107	0.017727	0.00639374	0.00984675	0.0180851	0.00291491	0.0343725	0.0400397	0.0342966	0.0141365	0.00786171	0.00854587	0.0168312	0.0277658	0.0205948
TG(14:0/16:0/16:0)	0.00757739	0.00708861	0.044829	0.0133018	0.0102684	0.0231056	0.0160904	0.00743258	0.104067	0.0650872	0.0631309	0.024831	0.00779636	0.00801156	0.00338136	0.00314338	0.0239764	0.0126466	0.0322006	0.0116072	0.00957078	0.0443588	0.203258	0.00334932	0.065925	0.0146841	0.0331014	0.0173998	0.00314338	0.0148244	0.00489663	0.0424096
TG(16:1(9Z)/18:0/18:0)	0.0197886	0.00173889	0.018153	0.0418719	0.0295058	0.0182094	0.0241808	0.0359692	0.104801	0.0785857	0.0681266	0.150581	0.0237029	0.040498	0.165644	0.051241	0.0419529	0.0702153	0.0584018	0.0108894	0.0281293	0.0500275	0.00689481	0.0366119	0.147329	0.0107366	0.0587982	0.0299415	0.051241	0.0155795	0.047373	0.00289516
TG(18:1(9Z)/18:1(9Z)/18:1(9Z))	0.00882137	0.00900838	0.00476918	0.0189067	0.0248471	0.0180919	0.00405515	0.0155121	0.153152	0.0861526	0.0522007	0.0126087	0.00959435	0.0293918	0.00994621	0.00807249	0.0461435	0.0584948	0.0151267	0.0127945	0.0194784	0.0301474	0.0188808	0.031687	0.132225	0.0539228	0.0492096	0.0193315	0.00807249	0.0582777	0.0479219	0.0572616
trans-Isohumulone	0.00612526	0.0103666	0.0196263	0.0142154	0.0280975	0.0170351	0.0227103	0.013154	0.0302082	0.00923247	0.0426228	0.0187916	0.0267698	0.090999	0.00880977	0.00757321	0.197212	0.150614	0.035397	0.0650137	0.0258985	0.0330708	0.015985	0.0312281	0.0489686	0.0284187	0.0398581	0.0145417	0.00757321	0.0500756	0.0360448	0.00712662
Xanthurenic acid	0.00272955	0.00494308	0.495107	0.00209364	0.0386273	0.0440282	0.0594693	0.0105182	0.014959	0.00590391	0.0151091	0.0130518	0.0209909	0.0429898	0.00530949	0.00666506	0.0809288	0.0228826	0.0293363	0.00728093	0.00953668	0.0119307	0.018532	0.0733686	0.0378983	0.0367606	0.011914	0.0635502	0.00666506	0.0241905	0.084127	0.0392762
Xanthylic acid	0.00330416	0.00555888	0.0391322	0.0100751	0.0113674	0.0120105	0.0125811	0.00409343	0.00948622	0.013993	0.0130173	0.00568916	0.00863453	0.00412221	0.0038028	0.00369772	0.00626531	0.00863773	0.0112114	0.00579281	0.00483375	0.00583512	0.0163596	0.00594425	0.0264054	0.00662523	0.00776158	0.00287764	0.00302903	0.00778692	0.0138306	0.00398194
5-Hydroxylysine	0.0123283	0.0120417	0.00439879	0.0110437	0.0187288	0.01478	0.00461253	0.00419717	0.0114856	0.00465103	0.0545884	0.0216062	0.00280018	0.00822771	0.0021119	0.00421652	0.00582033	0.0378984	0.0213513	0.00383425	0.00796265	0.0125408	0.00996823	0.00833372	0.0339134	0.0190116	0.0277903	0.00723594	0.00421652	0.0188035	0.0207448	0.0299315
TG(16:0/16:1(9Z)/16:1(9Z))	0.0226571	0.0507834	0.0474082	0.0202828	0.0240634	0.019315	0.0675705	0.00437455	0.0877004	0.0728074	0.548158	0.00383572	0.04029	0.095871	0.0159099	0.0110083	0.0871704	0.353874	0.020298	0.0303526	0.00899953	0.230336	3.3092	0.0270234	0.0730863	0.180561	0.0450739	0.0185598	0.0110083	0.0241327	0.0511841	0.127643
Ethylnitronate	0.00339208	0.00814055	0.0222964	0.0149384	0.0481658	0.0373307	0.0304855	0.00829263	0.0198419	0.0105155	0.0372131	0.00631303	0.01001	0.0304541	0.00351545	0.00473741	0.0312796	0.346749	0.00528826	0.0130341	0.00203742	0.0469929	0.0207369	0.0681028	0.0286653	0.00329804	0.0479817	0.0147516	0.00473741	0.0250443	0.0236281	0.00974343
PA(18:0/18:1(9Z))	0.00453035	0.00966692	0.160068	0.0933989	0.058664	0.0518768	0.0026341	0.00411352	0.0846489	0.0103601	0.00681103	0.161415	0.295761	0.0273325	0.00455159	0.00586094	0.00924581	0.0416615	0.0223371	0.125915	0.00977089	0.017097	0.0193827	0.0734978	0.0102692	0.0752655	0.0305447	0.0196806	0.00586094	0.0730285	0.0435184	0.0347018
Peonidin 3-O-(coumaroylglucoside)	0.0210194	0.0147908	0.0237416	0.0124713	0.00663806	0.00987585	0.0154558	0.00447277	0.0121392	0.00896378	0.0264879	0.0336351	0.00376916	0.0123859	0.00291015	0.00328069	0.0705214	0.0194672	0.0242301	0.00384847	0.00856092	0.00537896	0.0150791	0.0455059	1.86081	0.0123193	0.0537652	0.00535286	0.00328069	0.0166688	0.0227464	0.0161089
Phosphoglycolic acid	0.0155343	0.00871953	0.152288	0.00961026	0.00360146	0.00933218	0.0363022	0.0132812	0.0160594	0.304629	0.0354993	0.0147634	0.0082498	0.0030517	0.00940324	0.0230072	0.0537634	0.0703318	0.517772	0.223041	0.106808	0.0444399	0.126679	0.0654248	0.0651937	0.436805	0.443419	0.148248	0.0230072	0.0696919	0.076718	0.0377091
