# Supplementary material for: Deep learning reveals endogenous sterols as allosteric modulators of the GPCR–Gα interface
Source: eLife. 2025 Dec 8;14:RP106397. doi: 10.7554/eLife.106397 (PMC12685305; doi:10.7554/eLife.106397)
Supplement: Supplementary file 7. [file elife-106397-supp7.xlsx]

## Sheet: Supplementary File 7
Genes	Control_Untreated_R1	Control_Untreated_R2	Control_Alpha_R1	Control_Alpha_R2	LST_Untreated_R1	LST_Untreated_R2	LST_Alpha_R1	LST_Alpha_R2
YDL246C	4.74768	3.1614	14.2397	14.3009	5.74049	12.6034	7.88362	15.8042
YDL243C	41.9378	37.9368	41.3298	46.666	45.9239	41.8063	38.4721	36.9705
YDR387C	52.2244	50.1307	46.8867	37.2575	46.744	48.5691	45.725	47.4126
YDL094C	0.791279	1.80651	2.08385	1.50535	0	0.614799	1.26138	1.12887
YDR438W	27.2991	18.0651	17.0181	23.333	31.1627	29.2029	26.1736	26.8107
YDR523C	4.35204	1.80651	7.98811	5.26874	6.9706	5.53319	7.56828	4.7977
YDR542W	0.791279	0.903257	0.347309	0	0	0	0.315345	0.564435
YDR492W	45.4986	51.4856	40.6352	36.1285	46.334	31.9695	36.2647	37.8172
YDR018C	87.0407	83.5512	92.7315	94.0846	78.7267	86.0718	78.2055	91.7207
YDL189W	46.2898	68.6475	43.7609	54.1927	66.4257	50.7209	48.8785	53.0569
YDR508C	92.9753	107.939	106.277	106.88	71.3461	100.212	86.7198	83.2542
YDR462W	64.0936	56.9052	60.7791	60.2142	52.8945	49.7987	55.1853	62.3701
YDR175C	88.2276	102.068	89.2584	96.3427	107.839	98.6752	95.5495	101.034
YDR186C	161.817	143.618	134.756	157.309	138.592	155.852	162.087	133.771
YDR150W	994.638	1017.52	939.471	1028.53	979.574	951.094	941.935	1068.76
YDR243C	44.3116	44.2596	32.2997	20.3223	27.4723	30.1251	32.4805	29.9151
YDL182W	71.6108	70.9056	76.7553	79.7838	65.6056	61.4799	62.4383	79.5854
YDR362C	54.5983	45.6145	38.8986	44.7843	43.8738	39.0397	41.6255	40.9215
YDR232W	127.396	141.36	150.732	145.267	106.609	125.419	140.013	132.924
YDR158W	43.1247	40.6466	36.1201	37.6338	40.1834	36.8879	46.0403	42.3326
YDR439W	34.8163	34.3238	31.2578	39.8919	30.7526	28.8955	28.0657	31.3261
YDL206W	62.1154	62.7763	69.4618	70.3753	77.4966	61.7873	52.3472	65.1923
YDR125C	33.6294	49.6791	50.7071	54.9454	55.3547	54.4097	47.9324	45.7192
YDR338C	68.4457	63.228	62.8629	62.4722	58.635	59.6355	55.816	62.9345
YDR526C	0	0	0	0	0	0	0	0
YDR533C	356.867	309.817	401.489	505.799	394.864	352.895	304.308	377.325
YDR272W	778.223	805.253	915.854	912.621	850.003	848.423	833.456	880.237
YDR197W	36.0032	47.8726	35.4255	31.9888	35.263	43.6507	40.3641	30.1973
YDR512C	178.829	199.62	244.853	187.417	178.365	198.58	208.758	224.363
YDR489W	10.2866	18.0651	8.68273	15.8062	9.84084	11.9886	12.6138	14.9575
YDR299W	12.6605	8.12931	7.6408	12.4192	12.3011	8.60718	20.4974	11.0065
YDL015C	94.9535	82.648	88.5638	83.1708	107.839	103.594	104.379	114.58
YDR304C	356.076	295.817	349.046	323.651	316.957	315.699	315.976	324.832
YDR271C	0	0	0	0	0	0	0	0
YDL181W	522.64	465.177	538.329	463.649	391.994	426.67	464.818	473.561
YDR367W	31.6512	38.3884	42.719	37.6338	41.8236	38.4249	37.2107	40.6393
YDR085C	194.259	190.136	169.834	166.718	207.068	205.035	180.377	168.484
YDL097C	308.995	297.171	304.937	298.436	282.514	309.244	311.561	287.015
YDL139C	10.2866	5.87117	5.55695	5.26874	5.74049	6.14799	8.19897	7.90209
YDR200C	54.5983	66.841	55.2221	64.3539	84.0572	72.5463	60.2309	55.8791
YDR191W	3.9564	2.70977	4.16771	5.64508	8.61074	5.22579	5.36086	7.33766
YDR451C	18.9907	15.3554	21.5332	16.5589	20.9118	22.4402	13.5598	17.4975
YDR469W	36.3989	51.034	48.276	56.4508	44.6938	44.2655	54.5547	61.2412
YDR470C	36.7945	38.3884	39.2459	43.6553	38.9533	38.7323	34.3726	38.6638
YDR105C	62.1154	76.3252	68.0726	69.6226	70.9361	61.4799	68.4298	58.9835
YDR483W	310.577	332.398	348.004	333.812	325.568	323.692	325.751	314.39
YDL123W	53.807	60.5182	57.306	63.2249	50.4343	54.1023	49.5091	54.468
YDL199C	78.3367	102.068	93.4261	89.5686	86.1074	88.531	88.2966	95.1073
YDR505C	202.568	207.297	201.787	193.438	224.289	202.576	233.355	231.983
YDL045W-A	28.4861	36.5819	25.7009	21.075	19.2716	20.9032	29.6424	24.8351
YDL045C	74.7759	72.7122	73.2822	69.2463	71.3461	71.6241	70.3219	68.0144
YDR361C	28.8817	27.5493	23.617	24.462	21.3218	19.0588	30.5884	22.2952
YDR406W-A	5.9346	5.87117	2.08385	4.8924	3.69032	3.68879	5.99155	4.51548
YDR199W	1.9782	4.51628	5.20964	7.15043	4.51039	3.99619	6.62224	6.491
YDR266C	41.1465	49.2275	29.5213	44.0316	29.5225	35.0435	36.58	27.0929
YDL242W	4.74768	1.35489	4.16771	6.39775	1.64014	3.07399	4.09948	4.51548
YDR002W	176.06	196.458	171.918	166.342	191.076	169.377	193.622	186.264
YDR214W	251.627	247.944	279.237	327.038	344.839	268.052	221.057	275.162
YDR130C	38.377	37.4852	51.0544	42.5263	31.5727	40.8841	39.4181	35.5594
YDL176W	53.0157	51.4856	58.0006	55.3218	51.2544	51.6431	52.6626	48.8236
YDR358W	251.231	232.589	247.631	220.534	263.653	251.145	233.671	225.21
YDR544C	0	0.903257	1.73655	0.376338	0	1.8444	0.315345	0.282218
YDR460W	61.7198	54.647	62.1683	65.4829	47.9741	52.5653	58.3388	58.419
snR84	12.2648	12.6456	13.1977	12.7955	16.4014	11.9886	13.5598	14.6753
YDR034W-B	1560.01	1769.03	1846.3	1173.42	1112.84	1245.58	1386.57	1367.34
YDL028C	56.9721	57.8084	46.8867	52.6874	51.2544	54.7171	56.1314	43.1793
YDR061W	54.5983	41.0982	47.5813	54.5691	50.8443	50.7209	52.9779	47.4126
YDR060W	17.4081	17.6135	14.2397	18.4406	19.6817	17.2144	17.9747	23.4241
YDR169C-A	2.37384	3.1614	4.51502	4.13972	4.51039	5.22579	3.78414	3.66883
YDR363W	70.8195	65.0345	46.5394	62.8485	68.8859	67.0131	64.961	64.6278
YDR422C	54.2026	74.5187	81.9649	78.6547	75.0364	71.3167	65.5917	69.4255
YDR119W	56.9721	74.5187	78.8392	52.3111	52.0745	57.4837	52.0319	53.6213
tR(ACG)D	0.39564	0.903257	0.694618	0	1.23011	1.537	0.315345	1.41109
YDR097C	18.9907	25.7428	28.4793	25.9674	22.5519	27.3586	31.8498	21.1663
YDR042C	2.37384	4.06466	2.43116	1.50535	2.87025	3.38139	2.8381	5.36213
YDL160C	109.197	107.939	123.989	106.504	128.341	112.508	112.263	106.114
YDR425W	48.6637	46.0661	37.5094	45.9133	45.1039	52.2579	44.1483	44.8726
snR13	14.6387	11.2907	17.0181	13.5482	11.891	16.5996	5.04552	14.9575
YDR228C	33.6294	36.1303	38.5513	40.6446	30.7526	38.1175	31.5345	39.5105
YDR319C	79.9192	72.7122	84.3961	97.0953	87.7475	81.7683	80.7283	99.6228
YDR471W	50.6419	50.5824	37.5094	43.2789	50.4343	56.8689	63.069	51.928
YDR089W	56.9721	43.3563	49.3179	50.4294	46.334	47.6469	48.5631	56.1613
tD(GUC)D	0	0.451628	1.38924	0.376338	0	0	0	0.564435
YDR275W	434.808	442.596	484.149	451.23	391.994	448.496	454.412	454.088
YDR043C	149.156	167.102	188.242	181.771	146.793	156.466	149.473	144.213
YDR129C	708.986	680.152	653.636	702.624	742.163	721.159	664.747	667.162
YDR136C	1.18692	0.451628	1.38924	0.752677	2.87025	0.307399	0.946035	0.564435
YDL066W	165.773	171.619	200.745	160.32	160.324	162.614	169.971	169.613
YDR302W	45.4986	48.3242	50.0125	41.7736	35.263	37.8101	39.4181	44.0259
YDR239C	30.4643	28.001	41.3298	33.4941	33.2128	31.9695	30.2731	22.8596
YDR539W	51.8288	53.7438	36.1201	34.9995	48.7942	39.6545	47.9324	42.6149
tK(CUU)D1	0	0.451628	0.347309	0	0.410035	0.922198	1.57672	0.564435
YDL125C	375.462	353.625	415.729	343.973	360.011	363.961	368.323	392.565
YDR493W	18.1994	15.807	20.4912	22.204	10.6609	17.5218	14.8212	17.2153
YDR101C	5.14332	4.96791	4.16771	9.03212	3.69032	5.53319	6.62224	7.61987
YDR182W-A	4.35204	2.25814	2.08385	3.01071	4.10035	3.68879	2.20741	2.53996
YDR212W	78.7323	85.3578	83.7015	73.386	65.6056	85.1497	102.802	84.1008
YDR476C	74.3803	53.7438	62.1683	59.8378	68.0658	57.7911	56.1314	56.7257
YDL131W	77.941	60.5182	67.378	67.7409	51.2544	63.6317	68.4298	64.3456
YDR458C	134.122	145.424	119.474	127.202	129.161	123.575	127.715	141.391
YDR081C	54.5983	40.1949	46.5394	45.1606	39.7734	43.3433	46.9864	47.977
YDL071C	3.9564	0.451628	0.694618	1.88169	3.28028	2.1518	1.89207	6.77322
YDR113C	22.1558	18.9684	20.4912	18.4406	22.5519	15.37	18.29	22.013
YDR168W	318.094	355.432	418.855	415.854	389.943	388.246	390.712	413.731
YDR520C	13.8474	14.9037	17.0181	18.8169	14.3512	9.22198	20.4974	18.3441
YDR307W	42.3334	48.3242	42.0244	36.5048	42.2336	44.2655	46.0403	45.437
YDR265W	48.268	48.7759	43.0663	47.795	42.6436	51.3357	53.924	51.0814
YDL076C	61.3241	60.0666	78.1445	73.7623	72.5762	54.1023	63.3843	69.1433
YDL006W	89.4146	82.1964	100.025	95.9663	83.2371	78.3869	77.5748	88.0519
YDL086W	42.7291	41.0982	43.7609	47.795	54.5347	43.9581	36.8953	41.486
YDR238C	164.586	171.167	171.223	173.116	177.135	164.459	191.414	181.466
YDR077W	5036.1	5006.3	4167.36	4237.95	4875.32	4939.6	5508.76	4416.99
YDR381C-A	340.646	390.207	460.879	378.973	428.487	385.786	352.24	439.413
YDL023C	1.18692	0	0	0	0	0	0	1.12887
YDL083C	81.1061	78.1317	60.0845	59.4615	79.9568	65.4761	73.7907	73.3766
YDR036C	34.4207	40.6466	30.2159	35.3758	42.6436	35.0435	45.4097	37.5349
YDR057W	32.4425	37.0335	39.5932	35.7522	31.9827	33.8139	43.5176	38.6638
YDR513W	398.805	337.366	371.621	334.941	353.86	353.509	400.488	364.343
YDR487C	102.471	72.2605	94.8154	77.1494	91.0278	77.4647	88.9272	77.892
YDR066C	19.782	21.2265	30.5632	23.333	27.0623	25.2068	16.7133	20.6019
YDR352W	32.0468	30.7107	25.3536	21.4513	33.6229	28.8955	28.0657	26.2462
YDR278C	1.9782	2.25814	3.47309	2.63437	2.87025	3.38139	1.26138	1.69331
YDR079C-A	73.1933	69.0991	78.4919	77.1494	60.6852	68.5501	64.3303	69.4255
YDR204W	257.166	234.847	269.165	254.405	268.573	242.231	222.949	239.038
YDL247W-A	6.33023	7.67768	6.25156	5.64508	5.33046	4.91839	4.41483	5.92657
YDL024C	78.3367	76.3252	75.7134	60.9668	76.6766	59.0207	64.3303	57.0079
tA(AGC)D	0	0	0	0	0	0	0	0
YDR109C	18.9907	24.8396	28.4793	26.72	23.782	27.0512	26.489	20.0374
YDR466W	80.7105	84.4545	69.1145	71.8807	79.5468	80.5387	78.2055	76.481
YDR427W	268.639	230.782	254.23	243.867	220.189	261.904	275.611	242.707
YDL044C	27.2991	16.2586	22.9224	22.9566	20.5018	21.8254	26.1736	22.2952
YDL079C	614.428	666.152	697.397	531.014	570.769	586.826	501.714	570.079
YDR193W	0	0	0	0.376338	0	0	0.63069	0
YDR305C	37.1901	51.034	51.7491	39.5155	41.4135	45.8025	49.5091	44.5904
YDR377W	561.808	616.924	650.163	607.787	700.75	603.118	711.733	748.723
YDR219C	50.6419	65.9377	60.7791	54.5691	60.6852	50.1061	61.8076	56.7257
YDR416W	33.2337	34.3238	39.2459	29.3544	28.2924	33.5065	41.9409	36.4061
YDR365C	159.443	176.587	148.648	195.32	129.981	147.859	163.979	172.435
YDL233W	73.589	77.6801	77.1026	77.9021	77.4966	74.6981	68.4298	64.3456
YDR287W	123.44	124.198	136.84	148.277	143.102	145.4	116.993	139.415
YDR448W	21.7602	24.8396	19.4493	26.3437	20.9118	19.0588	28.381	19.473
YDR180W	18.1994	20.3233	9.37735	14.6772	16.8114	23.3624	17.6593	14.9575
tF(GAA)D	0.39564	0	0.347309	0.752677	0	0	0.63069	0
tT(AGU)D	0	0.451628	0.694618	0.376338	1.23011	0.307399	0.946035	0
YDR294C	144.408	138.65	132.325	149.783	150.073	154.929	149.789	142.802
YDR198C	18.9907	10.8391	16.3235	18.4406	12.7111	16.2922	13.5598	17.7797
YDL163W	0	0	0	0	0	0	0	0
YDL119C	14.6387	10.8391	22.5751	18.8169	13.5312	14.4478	13.8752	11.2887
YDR501W	9.89099	8.58094	8.68273	7.90311	7.38063	7.37759	9.46035	9.03096
YDL214C	231.449	252.912	226.446	240.857	245.611	237.62	228.625	214.768
YDR264C	153.113	160.328	173.655	157.309	158.274	171.836	149.473	150.422
YDR343C	1408.48	1347.21	1308.66	1248.69	1527.79	1299.68	1146.28	1241.48
YDR373W	96.1404	109.294	133.714	118.17	139.822	112.508	125.823	143.084
YDR354W	21.3645	23.033	20.1439	22.5803	15.9914	24.8994	24.5969	19.473
YDR246W	72.0064	73.1638	64.9468	80.1601	75.4465	68.2427	61.4922	71.401
YDR428C	18.1994	14.4521	14.2397	16.9352	9.02077	16.5996	23.0202	16.6508
YDR157W	0.791279	0.451628	2.08385	1.88169	1.64014	3.99619	0.946035	1.12887
YDR316W	85.8538	76.3252	88.9111	78.2784	70.116	75.9277	77.5748	78.1743
YDL142C	70.0282	65.0345	51.0544	57.9561	59.8651	63.3243	58.3388	59.5479
YDR253C	78.3367	88.9708	97.5939	73.7623	51.6644	83.9201	72.5293	60.1123
YDL112W	12.2648	9.93582	15.2816	11.6665	12.3011	13.833	14.5059	13.8287
YDR545W	176.851	170.716	167.403	171.61	191.896	175.218	149.473	172.435
YDL187C	0	0	0	0.752677	0	0	0	0
YDL138W	36.3989	46.0661	53.4856	53.4401	47.5641	56.8689	42.8869	47.6948
YDR528W	9.49535	5.41954	4.16771	7.15043	7.38063	8.29979	5.04552	8.46653
YDR284C	82.2931	83.5512	79.1865	65.4829	72.9862	91.9124	81.359	69.99
YDR050C	777.036	715.831	599.803	902.46	847.542	642.465	739.168	732.637
YDL010W	33.2337	32.0656	29.8686	30.4834	30.3426	27.666	33.7419	25.964
YDL065C	434.412	395.626	474.077	474.187	431.767	434.97	458.511	465.659
YDR349C	73.9846	79.9382	84.0488	71.5043	67.6558	84.5349	75.0521	70.8366
YDL098C	16.2212	20.7749	22.9224	17.6879	18.0415	20.9032	22.0741	22.2952
YDL234C	396.827	452.532	418.507	429.779	432.997	449.111	441.167	402.724
YDR118W	28.0904	25.2912	22.2278	26.72	36.4931	31.3547	35.634	31.6084
YDR118W-A	0.39564	0	1.04193	1.12902	0.82007	0.922198	0	0
YDR159W	66.8631	57.3568	58.3479	56.0744	55.7648	70.0871	70.3219	57.8546
YDR111C	160.63	150.392	158.72	162.202	159.094	164.766	167.448	178.362
YDR128W	222.349	226.717	225.751	227.685	254.632	236.698	228.94	227.467
YDL034W	0	2.70977	0.694618	1.88169	0.82007	0.922198	2.20741	3.95105
YDR065W	14.6387	19.42	17.0181	19.5696	15.9914	19.3662	16.0826	19.473
YDL004W	375.462	350.464	356.339	376.715	356.32	367.65	446.213	373.938
YDR024W	1.18692	0	0.347309	0.752677	1.23011	0.307399	0.315345	1.41109
YDL171C	100.097	125.101	128.157	141.127	116.45	134.948	138.121	132.642
YDR083W	24.134	22.5814	22.9224	28.9781	28.2924	31.9695	29.6424	29.6328
YDR457W	410.674	378.013	398.364	444.456	493.682	454.029	386.613	491.059
YDR014W	39.564	40.1949	39.9405	51.182	52.4845	46.7247	38.7874	51.6458
YDR206W	92.184	114.714	118.432	98.977	105.789	113.738	96.4955	106.96
YDR478W	17.4081	16.2586	19.102	19.5696	26.2422	25.8216	17.9747	16.3686
YDR169C	254.396	292.204	249.368	263.437	257.502	240.386	256.691	270.364
YDR115W	81.8974	84.4545	87.8692	73.386	89.7977	77.1573	75.9981	69.4255
YDL159W-A	0.39564	0	0.347309	1.88169	0.410035	0.307399	1.89207	0.846653
YDL232W	21.7602	22.5814	25.0063	26.3437	21.3218	17.8292	20.8128	15.2397
YDL240C-A	0.39564	0.451628	0.347309	0.376338	0.410035	0	0.315345	0
tE(CUC)D	0	0	0	0	0	0	0	0
YDL152W	0	0	0	0	0	0	0	0
YDR432W	246.088	302.139	238.949	279.243	281.694	284.959	260.159	259.922
YDL022C-A	1.18692	1.80651	2.77847	2.63437	3.69032	4.91839	2.20741	5.07992
YDL114W-A	0	0	0	0	0	0	0	0
YDR410C	16.6169	19.8716	19.4493	19.9459	20.0917	21.2106	24.9122	19.7552
YDR464C-A	0	0	0	0	0	0	0	0
YDL072C	373.088	335.56	325.429	323.275	360.011	351.05	384.405	347.128
YDR053W	0	0.451628	0	0	0.410035	0.614799	0	1.41109
YDL012C	45.4986	43.8079	47.9287	43.2789	45.9239	47.0321	32.7959	47.6948
YDR482C	88.2276	78.1317	74.6715	76.3967	66.0156	75.6203	83.5664	70.8366
YDL070W	638.562	760.09	782.14	791.064	668.357	683.656	719.302	774.687
YDR064W	96.5361	70.9056	61.4737	63.6012	95.5382	80.2313	88.2966	83.2542
YDL135C	136.891	129.617	138.229	129.46	127.931	125.419	135.914	122.765
YDL077C	35.2119	29.8075	29.174	31.6124	46.744	39.6545	43.2022	40.0749
YDR354C-A	0	0	0	0	0	0	0	0
YDL033C	13.8474	15.807	15.6289	23.7093	18.4516	18.444	23.6509	15.8042
YDL031W	39.9596	39.2917	40.2879	41.7736	32.3928	26.7438	35.9493	33.5839
YDR398W	15.8256	19.8716	15.6289	15.0535	18.4516	25.5142	11.3524	16.9331
YDR326C	53.807	66.3894	36.8148	35.7522	41.4135	43.3433	47.9324	39.2282
YDL052C	34.025	36.1303	38.5513	42.1499	45.1039	35.9657	37.526	38.6638
YDR536W	163.004	145.424	165.319	149.03	150.073	130.952	147.266	145.624
YDR397C	18.1994	13.0972	13.5451	10.1611	9.43081	11.3738	10.091	14.9575
YDL116W	45.1029	43.3563	39.2459	46.2896	52.8945	52.2579	45.4097	33.0195
YDR028C	371.506	427.692	347.309	416.23	406.755	395.623	407.426	379.018
YDL007W	503.649	492.275	503.598	554.347	532.226	533.031	569.513	535.367
YDR236C	47.0811	46.0661	57.306	50.8057	46.744	51.0283	40.6795	56.4435
YDR011W	523.036	588.923	515.059	561.121	561.338	522.579	494.145	429.535
YDR155C	401.97	351.367	350.782	381.984	401.424	323.077	380.306	341.483
YDR414C	17.4081	15.3554	21.5332	18.0642	22.5519	20.5958	21.1281	18.3441
YDR026C	42.7291	51.034	44.4556	47.4187	44.6938	43.0359	44.1483	42.6149
YDL073W	26.5079	23.033	21.5332	27.4727	36.4931	30.4325	28.6964	23.7063
tY(GUA)D	1.18692	0.451628	3.12578	3.38705	3.28028	3.99619	1.26138	2.82218
YDL115C	238.175	243.879	253.188	237.093	199.277	212.72	275.611	237.063
YDL145C	127.396	120.585	98.2885	95.2136	125.881	113.43	109.74	105.267
YDR203W	0	0.451628	0.347309	0	0	0.307399	0	0
YDL104C	26.5079	21.2265	21.5332	17.6879	17.6315	26.4364	24.5969	25.6818
YDL149W	107.614	111.552	111.139	106.88	120.14	118.656	129.607	117.967
YDR231C	133.331	125.101	147.954	137.364	127.931	119.886	106.902	133.207
YDR045C	21.7602	15.3554	20.8385	24.0857	18.0415	22.1328	21.1281	22.2952
YDL075W	99.7012	87.6159	67.378	65.1066	87.7475	75.0055	110.371	81.8431
YDR415C	47.0811	47.8726	41.3298	39.5155	44.6938	43.3433	44.779	40.9215
YDR339C	36.3989	28.4526	33.689	33.8705	23.372	37.5027	34.0572	31.8906
YDL213C	26.1122	14.4521	18.0601	29.3544	16.8114	23.6698	19.5514	20.6019
YDR096W	239.362	238.911	210.122	183.653	194.767	199.81	208.443	195.577
YDL019C	305.038	269.17	264.65	241.986	266.113	262.827	247.861	256.818
YDL022W	286.839	326.979	281.668	287.899	313.677	301.866	305.254	292.095
YDR413C	0	0	0	0.752677	0.82007	0	0	0.564435
YDR391C	66.4675	47.8726	62.5156	68.8699	67.6558	59.6355	51.7166	63.499
YDR091C	4.74768	3.61303	7.6408	5.26874	5.74049	8.60718	9.145	7.90209
YDR240C	13.8474	7.67768	11.1139	13.9245	15.9914	10.4516	8.19897	11.5709
YDL244W	7.12151	4.51628	2.08385	3.76338	4.10035	5.22579	1.89207	3.38661
YDR179C	33.2337	38.84	45.1502	36.5048	29.5225	37.1953	39.1028	44.5904
YDL165W	74.7759	52.8405	66.6833	59.8378	53.3046	62.7095	58.3388	63.7812
YDL140C	227.493	224.008	195.882	227.685	214.038	230.857	232.724	223.516
YDR120C	16.6169	17.1619	18.0601	15.0535	19.2716	15.6774	23.3355	24.8351
YDR003W	126.209	107.939	106.971	106.504	129.571	118.964	89.8733	88.0519
YDR499W	37.9814	40.1949	33.689	41.0209	45.1039	45.8025	42.8869	37.8172
YDR166C	64.8849	64.5829	54.1802	70.7516	66.0156	64.8613	63.6997	64.6278
YDL092W	78.7323	73.1638	86.48	77.5257	60.6852	71.9315	66.2224	74.2232
YDL041W	0	0	0	0	0	0	0	0
YDL241W	3.16512	4.06466	2.77847	3.38705	1.64014	3.07399	2.20741	5.07992
YDL082W	37.5858	48.3242	32.2997	30.4834	47.9741	28.2808	36.2647	38.0994
YDR277C	90.6015	98.0033	100.025	101.611	98.8184	89.1458	102.487	103.856
YDR291W	40.7509	42.9047	36.4675	43.6553	39.3634	42.1137	41.9409	41.2038
YDR475C	155.486	156.715	169.834	191.933	179.185	170.299	162.718	165.097
YDR244W	172.103	203.684	184.074	164.46	170.575	162.614	164.61	173.282
YDR407C	47.4768	47.421	39.2459	42.5263	42.2336	44.8803	49.1938	44.0259
YDR382W	255.188	195.555	128.157	121.181	181.646	154.315	227.679	172.999
YDR102C	3.56076	1.80651	1.73655	2.63437	2.05018	1.8444	2.20741	1.12887
YDL188C	48.6637	48.3242	55.2221	49.3003	49.6142	49.4913	45.4097	46.0015
YDR405W	166.96	190.136	177.822	205.481	178.365	193.969	192.991	192.755
YDR443C	44.3116	50.5824	40.6352	53.0637	55.3547	50.7209	36.8953	46.8481
YDR059C	85.8538	93.4871	84.7434	81.6655	91.0278	81.7683	83.5664	70.8366
YDR144C	7.91279	5.87117	9.37735	7.90311	6.56056	8.60718	10.4064	8.18431
YDL157C	24.9253	33.4205	26.7428	30.1071	34.4429	31.3547	38.1567	25.964
YDL058W	136.1	124.649	139.271	144.514	115.63	136.178	143.797	134.336
YDL096C	0	0	0	0	0	0	0	0
YDL155W	31.2555	38.84	34.7309	28.2254	31.5727	29.2029	28.0657	23.4241
YDR147W	25.3209	19.42	15.2816	22.5803	25.4222	24.2846	20.8128	22.2952
YDL191W	189.907	151.295	143.091	155.051	177.955	142.633	177.539	157.477
YDL128W	161.421	180.651	180.601	147.525	143.102	173.988	179.431	158.324
YDR310C	155.486	135.037	151.427	148.654	166.474	171.836	173.44	145.06
YDL160C-A	49.8506	54.647	66.336	70.7516	62.3253	60.5577	55.1853	73.0943
YDR127W	70.0282	76.7768	72.9349	81.2891	65.6056	72.2389	81.9897	75.0699
YDR497C	785.74	822.415	739.768	699.613	635.144	778.95	830.618	668.856
YDL162C	0	0	0	0	0	0	0	0
tS(AGA)D3	1.58256	0	0.347309	0	0	0	0	1.97552
YDR201W	32.4425	50.1307	50.7071	38.3865	48.7942	42.7285	44.779	49.3881
YDR163W	161.817	203.684	209.427	223.169	195.177	191.51	181.323	196.706
YDL146W	20.5733	25.2912	16.3235	18.4406	19.6817	16.907	15.1366	20.6019
YDR363W-A	401.179	460.661	515.407	477.95	494.092	483.539	481.847	529.722
YDL221W	50.2462	32.5172	67.378	58.7088	68.0658	57.7911	30.9038	64.0634
YDL089W	56.1808	51.9373	57.6533	55.6981	47.5641	59.0207	52.3472	56.7257
YDR385W	329.568	313.882	269.859	287.523	340.329	306.17	340.257	298.304
YDR331W	16.6169	16.2586	20.1439	18.0642	21.7319	14.4478	17.6593	19.1908
YDR196C	323.238	335.56	382.387	366.93	321.467	343.365	347.195	361.803
YDR116C	43.916	41.5498	28.4793	29.7307	47.154	34.4287	39.7334	34.7128
YDR001C	756.859	712.67	685.588	720.312	776.606	738.374	679.883	684.378
YDL230W	72.4021	73.6154	68.4199	67.7409	85.6973	76.8499	58.0235	64.91
YDR160W	59.346	57.8084	63.9049	59.4615	61.0952	66.7057	57.3928	64.6278
YDR123C	25.7166	33.4205	26.0482	18.8169	25.0121	32.2769	21.4434	23.9885
YDR322W	35.6076	32.9689	33.3417	29.3544	35.673	28.2808	34.3726	32.1728
YDR040C	977.23	1087.52	1040.89	1042.83	956.202	1087.58	1039.38	926.802
YDR025W	39.9596	35.6786	24.6589	28.2254	43.4637	31.0473	37.2107	29.9151
YDR046C	121.857	130.521	163.583	147.148	123.011	162	114.786	143.367
YDL057W	53.4114	31.1624	39.5932	40.6446	54.1246	48.5691	38.1567	45.1548
YDL248W	105.24	104.326	126.768	121.557	102.099	114.045	97.7569	111.476
YDR008C	1.18692	2.25814	3.8204	1.50535	0.410035	1.2296	3.15345	2.25774
YDR029W	112.362	114.262	173.307	162.202	160.324	153.085	111.001	139.415
YDR485C	244.11	258.331	246.589	285.265	303.426	229.935	251.014	280.242
YDR408C	121.857	101.165	110.792	131.718	144.332	118.964	103.748	132.078
YDR038C	93.371	84.0029	91.3423	93.3319	85.2873	90.9902	94.6035	78.7387
YDL204W	1174.65	1177.85	1071.45	953.642	1214.11	1155.21	1175.29	1100.08
YDR019C	96.5361	70.454	95.51	102.364	93.488	95.2938	94.2881	84.9475
YDR477W	91.3928	95.2936	88.9111	85.0525	99.6385	80.5387	89.8733	82.1253
YDR254W	53.0157	60.9698	69.1145	60.5905	46.334	56.5615	56.1314	65.4745
YDR514C	18.5951	14.0005	22.5751	18.4406	10.2509	15.0626	16.3979	12.6998
YDR296W	89.4146	115.617	94.1208	82.0418	92.2579	105.438	91.45	96.2362
YDL216C	92.5797	79.4866	75.3661	94.0846	71.3461	89.7606	91.1347	93.6962
YDL100C	123.044	127.359	134.061	136.987	125.471	143.863	149.473	152.962
YDL068W	0.39564	0.451628	1.73655	0.752677	0.82007	1.8444	0.946035	0.846653
YDL026W	0.39564	0.451628	0.347309	0	1.23011	0	0.315345	1.12887
YDL124W	1025.1	1008.49	1141.6	1050.74	1172.7	1034.71	1006.27	1119.27
YDL227C	11.0779	12.194	9.03004	7.90311	10.6609	5.53319	11.0371	14.3931
YDL111C	20.5733	21.6782	14.587	14.6772	14.3512	15.6774	16.7133	15.8042
YDR324C	3.56076	9.03257	6.59887	8.65579	9.02077	7.68499	6.93759	7.33766
YDL170W	28.0904	34.7754	30.9105	38.3865	35.673	23.6698	32.4805	27.0929
YDR317W	26.5079	30.2591	27.4374	24.0857	26.2422	23.055	31.8498	25.6818
YDR436W	200.194	201.878	166.014	167.094	191.896	181.366	183.531	164.251
YDR208W	130.561	154.457	124.684	139.622	143.102	144.478	143.797	132.078
YDR386W	20.1776	20.3233	27.0901	22.5803	27.0623	28.2808	20.8128	28.2218
YDR504C	34.025	31.1624	31.9524	25.2147	35.673	25.8216	38.7874	31.8906
YDL220C	20.1776	17.1619	17.7128	24.462	18.8616	21.2106	15.7672	23.4241
YDR396W	1.9782	4.96791	4.51502	3.38705	2.46021	4.30359	2.20741	5.36213
YDR258C	749.342	697.314	624.462	552.465	801.619	639.698	691.236	704.133
YDR176W	67.6544	87.6159	69.4618	74.1387	84.0572	79.6165	85.4585	82.6897
YDL099W	316.512	334.657	328.207	353.382	344.429	341.213	347.825	338.097
YDR380W	124.626	112.907	125.726	148.277	109.479	140.174	110.686	105.832
YDL110C	631.837	595.246	534.509	481.713	532.636	520.427	542.393	509.12
YDR148C	435.599	406.466	402.184	453.864	427.667	399.312	426.977	423.044
YDL201W	6.72587	6.3228	7.29349	9.03212	7.38063	10.4516	8.19897	3.38661
YDL107W	41.5422	37.4852	43.7609	44.0316	40.5935	42.7285	39.7334	28.7862
YDR515W	19.782	28.9042	25.3536	25.9674	20.5018	25.5142	28.381	20.6019
YDR133C	1369.7	1326.88	1207.94	1056.38	1235.85	1163.2	1249.71	1231.6
YDR378C	126.209	144.521	138.576	126.073	123.421	120.193	123.931	132.642
YDR473C	204.15	173.425	217.763	202.846	184.106	195.813	193.622	191.061
YDR403W	19.3863	15.807	21.8805	19.5696	18.8616	23.055	22.7048	23.1418
YDR268W	14.243	11.7423	12.8504	11.2902	18.0415	11.0664	11.9831	10.7243
YDR409W	41.9378	59.6149	49.3179	48.924	45.9239	46.7247	52.6626	43.1793
YDR173C	43.916	48.3242	53.8329	36.5048	44.2838	40.8841	52.6626	52.4925
YDR187C	4.35204	3.1614	3.8204	2.25803	3.28028	1.2296	3.15345	1.69331
YDR389W	50.2462	56.9052	38.5513	44.7843	38.1333	41.1915	39.1028	40.0749
YDR417C	0	0	0	0	0	0	0.63069	0.282218
YDR165W	26.1122	23.033	20.8385	15.0535	19.6817	20.2884	21.4434	23.9885
YDL113C	220.767	211.814	235.476	210.373	211.578	217.024	214.75	203.197
YDR426C	0	0.451628	0.347309	0.752677	0	0.614799	0	0.282218
YDR521W	0	0	0.347309	0	0	0	0	0
YDR086C	117.901	123.295	133.019	117.041	129.161	121.73	131.499	118.814
YDL021W	85.0625	76.7768	76.0607	72.257	76.6766	81.7683	84.8278	78.4565
YDR023W	98.9099	90.3257	68.4199	69.2463	109.479	109.742	136.544	101.598
YDR394W	204.15	195.555	190.673	181.395	183.696	204.728	218.219	164.533
YDR320C-A	142.035	159.425	187.547	170.858	200.097	197.043	147.581	162.84
YDR003W-A	53.807	56.9052	40.9825	47.4187	41.4135	40.2693	39.7334	47.6948
YDR183W	19.3863	23.4847	27.7847	24.0857	21.3218	28.8955	22.3895	25.964
YDR245W	36.3989	37.4852	44.8029	30.1071	33.2128	44.8803	31.5345	34.7128
YDR431W	0	0	0	0	0.410035	0	0.63069	0
YDL154W	32.8381	28.001	33.3417	30.4834	34.4429	25.2068	26.489	35.8416
YDL184C	528.179	559.568	633.492	599.884	708.541	656.605	786.785	842.702
YDR153C	70.8195	75.8736	50.7071	72.257	75.4465	47.0321	61.8076	63.7812
YDR014W-A	3.9564	2.25814	2.43116	3.76338	2.46021	0.922198	2.20741	2.53996
YDR434W	98.1186	104.326	116.349	111.396	114.4	105.438	123.931	116.556
YDL002C	71.6108	90.7773	76.408	85.0525	75.4465	82.9979	97.7569	80.9964
YDR225W	336.294	322.914	333.069	238.599	267.343	305.862	303.992	276.855
YDR418W	18.1994	15.3554	16.3235	16.1826	18.0415	12.9108	24.5969	21.1663
YDR224C	301.082	336.463	299.38	262.308	254.222	293.874	288.541	277.42
YDR502C	78.3367	83.5512	89.9531	92.5793	65.1956	81.4609	83.251	65.1923
YDR447C	60.1372	53.2921	49.3179	49.3003	72.5762	62.7095	75.0521	65.7567
YDL039C	5.9346	6.3228	7.29349	7.15043	8.61074	10.1442	10.4064	5.36213
YDL225W	82.2931	71.8089	72.9349	65.8592	78.3167	67.6279	80.7283	72.2477
YDR259C	31.2555	34.7754	23.617	25.9674	31.5727	23.3624	22.7048	36.4061
YDR495C	77.941	79.9382	80.923	91.0739	61.0952	75.3129	94.6035	75.0699
YDL151C	0	0	0.347309	0	0	0	0	0
YDR357C	83.0843	111.552	105.235	109.138	126.701	120.808	110.055	127.845
YDR370C	31.6512	35.227	36.4675	25.2147	38.9533	30.7399	35.9493	28.2218
YDR298C	294.356	280.913	278.889	299.189	239.05	264.671	298.001	302.819
YDR276C	1530.33	1196.82	1541.01	1208.05	1068.14	1235.44	1321.29	1254.74
YDL185C-A	1.9782	2.25814	2.77847	1.12902	1.64014	1.537	1.26138	1.41109
YDR545C-A	0	0	0	0	0	0	0	0
tM(CAU)D	0	0	0	0.376338	0.410035	0.307399	0	0.282218
YDL247W	7.91279	11.7423	10.072	11.2902	9.43081	10.4516	9.145	8.18431
YDR406W	718.877	746.993	600.845	547.949	663.027	690.112	696.597	620.879
YDR273W	56.5765	55.5503	59.7372	60.2142	54.5347	44.5729	41.3102	56.4435
YDR269C	0	0	0	0	0	0.307399	0	0
YDR453C	233.823	169.361	191.367	171.234	239.871	172.758	150.419	168.202
YDR383C	32.0468	34.7754	30.2159	30.8598	29.5225	37.1953	24.5969	38.3816
YDR375C	70.4239	57.3568	63.9049	66.6119	74.6264	67.6279	57.0774	62.3701
YDL161W	150.739	126.456	131.283	127.579	142.692	119.886	136.544	117.685
YDL051W	27.6948	26.6461	28.132	33.4941	26.2422	22.7476	34.0572	30.1973
YDR084C	50.2462	50.1307	52.0964	47.0423	48.7942	47.3395	42.8869	45.437
YDL056W	58.5547	63.6796	47.9287	56.0744	65.6056	55.9467	57.7081	59.5479
YDR344C	3.9564	3.61303	0.347309	1.12902	0.82007	1.537	2.52276	0.846653
YDR320C	51.4332	55.5503	37.5094	45.1606	48.3841	42.4211	50.1398	42.3326
YDR221W	51.4332	52.3889	36.8148	47.795	48.7942	47.6469	60.8616	44.3082
tI(AAU)D	0	0	0.347309	0.376338	0	0.307399	0	0.564435
YDL032W	0	0	0	0	0	0	0	0
YDR456W	80.7105	69.0991	64.9468	64.7302	54.9447	71.6241	68.7452	77.0454
YDL036C	15.0343	19.8716	16.6708	22.5803	23.372	26.4364	23.3355	18.0619
tL(CAA)D	0	0	0	0.376338	0	0	0	0
YDL217C	20.5733	20.7749	22.5751	18.8169	19.2716	24.8994	20.1821	20.3197
snR63	12.2648	8.12931	6.25156	6.77409	6.56056	7.37759	5.99155	9.5954
YDR334W	150.343	164.844	142.744	128.708	135.312	146.322	172.178	146.471
YDL049C	28.8817	27.5493	19.102	23.7093	30.7526	21.518	27.1197	23.9885
YDL164C	24.9253	17.6135	25.3536	19.9459	17.6315	21.8254	22.0741	20.8841
YDR384C	215.624	251.105	237.559	168.6	192.306	263.749	236.824	208.277
YDR149C	0	0	0	0.376338	0.410035	0	0.63069	0
YDR093W	56.9721	61.4215	73.2822	82.0418	69.706	70.3945	63.3843	59.8301
YDR071C	140.848	156.263	158.026	147.148	136.132	145.707	145.689	147.6
YDL143W	66.4675	66.841	60.7791	66.9883	67.6558	67.9353	77.5748	70.8366
YDR032C	679.313	652.603	597.024	576.927	585.12	603.733	661.278	605.357
tR(UCU)D	0.791279	0	0	0	0	0	0	0
YDR063W	94.9535	75.4219	73.9768	86.9342	79.1368	85.7644	72.214	79.3031
YDL166C	19.782	16.7102	19.7966	18.4406	19.2716	15.9848	14.5059	13.5464
YDR004W	63.3023	56.9052	62.1683	65.1066	55.7648	66.7057	53.2933	54.1858
YDR151C	82.6887	68.6475	82.6596	85.4288	85.6973	84.8423	70.6372	71.1188
YDR037W	43.1247	37.9368	35.0782	43.6553	42.2336	41.8063	43.5176	42.0504
YDL175C	34.025	34.3238	34.0363	37.2575	31.5727	40.5767	42.5716	36.9705
YDR286C	33.2337	46.0661	48.276	38.3865	49.6142	50.4135	44.779	51.928
YDR172W	165.377	145.424	153.511	179.513	162.374	172.144	174.701	143.649
YDL174C	860.912	883.385	889.806	888.159	872.965	950.479	918.6	910.998
YDR080W	88.2276	91.6806	81.6176	92.9556	99.2285	99.5974	105.641	104.42
YDR503C	16.6169	11.7423	13.8924	19.9459	13.9412	19.6736	16.0826	16.9331
YDR069C	115.131	117.875	117.738	109.515	112.76	104.823	109.425	114.58
YDR047W	192.677	195.103	193.451	187.793	201.737	198.273	181.323	196.988
YDR215C	11.4736	5.87117	4.86233	7.52677	4.10035	3.99619	3.15345	5.07992
YDR267C	28.0904	23.9363	32.9944	27.849	32.8028	30.1251	34.0572	38.6638
YDR142C	58.159	74.5187	59.7372	59.4615	56.9949	63.0169	48.8785	63.499
YDL212W	155.091	154.909	173.307	134.729	151.713	155.544	175.332	158.324
YDR249C	11.0779	10.8391	15.6289	18.0642	13.9412	18.444	11.0371	14.6753
YDL209C	9.49535	15.3554	14.2397	15.0535	5.74049	11.0664	9.145	10.442
YDR044W	17.8038	13.5489	9.37735	10.1611	13.9412	10.759	11.6678	12.982
tK(UUU)D	3.56076	4.51628	7.6408	7.15043	8.61074	5.53319	3.15345	5.07992
YDR311W	79.1279	68.6475	74.6715	71.8807	79.5468	68.8575	75.9981	72.2477
YDL159C-B	0	0	0	0	0	0	0	0
YDR222W	29.673	29.3558	33.3417	26.3437	43.4637	23.6698	24.2816	26.5285
YDR510C-A	3.9564	4.96791	5.55695	6.77409	5.33046	3.99619	5.36086	4.23326
YDR401W	0.791279	0	0.347309	0.752677	2.05018	0.307399	0.315345	0.564435
YDR207C	114.34	136.392	122.253	121.934	134.902	107.282	137.49	126.433
YDL005C	223.141	271.429	228.877	193.062	211.578	222.25	245.023	204.89
YDR295C	34.8163	34.3238	26.0482	40.6446	41.4135	38.7323	35.3186	41.7682
YDR543C	0	0	0	0	0	0	0	0
YDL208W	48.6637	54.1954	58.3479	60.5905	52.0745	43.9581	49.1938	48.2592
YDR135C	153.113	129.166	137.882	152.417	127.111	147.859	135.598	125.587
YDL114W	0.791279	0.451628	0	1.88169	2.05018	0.614799	2.52276	0.846653
YDR247W	365.967	393.368	491.442	489.993	410.855	415.604	393.235	395.105
YDL197C	114.736	119.682	116.001	129.837	136.542	115.275	109.425	112.605
YDR229W	96.1404	79.9382	69.8091	76.7731	74.2163	81.1535	76.9441	74.2232
YDR095C	0.791279	1.80651	1.38924	1.12902	2.05018	2.4592	0.63069	1.12887
YDR027C	129.77	131.424	135.451	125.321	110.709	126.341	138.436	123.611
YDL106C	70.4239	83.0996	73.9768	76.7731	73.8063	84.2275	78.5209	73.941
YDR404C	68.8413	65.0345	81.2703	75.644	80.3669	73.1611	76.6288	59.8301
YDR256C	679.313	788.091	661.276	829.826	725.762	845.041	873.821	793.031
YDR518W	17.8038	19.42	26.7428	19.9459	26.6523	15.0626	22.3895	22.8596
YDR055W	346.185	326.527	257.703	286.017	286.615	325.229	356.655	282.218
YDL087C	21.7602	21.6782	16.3235	14.3009	22.1419	23.055	24.2816	17.2153
YDR177W	353.702	312.527	351.477	341.715	257.502	320.618	325.121	292.942
YDL014W	18.9907	23.033	17.7128	23.7093	15.1713	13.5256	22.0741	17.7797
YDR289C	160.234	159.876	184.074	208.115	151.713	167.533	172.809	156.913
YDL159W	25.3209	31.1624	31.6051	27.849	36.0831	28.8955	31.2191	36.6883
YDR532C	138.078	133.23	139.271	156.557	141.052	151.855	151.681	158.042
YDR137W	69.6326	62.3247	67.378	57.2035	52.8945	55.6393	52.6626	59.8301
YDL153C	99.3056	88.9708	92.7315	100.482	90.6177	105.131	124.561	109.783
YDR393W	37.5858	28.4526	30.5632	42.1499	29.1125	33.1991	39.7334	44.5904
YDR506C	37.1901	25.2912	32.2997	32.3651	33.6229	25.2068	29.6424	23.1418
YDL219W	11.8692	5.41954	6.25156	7.52677	11.0709	9.83678	9.46035	8.74874
YDL090C	75.9628	68.6475	79.1865	74.1387	87.7475	81.7683	73.4753	78.7387
YDR033W	106.427	96.1968	78.1445	107.256	123.831	106.053	131.814	129.538
YDR035W	142.035	137.747	137.534	123.063	114.4	138.945	120.462	118.814
YDR332W	46.2898	45.6145	49.6652	48.5477	54.9447	42.1137	40.3641	42.8971
YDR510W	98.5143	108.391	95.1627	106.88	109.069	85.1497	102.172	88.8985
YDL055C	297.125	280.01	270.554	232.577	313.677	274.2	261.106	300.844
YDR480W	20.1776	20.3233	25.3536	16.5589	20.9118	29.2029	21.4434	29.6328
YDL103C	36.7945	20.7749	30.9105	39.8919	30.7526	31.6621	40.3641	27.3751
YDL085C-A	77.1497	88.9708	91.3423	78.6547	79.1368	79.6165	74.4214	87.4874
YDR350C	87.832	79.4866	69.4618	71.128	72.9862	78.6943	81.359	74.5054
YDR342C	145.991	137.295	128.157	111.773	162.374	127.571	113.209	128.127
YDR087C	12.2648	15.807	12.5031	12.0428	13.9412	10.4516	9.46035	15.2397
YDL236W	34.4207	24.8396	17.3655	27.4727	22.962	21.8254	20.8128	24.2707
YDR012W	165.377	126.004	108.708	112.902	140.232	115.275	148.212	128.973
YDL121C	31.6512	31.1624	28.4793	38.7629	36.0831	39.0397	47.6171	56.7257
YDR525W-A	37.5858	39.7433	44.8029	35.3758	42.2336	30.7399	35.9493	28.504
tG(GCC)D2	4.35204	2.25814	6.25156	5.26874	2.05018	4.61099	3.46879	5.64435
YDL190C	109.988	100.261	109.402	81.2891	89.7977	105.131	88.6119	90.5918
YDL047W	155.882	186.974	160.457	205.481	169.755	175.832	175.332	168.484
YDR099W	629.067	714.024	623.072	652.571	585.53	624.328	697.227	595.197
YDR092W	45.8942	42.4531	55.2221	41.0209	39.7734	42.1137	48.2478	48.2592
YDR164C	37.5858	41.0982	34.7309	42.1499	43.4637	41.1915	40.6795	38.6638
YDR058C	85.8538	85.3578	102.803	97.848	102.919	108.819	91.7653	100.187
YDL020C	403.157	445.306	405.31	392.897	416.186	415.297	390.082	410.344
YDL025C	165.377	140.456	158.72	172.363	161.964	162.307	143.797	136.311
YDR374C	9.49535	7.22605	10.4193	6.77409	8.61074	8.29979	4.41483	8.18431
YDL207W	71.6108	85.8094	87.1746	82.7945	82.007	76.2351	73.16	86.6408
YDR270W	34.8163	32.9689	37.8567	34.9995	38.9533	31.9695	30.5884	33.3017
YDR152W	54.9939	65.0345	74.3241	86.9342	68.8859	72.5463	82.305	77.6098
YDL148C	17.8038	10.3875	9.72465	12.4192	13.9412	24.592	25.2276	21.1663
tI(UAU)D	1.9782	2.25814	5.90425	3.01071	1.23011	1.2296	2.52276	1.69331
YDR379C-A	189.907	227.621	236.865	250.265	262.832	236.39	254.168	257.382
YDR218C	7.12151	8.12931	7.29349	6.02142	5.74049	3.99619	5.36086	10.7243
YDL018C	89.4146	94.842	108.013	112.525	92.2579	91.605	84.8278	104.703
YDR507C	27.6948	25.7428	29.174	28.9781	24.6021	26.4364	37.526	31.8906
YDL003W	15.4299	18.5168	13.8924	15.0535	16.4014	13.833	16.7133	20.3197
YDR524C-B	339.063	282.268	315.009	262.308	236.59	259.753	255.429	254.842
YDR371W	28.0904	30.2591	33.689	33.1178	37.7232	30.4325	29.9578	25.1174
YDR359C	42.3334	41.0982	33.3417	44.7843	37.7232	38.7323	35.3186	33.3017
YDL180W	72.0064	72.7122	76.408	82.7945	61.5053	78.6943	77.8902	73.0943
YDL133W	167.751	191.49	173.307	158.439	167.704	177.369	180.377	147.318
YDR335W	293.169	305.301	319.177	286.394	260.372	288.341	296.739	290.12
YDR351W	62.1154	79.9382	65.6414	57.2035	61.9153	78.0795	82.6203	61.2412
YDL150W	7.91279	12.6456	9.37735	9.7848	12.7111	12.6034	15.4519	10.442
YDL177C	20.9689	19.8716	19.102	15.8062	12.7111	12.6034	11.3524	11.8531
YDR171W	2440.7	2381.44	2115.81	2175.99	2746.41	2140.73	2107.76	2210.89
YDR364C	32.4425	37.4852	35.0782	38.7629	29.5225	44.8803	44.4636	38.3816
YDR309C	15.8256	17.1619	9.03004	17.6879	14.7613	13.2182	12.6138	14.9575
YDL239C	61.3241	59.6149	55.5695	59.4615	52.0745	59.6355	64.6457	61.8056
YDL228C	0	0	0	0	0	0.307399	0.315345	0
YDL156W	7.51715	9.03257	7.6408	6.77409	6.15053	5.22579	9.145	4.51548
YDL016C	13.8474	6.77443	10.4193	6.02142	5.74049	11.0664	14.1905	7.61987
tX(XXX)D	0	0	0	0	0	0.307399	0	0
YDR524W-C	58.159	65.4861	69.1145	62.0959	45.5139	59.3281	53.6086	53.6213
YDL085W	1192.85	1156.62	1100.28	1001.06	897.157	1279.7	1317.2	1045.33
YDR300C	15.8256	10.8391	15.6289	9.7848	11.891	9.83678	15.4519	11.2887
YDL168W	145.595	145.876	176.78	175.374	127.931	163.844	144.428	163.404
YDR360W	0.791279	1.80651	2.08385	0	1.23011	0.922198	1.26138	1.12887
YDR195W	38.7727	36.1303	41.6771	34.9995	31.1627	28.8955	40.9948	31.8906
YDR321W	23.3427	23.033	25.7009	32.7414	33.6229	37.5027	27.1197	36.6883
YDR237W	62.5111	51.034	56.9587	53.4401	65.1956	47.0321	54.87	58.1368
YDL127W	17.4081	17.6135	19.102	27.0964	21.7319	18.444	19.5514	26.8107
YDR107C	30.8599	32.9689	32.9944	30.1071	34.0329	37.1953	34.6879	29.6328
YDR472W	12.6605	11.2907	15.6289	13.5482	18.8616	11.6812	11.0371	11.5709
YDL030W	24.134	21.6782	26.7428	19.9459	21.3218	21.518	26.489	27.6573
YDR468C	116.318	132.779	145.175	132.847	143.512	137.408	138.752	155.22
YDL084W	200.194	186.523	179.906	192.309	198.457	180.751	205.92	195.577
YDL203C	44.3116	37.9368	42.3717	47.795	48.7942	43.3433	48.8785	37.8172
YDL025W-A	0	0	0	0	0	0	0	0
YDR285W	23.7384	21.2265	26.7428	26.3437	19.6817	23.3624	23.0202	23.1418
YDL229W	24.5297	19.8716	11.8085	22.5803	29.9326	22.4402	21.1281	20.8841
YDR329C	347.767	343.689	295.56	319.135	291.125	310.781	358.232	334.146
YDR034C	95.7448	102.068	110.444	118.17	107.019	98.0604	114.47	114.58
YDR009W	34.025	31.1624	39.9405	36.1285	49.2042	47.9543	44.779	34.1483
tS(AGA)D2	0.39564	0.451628	0.694618	0	0	0	0.315345	0
YDR488C	32.4425	21.6782	18.7547	24.462	26.2422	21.8254	26.8043	25.3996
YDR103W	48.6637	46.0661	48.9706	47.0423	47.154	52.8727	46.0403	47.4126
YDR336W	83.8756	84.9061	113.223	97.0953	102.509	84.8423	85.7738	87.7697
YDL101C	20.9689	14.9037	18.0601	14.6772	19.2716	18.7514	16.3979	24.5529
YDR162C	79.5236	66.841	73.9768	67.3646	75.8565	68.8575	75.0521	75.0699
YDR312W	24.5297	26.6461	28.132	27.4727	23.372	23.6698	26.8043	24.8351
YDL061C	118.296	102.52	96.8992	94.8373	120.55	86.6866	103.433	98.4939
YDL040C	58.159	57.8084	56.9587	52.6874	63.9655	49.4913	45.725	60.3946
YDR145W	107.218	118.778	108.708	119.676	119.32	106.053	110.686	109.5
YDR124W	26.1122	25.2912	26.3955	28.6017	27.4723	23.9772	19.8667	24.8351
YDL231C	66.8631	72.7122	78.1445	88.0632	82.007	91.9124	74.4214	78.4565
YDR190C	50.6419	37.9368	44.4556	59.0851	45.1039	45.8025	60.8616	61.5234
YDL064W	59.7416	59.1633	60.7791	55.6981	59.045	56.8689	59.9155	61.5234
YDR463W	121.461	128.714	135.798	134.729	139.002	139.252	130.237	138.851
YDR491C	3.9564	2.70977	4.16771	1.12902	2.87025	2.1518	3.15345	5.36213
YDR449C	4.74768	4.96791	4.86233	3.38705	4.51039	3.68879	2.52276	2.53996
YDL035C	113.944	122.843	116.349	115.16	106.199	114.353	119.831	118.249
YDR074W	543.609	572.213	493.874	491.498	612.182	522.886	536.086	518.716
YDR525W	0.39564	0	0	0	0.410035	0.307399	2.20741	0.282218
YDR257C	17.0125	19.8716	16.3235	19.5696	16.8114	16.5996	17.9747	20.0374
YDR402C	2.37384	0.903257	1.04193	1.88169	0.82007	0.922198	0	3.38661
YDR450W	318.094	335.108	309.8	309.35	421.926	336.602	364.854	383.251
YDR376W	66.0718	67.2926	62.5156	61.3432	69.2959	52.8727	59.9155	63.499
YDR161W	22.5515	26.1944	18.0601	19.1933	17.6315	20.9032	29.6424	15.2397
YDR090C	33.2337	28.9042	42.719	43.2789	34.853	36.5805	33.1112	31.6084
YDR189W	68.4457	72.2605	64.5995	63.2249	83.6472	72.5463	64.015	73.6588
YDR524C	36.3989	42.9047	47.5813	31.9888	31.5727	35.3509	39.7334	32.1728
YDL237W	109.592	90.3257	102.109	109.891	100.869	104.208	96.1802	98.2117
YDR188W	148.761	128.714	127.115	148.277	163.604	134.948	151.681	135.182
YDL133C-A	308.203	350.464	285.488	274.727	487.532	326.458	423.193	444.775
YDR531W	40.3552	37.4852	37.5094	39.1392	58.635	40.2693	38.4721	41.7682
tG(GCC)D1	0	0	0	0.376338	0	0.922198	0	1.12887
YDR226W	46.6855	43.8079	37.8567	38.7629	47.9741	40.2693	54.5547	42.0504
YDL054C	55.7852	48.7759	52.4437	56.0744	39.7734	50.7209	50.1398	55.3146
YDL205C	59.7416	66.841	49.3179	56.8271	61.5053	54.1023	48.2478	62.0879
YDR537C	0.39564	0.903257	0.694618	0	0	0.307399	0	0.564435
YDR496C	14.243	12.6456	10.072	6.39775	9.02077	15.6774	15.1366	11.0065
YDR313C	52.6201	59.1633	73.9768	70.7516	63.9655	61.4799	55.1853	52.7747
YDL108W	28.8817	32.0656	36.8148	30.8598	26.6523	32.8917	35.3186	31.0439
tV(CAC)D	0	1.35489	0.694618	0.376338	0.410035	2.1518	0	0.282218
YDR340W	1.9782	0	2.08385	2.25803	1.23011	1.537	1.26138	1.41109
YDL147W	725.999	752.413	829.374	767.731	745.444	833.667	834.718	845.524
YDL081C	205.337	181.555	128.852	139.245	195.587	182.903	282.864	204.043
YDR283C	98.5143	100.713	95.51	117.041	78.3167	110.664	129.291	109.5
YDR261C	104.845	113.81	90.6477	119.676	138.592	109.434	94.2881	121.636
YDL211C	5.14332	2.70977	1.73655	5.64508	1.23011	2.7666	4.41483	3.38661
YDL074C	79.5236	58.2601	58.3479	51.9347	57.8149	69.4723	70.6372	55.0324
YDL091C	185.555	174.329	177.822	159.944	185.336	177.062	180.693	178.926
YDR346C	201.381	172.07	169.834	160.697	149.253	178.292	177.539	158.324
YDR072C	92.9753	108.842	90.995	100.106	82.8271	81.1535	93.3421	91.1563
YDR242W	54.2026	43.8079	53.1383	42.9026	41.0035	44.8803	46.3557	53.0569
YDR323C	21.3645	24.8396	32.9944	33.1178	28.7025	27.0512	32.7959	30.4795
YDR486C	97.3274	88.5192	93.7735	88.0632	97.1783	97.753	109.74	96.8006
YDR420W	94.9535	93.9387	86.8273	104.622	89.7977	89.4532	105.641	77.3276
YDL122W	60.1372	52.8405	56.9587	44.7843	62.7354	51.6431	56.4467	55.0324
YDR390C	66.8631	62.7763	62.5156	52.6874	72.9862	51.6431	55.1853	62.9345
YDR481C	276.156	311.624	287.572	311.232	305.476	297.255	267.412	266.978
YDR318W	56.5765	56.9052	58.6952	61.3432	71.7561	71.3167	66.8531	57.2902
YDL105W	11.8692	18.0651	21.5332	19.1933	20.5018	27.666	17.6593	13.2642
YDL141W	32.8381	23.033	25.0063	24.8383	26.6523	29.5103	24.5969	27.0929
YDR400W	17.0125	13.0972	18.0601	13.9245	12.7111	10.1442	11.3524	14.6753
YDR522C	6.72587	5.41954	6.25156	6.39775	6.56056	5.22579	8.51431	7.05544
YDL173W	87.832	94.842	77.4499	89.1922	91.4378	79.0017	87.0352	86.923
YDR279W	37.5858	29.3558	29.5213	31.2361	34.853	34.7361	30.5884	32.7372
YDR281C	1.58256	5.41954	3.12578	5.26874	5.33046	4.30359	10.7217	12.4176
YDR213W	36.3989	28.001	39.9405	33.8705	31.1627	33.5065	25.8583	32.7372
YDR179W-A	22.9471	31.1624	27.4374	26.72	27.8824	30.7399	28.381	29.0684
YDR330W	172.499	182.458	168.098	156.557	169.344	175.525	159.88	159.453
YDR106W	7.51715	9.03257	8.33542	10.1611	10.6609	6.14799	8.82966	13.2642
YDL178W	63.698	52.3889	53.4856	65.1066	55.3547	60.8651	57.7081	60.959
YDR484W	31.2555	24.8396	25.3536	28.2254	26.2422	27.3586	29.3271	22.8596
YDR308C	23.3427	29.8075	28.4793	29.7307	22.5519	23.6698	28.0657	23.9885
YDL192W	146.387	115.165	152.816	145.267	149.253	134.026	150.735	157.195
YDL202W	34.8163	31.1624	31.6051	34.9995	27.8824	31.3547	31.5345	30.4795
YDR146C	38.7727	24.8396	20.8385	25.9674	29.5225	35.9657	35.9493	27.0929
YDR241W	24.134	27.0977	28.4793	29.3544	22.5519	28.2808	27.1197	26.5285
YDL158C	1.58256	3.1614	2.43116	6.77409	2.46021	2.1518	3.78414	3.10439
YDL185W	335.502	373.045	340.363	378.597	346.89	380.561	376.522	346.281
YDR251W	152.321	163.489	153.858	164.084	164.424	157.081	149.473	169.048
tL(UAA)D	0.39564	0.451628	1.04193	1.50535	0	2.7666	0	0.846653
YDR192C	20.5733	22.1298	16.6708	18.0642	18.8616	20.2884	18.9207	19.1908
YDR368W	176.455	182.006	189.978	211.126	169.755	180.443	188.892	188.239
YDR494W	192.677	171.619	178.17	178.761	199.687	198.273	204.028	201.221
YDR399W	130.957	121.488	123.642	94.461	91.8479	114.353	104.064	106.114
YDR070C	989.495	980.485	963.783	860.686	964.812	794.935	860.576	949.662
YDR138W	16.6169	20.7749	26.0482	20.6986	22.962	18.7514	18.6053	25.964
YDR031W	149.156	192.845	195.188	164.46	207.888	180.136	188.576	204.89
YDR255C	151.134	162.135	193.798	171.234	161.964	174.295	163.979	165.944
YDL060W	9.09971	8.12931	7.6408	9.7848	8.61074	13.2182	5.99155	9.5954
YDR048C	1.58256	0	5.20964	2.25803	1.23011	2.1518	0.315345	5.92657
YDR067C	34.025	34.7754	38.204	52.6874	43.0537	38.4249	31.8498	36.1238
YDR126W	17.8038	8.58094	12.5031	7.90311	9.84084	14.1404	11.3524	9.03096
YDR315C	56.1808	55.5503	54.8748	58.7088	45.9239	60.5577	55.1853	63.7812
YDL126C	1407.69	1372.5	1332.97	1395.84	1307.19	1410.35	1454.37	1371.86
YDR262W	229.867	222.653	270.901	223.169	209.118	257.293	257.637	258.511
tQ(UUG)D3	0.39564	0	0.347309	0.752677	0.82007	0.307399	0	0.564435
YDR345C	34.4207	28.9042	33.3417	38.3865	42.6436	38.1175	35.9493	29.3506
YDR079W	189.907	178.845	191.715	170.105	160.734	164.766	160.195	179.773
YDR433W	14.6387	13.5489	16.3235	15.8062	11.891	16.2922	18.29	11.2887
YDL144C	87.0407	98.0033	98.2885	92.9556	97.1783	81.7683	77.8902	97.0828
YDR306C	371.506	389.304	407.046	314.619	332.538	357.198	344.987	365.19
YDR292C	75.5672	98.455	71.893	74.1387	68.8859	75.6203	76.9441	73.3766
YDL009C	24.134	27.0977	28.8267	36.5048	18.4516	27.9734	25.5429	28.504
YDR290W	0	0	0.694618	0	0	0	0	0
YDR282C	87.0407	107.488	105.235	81.2891	99.2285	87.9162	82.305	96.2362
YDR170C	177.247	185.168	186.158	193.062	194.767	197.043	205.92	202.068
YDR174W	266.661	285.881	270.554	279.62	284.564	263.134	236.193	285.604
YDL218W	6.72587	9.03257	10.072	12.7955	10.2509	9.83678	9.145	12.982
YDL062W	0.791279	0	0	0	1.23011	0.614799	0	0
YDL048C	60.5329	46.0661	46.8867	69.6226	56.5848	56.2541	53.924	47.1303
YDR500C	136.1	99.3582	102.109	121.557	118.09	118.656	151.05	112.323
YDR112W	3.16512	3.61303	5.20964	5.26874	1.64014	3.38139	3.15345	5.07992
YDR538W	3.16512	2.70977	2.77847	3.38705	3.69032	3.68879	3.46879	4.7977
YDL011C	0	0	0	0	0	0	0.315345	0
YDR355C	0	0	0	0	0	0	0	0
YDR301W	47.8724	53.2921	43.4136	54.9454	52.0745	67.6279	60.5462	49.9525
YDR412W	2.37384	0.451628	3.12578	0.752677	0.82007	1.2296	2.20741	1.97552
YDR530C	211.272	205.943	235.128	227.685	231.67	224.709	185.107	233.112
YDR227W	104.053	108.391	103.845	107.633	100.049	98.6752	112.893	96.8006
YDR041W	363.593	386.142	481.718	412.843	382.973	370.109	360.439	424.173
YDR015C	0	0	0	0	0	0	0	0
YDL008W	26.5079	30.7107	34.0363	31.9888	29.9326	36.5805	28.381	31.0439
YDR234W	35.2119	33.8721	28.8267	30.1071	38.9533	24.2846	22.0741	30.4795
YDR511W	53.0157	54.647	56.2641	48.924	39.3634	57.1763	45.0943	60.3946
YDR519W	53.0157	39.7433	48.9706	46.2896	53.3046	46.7247	56.1314	54.468
YDL086C-A	0	0	0	0	0	0	0	0
YDR250C	1.9782	3.1614	3.47309	2.63437	2.87025	3.99619	2.52276	5.07992
YDR465C	7.91279	4.51628	6.25156	4.51606	4.92042	6.45539	9.46035	7.05544
YDL001W	25.3209	19.8716	30.9105	28.2254	27.8824	31.3547	28.6964	30.7617
YDR454C	85.0625	79.035	79.5338	72.6333	92.2579	89.7606	84.8278	85.7941
YDR013W	14.243	20.7749	12.5031	12.0428	15.5813	19.0588	16.3979	16.3686
YDR076W	25.3209	32.9689	27.7847	22.9566	21.7319	26.7438	27.435	30.1973
YDL095W	142.43	134.134	140.313	143.761	132.031	139.252	143.167	129.82
YDL007C-A	0.39564	0.903257	0	0	0.410035	0.614799	0	0
YDL130W	65.2805	49.2275	35.0782	30.8598	59.4551	39.3471	58.9695	40.3571
YDR100W	140.056	99.8099	120.169	129.837	123.011	116.504	106.902	123.047
YDR479C	186.742	181.555	195.188	184.03	175.495	189.051	176.908	183.724
tS(AGA)D1	0	0	0	0.376338	0	0	0	0
YDL117W	30.4643	32.0656	21.8805	29.7307	30.7526	30.4325	27.1197	26.2462
YDR140W	27.2991	22.5814	20.4912	27.849	29.1125	21.8254	31.2191	24.8351
YDR381W	286.047	279.106	292.434	249.136	259.142	268.052	283.495	282.5
tQ(UUG)D2	0	0.451628	1.38924	0.376338	0.82007	0.922198	0	1.69331
YDR327W	44.7073	50.1307	61.4737	54.5691	40.1834	46.1099	47.3017	51.6458
YDR062W	90.2058	96.6485	82.6596	79.0311	99.6385	85.1497	97.1262	91.1563
YDR143C	36.0032	33.8721	32.9944	31.6124	27.8824	37.8101	37.8414	32.1728
YDL172C	0	0	0	0	1.23011	0	0.315345	0.282218
YDL053C	108.801	108.391	100.025	112.525	97.1783	105.745	119.2	119.096
YDR223W	30.8599	31.1624	33.3417	37.2575	36.0831	37.1953	44.4636	46.5659
YDL037C	3.9564	4.06466	2.43116	1.50535	2.46021	2.4592	3.46879	1.69331
YDL167C	9.09971	6.77443	6.25156	6.39775	10.6609	7.99239	9.145	7.90209
YDR246W-A	7.91279	8.58094	14.2397	7.15043	6.56056	8.29979	5.99155	10.7243
YDR371C-A	0	0	0	0	0	0	0	0
YDR517W	191.094	186.071	181.99	226.556	191.896	193.662	173.124	184.288
YDL226C	42.3334	41.0982	43.7609	47.4187	47.5641	42.1137	36.8953	48.2592
YDR467C	11.4736	11.7423	11.1139	12.4192	7.38063	15.9848	10.7217	12.1354
YDL134C	174.873	162.586	170.876	150.535	152.533	157.696	174.701	174.975
YDR117C	26.9035	34.3238	43.4136	33.1178	42.2336	41.1915	32.7959	38.6638
YDR314C	45.4986	54.647	52.791	53.0637	47.9741	51.0283	38.7874	46.0015
YDR440W	11.8692	14.4521	9.03004	9.7848	6.56056	10.759	13.2445	9.03096
YDR303C	35.6076	34.3238	37.5094	27.0964	36.4931	43.0359	37.2107	40.6393
YDL078C	919.071	919.515	1002.33	1110.2	895.517	964.927	998.697	1061.7
YDL238C	48.268	62.3247	49.3179	65.1066	57.8149	59.6355	44.779	49.9525
YDR529C	2674.13	2688.09	2973.66	2893.67	2534.43	2672.53	2879.41	2949.17
YDR437W	4.35204	8.12931	5.20964	4.13972	3.69032	4.91839	5.99155	1.69331
snR47	6.33023	10.8391	16.3235	13.5482	9.43081	7.07019	8.19897	9.87761
YDL196W	5.53896	4.51628	3.8204	3.76338	6.9706	3.38139	3.78414	3.66883
YDR452W	560.621	560.019	559.862	557.734	599.471	555.471	550.907	545.244
YDR445C	0	0	0	0	0	0	0	0
YDR347W	88.2276	73.1638	78.1445	73.0097	86.5174	73.7759	72.214	74.2232
tQ(UUG)D1	1.58256	0.903257	3.8204	2.63437	0.410035	0.614799	1.26138	2.82218
YDR490C	98.9099	89.874	87.1746	89.5686	84.0572	81.4609	88.2966	83.8186
YDR516C	448.26	411.433	331.68	325.156	451.449	353.509	409.002	329.63
YDR509W	0	0	0	0	0	0	0	0
YDL193W	68.4457	64.1312	62.5156	52.6874	54.9447	60.5577	62.1229	57.0079
YDL137W	1318.27	1355.79	1460.78	1195.63	1167.78	1225.29	1296.38	1370.45
YDL118W	1.9782	2.25814	0.347309	0	0.410035	0	0	2.53996
YDR235W	41.1465	38.84	37.8567	36.5048	37.3132	31.9695	39.4181	33.3017
YDR233C	109.592	114.714	106.277	96.3427	124.651	105.438	102.487	96.5184
YDR388W	258.748	257.88	230.266	247.631	245.611	251.453	253.222	240.732
YDR209C	21.3645	23.033	27.0901	22.204	23.372	25.8216	23.0202	20.0374
YDR049W	22.9471	26.1944	25.0063	34.9995	27.4723	24.592	29.6424	28.7862
YDL194W	128.583	153.102	130.588	131.718	118.91	139.559	140.013	140.262
YDR021W	3.56076	1.35489	3.47309	1.50535	2.46021	3.68879	5.04552	2.25774
YDR353W	145.2	147.231	132.672	136.987	148.433	131.874	122.354	138.851
YDR051C	101.284	103.423	127.115	132.847	140.642	150.011	153.573	145.342
YDR288W	137.683	156.715	173.655	147.148	159.914	147.244	149.158	150.986
YDR141C	74.3803	72.2605	47.234	65.4829	58.635	67.3205	60.5462	64.3456
YDR194C	102.866	100.713	112.875	112.149	97.5883	114.66	95.5495	106.396
YDR424C	138.474	135.94	147.606	142.632	141.462	150.626	146.005	182.595
YDR054C	393.661	435.821	388.292	423.381	430.537	387.631	365.8	403.853
YDR122W	195.05	191.942	177.128	189.675	173.035	188.743	182.585	160.017
YDR184C	8.30843	7.22605	6.25156	4.51606	4.10035	5.84059	7.88362	6.77322
YDR183C-A	0	0.903257	0.347309	1.12902	1.23011	0.614799	0.63069	1.12887
YDL240W	14.6387	19.8716	18.0601	14.6772	23.782	15.6774	20.8128	20.6019
YDR056C	147.178	158.973	155.942	162.955	125.471	161.077	157.672	141.391
YDR541C	30.0686	27.0977	28.8267	24.462	36.0831	24.592	18.9207	23.4241
YDL042C	38.7727	45.1628	35.7728	30.1071	29.1125	33.1991	35.3186	27.3751
YDR185C	37.5858	28.4526	46.5394	39.5155	38.5433	32.2769	32.4805	31.6084
YDR328C	388.123	372.593	429.969	437.305	385.843	379.024	399.857	426.713
YDR280W	26.5079	31.614	30.2159	33.4941	27.0623	32.2769	33.1112	29.6328
tV(UAC)D	0.791279	0	3.47309	1.12902	0	0.614799	0	0.846653
YDR098C	55.7852	64.5829	69.8091	75.2677	50.8443	63.0169	68.7452	64.6278
YDR005C	98.9099	106.133	97.2465	111.396	98.4084	98.3678	100.91	104.138
YDR423C	135.309	154.005	128.852	143.385	150.483	129.723	131.499	128.127
YDR017C	112.362	108.391	112.875	115.16	116.04	115.275	111.947	105.267
YDR419W	32.4425	32.9689	23.2697	38.7629	29.1125	29.5103	21.7588	27.0929
YDR444W	24.9253	20.3233	18.0601	24.8383	24.6021	26.7438	21.1281	24.2707
YDR341C	26.9035	27.0977	27.0901	26.3437	20.0917	21.518	28.6964	22.8596
YDR154C	15.8256	13.5489	18.7547	19.1933	17.6315	14.7552	12.9291	8.74874
YDR464W	147.574	177.942	158.373	194.191	135.722	165.074	183.846	173.564
YDR132C	47.0811	37.0335	43.0663	37.6338	49.2042	43.6507	35.634	40.9215
YDL210W	9.09971	9.4842	8.33542	7.15043	9.02077	6.76279	8.19897	6.77322
YDR395W	21.3645	23.033	23.617	20.6986	20.9118	29.2029	23.0202	21.7308
YDL222C	1194.44	1217.14	1181.55	1147.83	1317.03	1210.85	1280.3	1322.19
YDR372C	91.7884	92.5838	107.319	86.5579	78.7267	105.131	111.632	106.678
YDR325W	21.7602	22.5814	21.1859	26.72	23.782	19.981	27.7503	27.6573
YDR216W	541.235	593.44	569.934	600.26	610.952	586.826	559.737	554.84
YDR082W	52.6201	44.7112	59.7372	47.4187	43.0537	53.1801	53.6086	48.8236
YDL224C	56.9721	71.3573	57.306	63.2249	72.1662	65.4761	58.6541	70.8366
YDR498C	77.941	81.7447	68.7672	71.5043	80.3669	83.3053	93.9728	66.8856
YDR010C	5.9346	2.70977	2.43116	4.13972	2.87025	4.91839	4.73017	6.20879
YDR006C	231.054	237.105	243.464	225.427	234.95	232.394	233.671	195.859
YDR182W	71.2151	70.454	78.1445	59.0851	69.2959	68.2427	65.2764	53.9036
YDL102W	20.1776	20.3233	20.4912	29.3544	15.1713	22.7476	27.435	24.2707
YDL179W	26.9035	27.5493	25.3536	30.4834	29.1125	29.8177	29.3271	33.5839
YDL067C	1149.33	1217.59	1189.19	1055.63	1080.44	1108.48	1235.84	1293.4
YDR030C	117.901	119.23	132.672	115.912	114.81	116.812	116.047	119.942
YDR020C	5.9346	6.3228	7.29349	7.52677	11.891	3.99619	5.67621	6.20879
YDR527W	29.673	24.3879	25.7009	23.333	22.962	26.129	24.2816	27.6573
YDR333C	32.8381	39.7433	34.0363	32.3651	33.2128	38.7323	39.7334	38.946
YDL093W	16.6169	11.2907	11.8085	18.0642	13.9412	15.6774	17.9747	14.1109
YDL043C	22.1558	18.0651	17.0181	24.462	15.9914	17.5218	23.9662	20.6019
YDR139C	74.7759	96.6485	95.51	87.3105	85.2873	97.1382	93.0267	96.5184
YDR322C-A	722.438	708.153	774.847	732.731	820.07	753.743	810.436	890.114
YDL130W-A	737.868	719.896	688.019	764.72	657.696	615.414	750.205	683.531
YDR210W	0	0	0	0	0	0	0	0
YDR260C	25.3209	26.6461	23.9643	23.7093	23.782	28.8955	33.7419	21.1663
YDL017W	17.0125	14.4521	14.9343	18.4406	18.4516	20.9032	15.7672	14.9575
YDR073W	140.848	147.231	155.247	131.718	128.341	103.286	123.615	124.458
YDL069C	22.5515	21.2265	27.7847	27.4727	22.962	31.3547	30.9038	36.4061
YDR455C	0	0.903257	0	0.376338	0	0	0	0.282218
YDR461W	3.16512	2.70977	5.90425	3.38705	5.33046	4.91839	2.20741	4.23326
YDR435C	65.6762	74.9703	75.0188	80.5364	75.8565	72.5463	71.5833	70.8366
YDL063C	3.56076	8.58094	2.77847	6.39775	5.74049	5.22579	2.8381	4.51548
YDR121W	24.5297	29.3558	25.0063	21.075	22.962	19.6736	24.2816	22.8596
YDR178W	379.814	396.078	420.591	391.016	386.663	379.331	371.476	376.76
YDL013W	96.1404	126.456	110.792	114.783	116.45	124.804	96.8109	106.96
YDR534C	22.1558	20.7749	16.3235	18.4406	13.1211	16.5996	24.9122	21.1663
YDR392W	62.9067	75.4219	58.0006	49.6767	56.1748	57.1763	52.9779	54.468
YDR034C-A	9.09971	4.96791	5.90425	4.8924	4.51039	7.07019	11.0371	4.7977
YDL132W	214.832	195.555	195.535	216.771	212.398	216.409	246.915	216.461
YDR535C	6.33023	14.9037	10.4193	6.39775	12.7111	6.45539	6.62224	6.77322
YDR202C	113.549	113.359	113.917	105.751	124.651	108.512	113.839	115.427
YDL050C	1.18692	0.903257	1.73655	2.63437	1.64014	1.537	1.89207	1.41109
YDR524C-A	0	0	0	0	0	0	0	0
YDL109C	21.7602	22.5814	18.4074	23.7093	20.9118	19.3662	20.1821	20.0374
YDR211W	42.3334	41.0982	35.7728	49.3003	43.0537	43.6507	55.816	48.2592
YDR110W	39.9596	37.4852	50.0125	33.4941	40.5935	39.0397	37.526	47.977
tG(CCC)D	0.39564	0.903257	1.04193	0.752677	0.410035	0	0	0.282218
YDR274C	29.673	27.0977	33.689	30.4834	16.8114	23.3624	18.9207	31.0439
YDR167W	183.577	201.426	219.499	216.018	186.976	202.269	191.414	217.025
YDR156W	19.3863	17.6135	20.8385	16.1826	13.9412	21.518	14.1905	16.9331
YDL223C	1299.68	1409.98	1274.62	1385.3	1294.48	1220.68	1389.72	1486.16
YDR075W	31.6512	21.6782	31.2578	24.462	25.0121	33.5065	24.2816	23.9885
YDR039C	72.7977	93.9387	78.4919	71.128	82.8271	88.8384	84.8278	63.7812
YDL088C	104.053	108.842	109.402	112.149	133.671	111.279	99.649	117.685
YDL129W	17.8038	18.5168	21.8805	13.9245	9.84084	14.1404	8.51431	15.2397
YDL215C	1324.6	1461.92	1359.02	1372.88	1303.09	1514.25	1494.1	1360.85
YDR297W	81.5018	91.6806	78.1445	88.8159	65.6056	76.5425	80.4129	68.2967
YDR131C	26.5079	28.4526	26.0482	26.72	30.3426	24.592	29.6424	29.9151
YDR230W	9.89099	4.06466	11.4612	7.15043	8.61074	9.52938	4.73017	10.442
YDR348C	86.2494	76.3252	68.0726	76.3967	83.6472	84.5349	76.9441	73.941
YDL169C	167.751	184.264	176.433	168.6	157.453	183.21	190.784	172.153
YDR007W	108.801	116.068	126.768	103.869	83.6472	108.512	115.101	106.678
YDL195W	143.617	167.554	130.241	141.503	163.194	140.789	148.527	134.053
YDR263C	18.5951	19.42	19.4493	15.8062	25.0121	20.2884	21.4434	18.3441
YDR220C	5.14332	3.1614	4.51502	5.26874	5.74049	4.91839	4.41483	6.491
YDR429C	102.866	94.842	97.5939	108.762	91.8479	101.134	110.371	106.96
YDR119W-A	3346.32	3501.93	4022.88	2904.58	2322.85	3186.2	3345.18	2778.43
YDR421W	75.9628	67.2926	52.0964	76.7731	87.3375	74.0833	66.8531	70.2722
YDL186W	6.33023	4.51628	2.77847	2.25803	6.56056	4.30359	5.36086	4.7977
YDL198C	26.9035	28.9042	25.7009	22.204	27.4723	24.8994	23.0202	26.8107
YDL120W	63.698	55.5503	58.6952	53.0637	51.2544	57.1763	49.1938	63.2167
YDR379W	63.3023	71.8089	56.6114	63.2249	58.225	55.3319	69.6912	57.5724
YDL029W	203.359	213.169	212.206	231.825	225.929	223.172	227.048	204.043
YDR205W	28.4861	27.5493	34.3836	31.9888	36.0831	38.4249	33.7419	32.7372
YDR094W	0	0	0	0.376338	0	0	0	0
YDR369C	49.455	42.0014	48.6233	38.7629	28.7025	39.9619	40.9948	49.1059
YDR088C	155.091	165.296	138.924	141.88	141.462	155.852	154.834	156.631
YDR411C	65.6762	72.7122	69.8091	68.8699	75.0364	75.6203	79.1516	69.7077
YDR441C	13.8474	15.3554	14.9343	14.6772	18.0415	16.907	11.3524	13.5464
YDR446W	3.16512	1.35489	4.51502	9.7848	4.51039	6.76279	0	6.491
YDL183C	47.0811	47.8726	32.6471	38.0102	45.1039	43.6507	38.4721	38.946
YDR194W-A	0.39564	0	0	0	0	0	0	0
YDR114C	0	0	0.694618	0.376338	0.410035	0.614799	0	0.282218
YDR442W	0	0.903257	1.38924	1.12902	2.87025	1.8444	2.52276	2.25774
tK(CUU)D2	0	0	0	0	0	0	0	0
YDL059C	40.7509	51.9373	60.7791	64.3539	50.0243	63.3243	53.6086	60.6768
YDR016C	89.4146	92.1322	123.295	92.9556	98.4084	93.7568	90.504	111.476
YDR430C	81.1061	88.9708	72.2403	68.8699	87.7475	85.7644	85.1431	70.8366
YDR366C	642.519	529.308	725.181	588.97	711.001	686.73	599.786	702.44
YDR374W-A	107.614	128.262	138.924	127.579	130.801	120.808	125.507	126.433
YDR293C	538.466	510.792	486.233	496.39	513.774	538.564	477.117	468.481
YDR459C	22.9471	19.42	31.2578	27.849	30.3426	23.055	26.489	23.9885
YDR022C	61.3241	51.034	44.1083	56.8271	50.8443	51.0283	51.0859	48.8236
YDR217C	42.7291	50.1307	46.1921	50.4294	43.4637	50.1061	48.8785	43.4615
YDR052C	36.7945	37.9368	26.0482	33.4941	36.9032	38.4249	36.2647	38.0994
YDL027C	115.131	139.102	120.864	118.547	127.521	104.516	131.814	109.783
YDR104C	68.8413	68.6475	76.408	70.3753	69.706	79.0017	49.5091	66.8856
YDL136W	128.583	115.617	117.738	102.74	122.19	125.419	146.32	126.433
YDR248C	111.966	107.939	146.564	132.471	151.303	154.622	126.453	152.115
YDR078C	98.9099	112.455	185.116	195.32	140.642	134.641	110.371	116.838
YDR068W	267.848	315.237	352.171	342.844	313.267	341.521	327.643	377.607
YDL080C	51.0375	33.8721	32.6471	41.3972	47.5641	39.3471	37.8414	34.1483
YDR461C-A	241.34	192.845	246.589	201.717	201.737	189.051	222.003	225.21
YDR252W	4.74768	8.12931	9.72465	8.65579	6.56056	10.4516	9.46035	9.31318
YDL046W	641.728	648.99	635.576	537.788	603.572	620.025	636.997	585.037
YDR540C	22.1558	25.7428	17.7128	24.462	25.4222	25.2068	23.0202	22.8596
YDR181C	75.1715	80.8415	83.7015	79.0311	76.6766	85.457	88.6119	86.6408
YDL200C	145.595	157.167	189.631	173.868	158.274	164.766	163.979	188.804
YDR108W	12.6605	18.9684	19.102	18.0642	14.3512	25.2068	17.344	15.2397
YDR337W	52.6201	50.1307	40.6352	38.0102	41.4135	37.8101	40.0488	40.6393
YDR356W	85.4582	91.2289	88.9111	86.1815	86.5174	92.2198	102.172	101.598
YDL235C	49.8506	38.84	49.6652	60.2142	55.3547	49.7987	52.3472	49.1059
YDR320W-B	0.791279	0	0.347309	2.25803	0	1.8444	0.63069	0.564435
YDL245C	27.6948	18.5168	30.2159	16.9352	27.0623	26.7438	21.4434	27.3751
YDR170W-A	52.6201	51.4856	65.6414	47.4187	51.2544	51.3357	51.0859	53.6213
YDR210W-B	1436.96	1297.53	1443.76	1434.98	1523.28	1379.3	1234.26	1521.15
YDR210C-D	623.924	586.214	555	583.701	709.771	585.596	515.273	603.381
YDR316W-B	3768.86	3437.79	3369.59	3753.22	4069.6	3583.36	3237.33	3570.9
YDR261C-D	1804.51	1673.28	1658.05	1841.05	2041.56	1816.12	1624.66	1887.19
YDR210C-C	0	0	0	0	0	0	0	0
YDR261C-C	0	0	0	0	0	0	0	0
YDR261W-B	510.375	430.402	494.568	472.305	508.033	509.361	445.898	493.034
YDR365W-A	0	0	0	0	0	0	0	0
YDR316W-A	0	0	0	0	0	0	0	0
YDR261W-A	0	0	0	0	0	0	0	0
YDR365W-B	3235.15	2761.26	2821.19	3113.82	3300.37	2977.78	2778.19	3054.16
YDR098C-B	244.505	225.814	240.685	236.341	239.871	209.954	193.306	239.32
YDR098C-A	0	0	0	0	0	0	0	0
YDR210W-A	0	0	0	0	0	0	0	0
YDR034C-D	117.901	133.682	118.432	141.127	145.562	127.878	103.748	132.078
YDR034C-C	0	0	0	0	0	0	0	0
YOR185C	226.702	248.396	222.972	222.792	209.528	213.95	229.256	200.092
YOR237W	7.51715	11.2907	9.03004	6.77409	15.1713	12.6034	10.4064	13.2642
YOL048C	305.829	269.622	288.267	298.436	331.718	325.536	300.839	351.643
tG(GCC)O1	0	0.451628	0	0	0	0	0	0.282218
YOL144W	6.72587	9.03257	11.8085	12.7955	7.38063	10.1442	14.8212	8.74874
snR8	11.4736	17.6135	17.3655	14.6772	17.2215	17.2144	16.7133	22.8596
YOR082C	1.58256	0.451628	4.16771	5.26874	0.82007	6.45539	1.57672	3.10439
YOL072W	29.673	31.614	32.6471	26.72	36.0831	25.5142	27.1197	25.1174
YOR114W	51.8288	45.1628	58.0006	42.5263	52.4845	58.4059	48.2478	54.7502
YOL085C	1.58256	1.35489	3.12578	1.12902	2.05018	0.614799	3.15345	1.69331
YOR385W	39.564	33.4205	32.2997	31.6124	34.853	29.8177	32.1652	30.7617
YOR214C	0.791279	1.80651	0.694618	1.88169	1.23011	2.4592	1.57672	0.846653
YOL119C	100.492	122.391	135.103	128.708	122.6	127.263	108.794	106.396
YOR019W	578.425	532.47	610.917	599.131	532.226	572.07	525.68	589.552
YOR206W	27.2991	19.8716	21.8805	24.8383	24.1921	20.9032	43.2022	30.7617
YOR345C	0	0.451628	0	0.376338	0	0	0.315345	0
YOR341W	24.9253	18.5168	20.4912	20.3223	14.7613	23.3624	22.3895	16.6508
YOL088C	59.346	68.1959	73.6295	65.4829	56.9949	66.7057	63.069	64.0634
YOR392W	0.39564	1.35489	3.12578	1.88169	4.51039	3.07399	3.15345	3.95105
YOR160W	33.6294	31.1624	32.6471	28.9781	31.1627	46.4173	34.6879	31.8906
YOR084W	138.078	134.134	122.947	120.805	128.751	146.322	143.167	124.74
YOR039W	75.5672	61.4215	79.5338	68.4936	66.4257	67.6279	81.359	73.6588
YOR264W	89.8102	89.4224	89.2584	74.515	84.8773	92.8346	86.0891	92.5674
YOR281C	28.8817	15.3554	18.4074	14.6772	26.2422	28.5881	22.0741	23.7063
tK(UUU)O	1.58256	0.903257	2.77847	3.76338	2.05018	3.38139	2.8381	2.25774
YOR230W	572.491	516.663	543.191	550.583	491.222	595.74	584.334	538.189
YOR144C	7.12151	11.7423	9.72465	7.52677	9.02077	7.68499	9.46035	9.03096
YOL081W	1148.94	1196.36	1152.72	1239.28	1361.32	1237.28	1100.24	1303
YOL052C	29.2773	25.7428	26.7428	19.9459	28.2924	24.8994	25.2276	26.8107
YOR285W	1911.73	1977.23	2455.13	2085.29	2012.45	2154.56	2165.16	2372.6
YOR058C	31.6512	29.8075	37.5094	36.5048	42.2336	34.4287	36.58	39.7927
YOR270C	203.754	194.2	200.745	196.449	207.888	232.087	229.571	203.761
YOL154W	51.8288	56.0019	61.4737	71.128	74.6264	55.3319	58.6541	45.7192
YOR115C	35.6076	57.3568	53.8329	47.795	50.0243	44.8803	44.779	44.8726
YOL003C	10.6823	17.1619	14.9343	15.8062	18.8616	23.055	19.236	19.7552
YOR258W	39.1683	46.5177	50.0125	50.8057	44.2838	51.9505	46.3557	38.946
tN(GUU)O2	0.39564	0.903257	1.04193	0.376338	1.64014	0.614799	0.315345	0.282218
YOL103W	187.929	169.812	175.044	180.642	173.035	177.062	172.809	165.944
YOR215C	1148.15	1185.07	1270.8	1334.5	1185.82	1194.25	1252.23	1328.12
YOL095C	10.6823	11.7423	13.8924	18.8169	18.4516	18.444	11.9831	14.3931
YOL063C	61.7198	66.841	48.276	69.2463	66.8357	61.7873	57.7081	56.4435
YOL079W	0	0	0	0.376338	0	0	0	0
YOR389W	12.6605	16.2586	17.3655	21.075	19.2716	20.9032	17.9747	16.3686
YOR231W	54.5983	46.9693	48.9706	63.2249	48.7942	45.8025	45.725	51.3636
YOR021C	116.318	112.455	122.6	125.697	106.199	125.726	109.109	133.771
YOR139C	1.9782	0	3.12578	3.76338	2.05018	3.99619	3.46879	3.66883
YOR120W	259.935	222.201	204.565	223.169	263.243	228.09	223.579	229.725
YOL038W	257.957	284.526	247.979	239.351	258.732	230.242	245.023	254.56
YOR023C	218.789	227.169	219.499	195.696	210.758	223.172	224.21	189.368
YOL124C	6.72587	5.41954	4.51502	5.26874	3.28028	6.76279	5.99155	3.38661
YOR212W	132.539	128.714	107.666	130.213	161.964	116.812	123.3	135.747
YOL013W-A	1.9782	2.25814	1.38924	1.88169	0.410035	0.614799	0.315345	0.846653
YOL120C	130.957	93.9387	77.4499	80.9128	147.613	94.0642	123.931	113.734
YOR181W	69.6326	67.2926	64.2522	59.4615	71.3461	59.9429	74.4214	54.468
YOR333C	1.58256	0	1.38924	2.25803	0.410035	1.2296	0.315345	0.846653
YOR335C	85.4582	76.3252	81.2703	80.9128	65.6056	88.531	89.2426	79.5854
YOL046C	0	1.35489	0	0	0.82007	0.614799	0	0.564435
YOL029C	11.4736	12.6456	12.5031	15.8062	12.3011	14.4478	11.3524	16.6508
YOL155W-A	5.9346	2.70977	3.47309	2.63437	6.15053	3.99619	4.09948	5.07992
YOR072W	2.37384	2.70977	1.38924	1.12902	3.28028	2.7666	2.20741	4.23326
YOL161C	1.18692	0.451628	0	0.376338	0.82007	0	0.315345	0
snR58	0.791279	0.451628	0	0.752677	0.82007	0.614799	1.26138	0
YOL122C	51.8288	48.7759	46.5394	42.1499	48.7942	50.4135	48.5631	48.2592
YOR252W	27.6948	19.42	20.4912	29.7307	15.9914	21.8254	25.5429	19.7552
YOR157C	91.7884	110.197	96.2046	79.7838	83.2371	93.4494	103.748	95.1073
YOL107W	9.89099	15.807	12.5031	8.65579	11.891	14.7552	12.6138	11.5709
YOR274W	51.0375	64.1312	61.4737	58.3325	57.4049	65.7835	61.8076	75.0699
YOL013W-B	0.791279	0.451628	1.73655	1.88169	1.64014	1.2296	2.20741	0.564435
YOR343C	11.4736	10.8391	7.6408	11.2902	11.481	11.3738	6.93759	6.20879
YOR093C	42.7291	39.2917	42.0244	39.8919	35.263	40.2693	42.2562	45.7192
YOR381W-A	0	2.25814	2.77847	0.752677	2.05018	0	1.57672	1.69331
YOL065C	37.1901	37.0335	45.1502	57.2035	47.5641	44.5729	51.4012	47.6948
YOR092W	63.3023	70.9056	78.8392	78.2784	70.526	79.0017	61.4922	79.8676
YOR207C	120.67	106.584	106.624	106.504	92.6679	126.341	120.777	99.3406
YOR365C	22.5515	19.42	31.9524	21.4513	22.1419	25.2068	21.1281	31.3261
YOL005C	29.2773	24.8396	25.7009	23.333	31.1627	18.444	18.29	24.2707
YOL020W	64.4893	62.7763	54.8748	58.7088	60.2752	56.8689	55.816	49.9525
YOL053W	153.904	142.715	126.421	142.256	142.282	142.019	144.428	142.802
YOL117W	81.8974	73.6154	89.2584	106.88	83.6472	75.3129	88.6119	81.8431
YOR038C	41.1465	49.6791	36.1201	34.2468	34.0329	37.5027	42.5716	37.5349
YOR303W	331.15	306.656	308.41	273.974	303.016	289.878	251.33	309.593
YOR137C	42.3334	48.7759	44.1083	52.3111	43.4637	59.3281	41.6255	48.2592
YOL034W	32.0468	21.2265	27.4374	22.9566	28.7025	25.2068	33.1112	22.5774
YOR052C	369.923	372.593	391.07	367.683	330.488	388.86	401.434	349.95
YOR190W	16.6169	14.4521	20.8385	12.0428	19.2716	17.8292	18.6053	17.2153
YOL039W	155.091	163.038	125.726	120.428	157.453	123.575	145.689	132.642
YOR349W	16.2212	21.6782	30.5632	25.9674	23.372	31.6621	22.3895	22.8596
YOL090W	13.0561	18.5168	12.5031	16.5589	17.2215	19.3662	18.6053	15.522
YOR271C	23.3427	24.8396	17.7128	19.5696	20.5018	31.3547	22.0741	16.3686
YOR173W	587.921	566.794	608.138	641.657	556.008	570.533	536.402	599.43
YOR106W	57.3678	58.7117	45.4975	47.795	60.2752	53.7949	53.924	51.0814
YOR108W	11.0779	9.93582	11.4612	6.77409	8.2007	8.91458	9.77569	8.46653
YOR059C	153.904	129.617	178.17	156.18	169.344	150.626	151.681	152.962
YOL149W	33.6294	34.7754	39.9405	36.5048	32.8028	36.2731	33.4266	35.2772
YOR121C	11.4736	9.03257	13.1977	12.7955	9.84084	13.833	8.19897	11.0065
YOL106W	2.37384	0.903257	2.77847	2.25803	1.64014	2.7666	1.57672	2.25774
snR9	125.418	86.261	187.894	147.525	146.793	146.322	94.9188	148.729
YOR295W	20.1776	14.9037	12.5031	13.1718	12.3011	16.5996	14.5059	18.3441
YOR203W	0.39564	0	0.694618	0	0.410035	0.307399	0	0
YOR132W	180.807	160.78	178.17	178.384	182.056	167.84	159.564	151.833
YOR216C	16.6169	25.7428	18.0601	13.9245	21.3218	17.8292	27.7503	16.6508
YOR099W	112.362	99.3582	101.414	89.9449	93.488	101.749	101.541	90.0274
YOR001W	27.6948	25.7428	23.617	31.6124	27.0623	21.518	23.6509	24.5529
YOR009W	22.1558	19.8716	19.102	14.3009	16.8114	17.2144	17.0286	20.0374
YOR204W	85.0625	83.5512	92.3842	108.009	118.91	83.6127	71.8986	98.2117
YOR209C	68.4457	63.6796	61.1264	63.6012	58.225	61.1725	69.0605	66.3211
YOR284W	19.3863	18.0651	18.7547	16.5589	18.8616	15.6774	11.9831	23.1418
YOR036W	282.487	290.397	307.716	313.49	301.786	302.174	281.918	291.249
YOR154W	28.4861	35.227	30.2159	42.1499	29.9326	37.5027	39.1028	30.4795
YOR048C	41.9378	38.3884	41.3298	33.8705	33.6229	40.8841	46.9864	39.5105
YOL073C	93.371	77.6801	86.8273	89.1922	95.1281	98.9826	83.251	80.432
YOL152W	8.70407	8.58094	12.8504	8.65579	9.84084	13.833	10.091	12.4176
YOL101C	41.9378	47.421	56.9587	36.1285	31.9827	36.8879	46.671	34.1483
YOR085W	38.7727	42.9047	42.0244	38.7629	41.4135	37.8101	43.2022	36.4061
YOR227W	263.496	279.106	243.116	257.792	241.921	296.948	268.043	247.787
YOR159C	28.8817	33.4205	30.2159	38.0102	35.263	33.5065	34.6879	27.9395
YOR146W	0	0	0	0	0	0	0	0
YOR372C	52.2244	59.1633	52.0964	53.4401	59.045	58.0985	46.9864	53.0569
YOR112W	33.2337	37.9368	27.7847	35.3758	34.0329	31.6621	20.4974	34.995
YOR387C	10.2866	6.3228	6.59887	7.52677	5.33046	8.29979	5.99155	11.5709
YOR229W	36.3989	36.1303	36.1201	48.1713	31.1627	40.8841	40.9948	37.5349
YOR068C	0	0	0	0	0	0	0	0
YOR376W-A	35.6076	48.3242	50.3598	56.0744	40.1834	47.9543	45.0943	51.0814
YOL050C	0.791279	1.35489	1.38924	0.376338	0	1.537	0.946035	1.41109
YOR342C	17.4081	23.9363	23.617	26.3437	15.9914	24.2846	27.1197	23.7063
YOL035C	2.37384	3.61303	3.12578	1.88169	4.10035	4.91839	2.20741	4.23326
YOR251C	47.4768	60.0666	52.791	46.2896	62.3253	47.3395	53.2933	53.0569
YOR041C	0.39564	0.451628	0	0.376338	0.82007	0.307399	0	0.282218
YOR130C	25.7166	31.614	34.3836	31.2361	27.4723	30.7399	29.6424	23.9885
YOR119C	179.62	180.2	206.996	190.427	182.466	186.591	206.551	197.552
YOL166C	0	0	0	1.12902	0	0	0	0
YOR008C	131.352	164.393	121.558	138.869	138.182	134.334	163.033	130.949
YOL011W	89.0189	90.7773	88.2165	83.9235	89.7977	91.9124	93.6574	79.0209
YOR248W	0.791279	0.451628	0.347309	0.376338	3.28028	1.2296	1.26138	1.12887
YOR202W	21.3645	12.6456	20.1439	13.5482	19.2716	19.981	20.4974	13.5464
YOR266W	17.4081	13.0972	13.5451	16.9352	14.3512	15.6774	13.8752	15.2397
YOR140W	49.455	46.9693	43.4136	42.9026	44.6938	45.8025	49.1938	44.3082
YOR004W	9.09971	9.03257	8.68273	12.4192	9.84084	9.22198	9.145	8.74874
YOR308C	44.3116	40.1949	48.6233	45.9133	36.4931	31.6621	42.5716	38.946
YOR032C	60.1372	66.3894	52.791	57.5798	46.334	53.4875	50.1398	56.1613
YOR311C	22.5515	27.5493	17.7128	17.3116	25.0121	22.4402	18.9207	15.2397
YOL019W	32.4425	31.614	16.6708	23.333	19.6817	17.5218	29.6424	22.5774
YOL138C	63.698	61.8731	64.5995	77.5257	79.5468	72.8537	62.7536	61.2412
YOL151W	104.449	112.004	122.947	148.277	130.391	105.745	111.632	114.298
YOR330C	134.122	138.65	128.504	146.772	127.111	144.17	141.905	120.225
YOR379C	0	0	0.347309	0	0	0.307399	0	0
YOR142W	201.776	226.717	188.589	205.857	234.54	215.487	221.687	229.161
YOR268C	7.12151	10.3875	5.20964	4.13972	9.02077	6.76279	5.04552	8.18431
snR81	4.35204	4.06466	6.25156	6.77409	2.05018	4.61099	1.89207	3.38661
YOR017W	30.8599	29.8075	35.7728	27.0964	31.9827	35.0435	30.9038	46.2837
YOR394W	4.35204	1.35489	1.73655	2.25803	1.23011	2.1518	1.89207	1.97552
YOL134C	0.39564	0.451628	0	0.376338	0.410035	0.922198	0	0.846653
YOR002W	64.8849	74.9703	76.408	89.9449	79.9568	70.3945	74.106	78.1743
YOR194C	275.761	245.686	266.733	267.577	263.653	250.531	230.202	269.236
YOR298C-A	1070.6	969.194	994.693	966.061	1179.67	921.891	917.023	964.055
YOL069W	43.5204	53.2921	59.3899	63.2249	59.4551	50.1061	53.924	65.1923
YOR014W	254.001	254.267	230.961	238.975	254.632	256.679	243.762	246.094
YOR346W	55.7852	48.7759	40.9825	48.1713	46.744	52.8727	46.3557	49.6703
YOR044W	44.7073	57.8084	60.7791	61.7195	65.6056	60.5577	74.106	68.2967
YOR275C	94.1622	87.1643	79.8811	102.364	113.17	83.3053	84.8278	87.4874
YOR174W	49.8506	43.3563	47.234	41.3972	43.8738	53.4875	51.0859	49.6703
YOR336W	56.5765	63.228	57.306	55.6981	60.6852	64.5539	71.2679	62.6523
YOL094C	15.4299	14.9037	9.37735	9.03212	9.02077	10.1442	9.46035	10.442
YOR122C	542.422	465.177	532.772	577.68	469.9	491.532	503.606	488.519
YOR256C	117.901	126.908	121.211	105.751	100.459	123.882	122.984	106.96
YOL137W	17.8038	28.001	21.5332	24.8383	21.7319	24.2846	19.8667	24.2707
YOR350C	42.3334	61.4215	46.1921	58.3325	54.1246	50.4135	58.0235	54.1858
YOR196C	61.3241	57.8084	64.5995	57.5798	61.9153	58.7133	52.3472	64.0634
YOR380W	36.0032	35.227	47.9287	44.0316	43.4637	51.0283	45.0943	33.0195
YOR314W-A	0	0	0	0	0	0	0	0
tA(UGC)O	1.58256	0.451628	1.04193	1.50535	0.410035	1.2296	2.20741	0.846653
YOL097W-A	0.791279	1.35489	2.43116	1.12902	0.82007	1.537	1.57672	1.12887
YOR376W	6.72587	7.67768	5.90425	3.01071	3.69032	5.53319	5.04552	3.66883
YOR369C	615.22	560.471	559.515	569.4	716.741	601.581	701.958	645.149
YOL132W	4.35204	7.22605	11.4612	8.65579	9.43081	7.07019	6.62224	10.7243
YOR296W	29.673	24.3879	35.0782	37.2575	34.853	31.9695	31.5345	40.3571
YOR260W	41.9378	51.9373	44.8029	60.5905	55.3547	44.5729	45.725	50.2347
YOR373W	66.0718	62.7763	69.8091	66.6119	67.6558	59.6355	64.961	54.1858
YOR163W	83.0843	91.2289	86.48	80.5364	89.7977	67.6279	68.1145	84.6653
YOR029W	0.39564	0.903257	1.73655	4.8924	0	3.68879	0.946035	2.25774
YOL042W	78.3367	76.3252	85.0907	86.9342	87.3375	86.0718	76.9441	88.0519
YOR316C	85.4582	88.5192	89.9531	89.1922	69.706	83.6127	90.8193	77.6098
YOR326W	104.449	99.3582	100.025	117.794	104.149	99.5974	104.379	105.267
YOR293C-A	0	0	0	0.752677	0.410035	0.307399	0.946035	0.282218
YOL036W	87.832	101.165	73.9768	116.665	107.429	92.8346	99.0183	106.114
YOR072W-B	0	0	0	0	0	1.537	0	0
YOR332W	192.281	177.038	206.302	160.32	173.035	166.611	185.107	181.466
YOL002C	53.4114	49.2275	59.7372	51.5584	45.5139	47.0321	40.3641	44.0259
YOR193W	95.7448	89.4224	87.5219	83.1708	97.5883	97.4456	86.0891	98.4939
YOR243C	18.5951	18.0651	15.6289	25.2147	22.5519	21.518	19.8667	18.3441
YOR126C	29.673	32.0656	29.8686	32.3651	31.1627	24.2846	28.6964	27.3751
YOR070C	51.0375	62.7763	45.8448	50.053	49.6142	48.8765	52.0319	52.7747
YOR328W	280.509	274.59	250.063	237.093	266.113	277.274	276.873	258.511
YOL056W	5.9346	12.194	9.72465	8.27945	9.02077	8.60718	8.51431	8.74874
YOR098C	113.944	100.713	115.654	142.256	142.282	115.582	111.632	88.8985
YOL110W	52.2244	51.9373	44.8029	53.0637	54.9447	42.1137	51.0859	48.2592
YOR213C	28.8817	37.4852	46.8867	35.7522	34.853	33.1991	35.0033	36.4061
YOR253W	46.6855	48.7759	51.7491	52.3111	64.3755	54.1023	53.924	65.4745
YOR008C-A	5.14332	5.41954	6.94618	3.38705	2.87025	6.14799	2.52276	2.53996
YOL113W	94.9535	98.455	81.9649	79.0311	88.1575	88.8384	97.4416	82.4075
YOR060C	22.5515	21.6782	19.7966	23.7093	18.8616	17.5218	24.2816	23.7063
YOL076W	13.0561	12.6456	17.0181	15.8062	11.0709	15.0626	15.7672	15.522
YOR186C-A	0	0	0	0	0	0	0	0
YOR381W	32.8381	33.4205	44.1083	55.3218	46.334	48.2617	34.3726	44.5904
YOR113W	110.779	101.616	88.5638	99.7297	103.739	98.3678	101.541	102.445
YOR273C	89.0189	104.778	101.414	89.5686	94.3081	101.442	106.271	102.445
tN(GUU)O1	0	0.451628	0.347309	0	0	0	0.315345	0.282218
YOR161W-A	0	0	0	0	0	0	0	0
YOL147C	49.0593	50.1307	51.0544	56.8271	56.5848	60.2503	52.6626	57.2902
YOR338W	42.3334	56.9052	54.5275	49.6767	56.5848	52.8727	39.4181	51.6458
YOR178C	149.156	182.458	164.972	138.493	180.415	168.762	181.008	155.784
YOR188W	22.1558	20.3233	19.4493	22.204	19.2716	29.8177	21.7588	21.7308
YOL159C	45.4986	22.1298	40.6352	33.4941	27.8824	32.2769	40.6795	36.6883
YOR382W	620.363	691.895	678.642	631.496	542.886	592.666	463.242	581.933
YOL071W	48.6637	46.5177	30.9105	44.7843	36.9032	47.0321	48.8785	41.2038
YOR363C	73.9846	82.648	76.408	70.7516	75.8565	76.2351	67.1685	72.5299
YOR069W	62.5111	76.3252	69.8091	66.6119	75.4465	68.8575	82.9357	71.401
YOR075W	190.303	245.234	248.326	258.168	239.46	249.301	257.321	264.156
YOR124C	260.727	261.493	242.074	261.179	287.845	255.449	265.52	280.242
YOR008W-B	3.9564	1.35489	2.77847	3.38705	2.46021	2.4592	2.8381	1.69331
snR31	29.673	17.1619	35.0782	24.462	26.6523	27.0512	25.2276	28.2218
YOL025W	39.564	49.2275	42.719	47.795	36.4931	38.4249	46.0403	39.2282
YOR057W	59.7416	65.4861	64.2522	50.8057	57.4049	62.0947	63.3843	57.8546
YOR265W	41.1465	41.5498	55.9168	44.0316	35.263	44.8803	46.9864	46.0015
YOL127W	113.944	82.1964	68.4199	86.9342	117.68	88.2236	124.246	111.476
YOR107W	46.2898	46.0661	49.3179	55.3218	50.0243	48.5691	39.7334	52.4925
YOL142W	37.9814	43.8079	39.2459	28.9781	31.9827	31.3547	29.9578	36.1238
YOR239W	160.63	151.747	136.84	152.417	175.495	152.47	160.511	140.544
YOL091W	5.14332	2.70977	2.77847	4.13972	6.56056	6.14799	3.15345	4.51548
YOR317W	1268.03	1201.33	1172.52	1168.53	1223.13	1174.27	1145.02	1247.68
YOR370C	151.134	125.101	130.588	138.493	136.542	117.119	136.544	119.378
tM(CAU)O1	0.39564	0	0.347309	0	0.82007	0.307399	0	0
YOR211C	133.726	118.778	116.001	112.525	107.839	121.423	121.092	107.525
YOR191W	218.393	209.104	230.266	241.233	216.909	241.001	238.716	215.896
YOL064C	27.6948	24.3879	24.6589	28.2254	25.8322	26.7438	30.9038	28.504
tT(AGU)O1	0	0	0	0.376338	0.410035	0	0	0
YOL049W	87.832	94.842	90.6477	84.2998	91.0278	84.8423	88.9272	84.1008
YOL043C	59.346	53.2921	47.5813	62.0959	52.8945	49.1839	50.1398	45.7192
YOR043W	98.1186	122.843	134.061	109.138	120.96	105.131	111.317	110.629
YOR331C	0	0	0	0	0	0	0	0
YOR309C	0	1.80651	1.73655	0.752677	1.23011	0.307399	2.20741	2.25774
YOR104W	22.5515	20.7749	21.5332	27.4727	25.0121	21.8254	23.9662	23.4241
YOL114C	14.6387	8.58094	14.9343	14.6772	11.481	13.2182	11.6678	12.982
YOR300W	0.39564	0	0.347309	0	0	0	0.315345	0.282218
YOR220W	384.166	406.014	427.885	467.036	423.566	411.608	356.34	404.982
YOR378W	20.1776	11.7423	12.8504	14.6772	19.6817	17.8292	18.6053	14.1109
YOL059W	90.6015	76.3252	73.2822	73.7623	101.689	82.3831	75.0521	78.1743
YOR386W	144.408	149.037	119.822	153.922	149.663	128.493	126.769	137.722
YOL027C	170.125	182.909	161.499	199.459	170.985	173.066	157.042	185.417
snR62	28.8817	37.0335	49.6652	52.6874	32.8028	44.2655	28.381	36.9705
snR17a	135.309	148.134	176.086	155.804	142.282	151.855	134.337	149.858
YOL155C	1334.89	1473.21	1382.64	1793.63	1622.51	1492.12	1579.25	1643.92
YOR375C	164.982	231.685	228.877	243.867	205.018	211.183	181.008	194.448
snR35	52.6201	64.5829	104.54	97.0953	67.2457	64.5539	57.7081	66.8856
YOR100C	488.615	591.633	487.622	403.435	383.793	530.571	494.145	438.848
YOL026C	107.614	109.294	128.504	100.859	88.9776	106.053	104.379	111.758
YOL012C	70.0282	64.1312	67.378	62.0959	73.3963	76.8499	72.5293	57.8546
YOR026W	20.1776	19.42	19.4493	20.3223	24.1921	17.5218	16.3979	22.013
YOR359W	9.49535	8.12931	7.6408	8.65579	8.2007	6.76279	10.7217	6.20879
YOR250C	26.1122	27.0977	21.5332	17.3116	34.853	30.4325	21.7588	28.7862
YOL013C	108.01	134.134	111.834	135.106	126.291	110.356	101.856	105.832
YOR272W	10.2866	7.22605	6.59887	10.1611	6.56056	4.61099	5.67621	5.64435
tG(GCC)O2	0	1.80651	0.694618	0	0.410035	0.307399	0.63069	0
YOL164W-A	12.6605	9.4842	11.8085	11.6665	11.0709	11.3738	15.4519	12.982
YOL082W	147.574	140.908	151.427	130.589	132.441	133.411	124.561	141.955
snR36	6.72587	5.87117	10.7666	8.65579	9.02077	5.84059	5.99155	6.491
YOR035C	140.452	163.489	146.217	158.815	154.173	155.237	152.312	146.753
YOL016C	381.001	425.886	408.435	400.048	397.734	412.53	390.082	421.915
YOR007C	418.587	464.726	458.101	507.681	518.284	417.448	454.412	421.351
YOR325W	0	0.451628	1.04193	1.50535	0.410035	0.614799	1.26138	1.41109
YOL085W-A	61.3241	40.6466	59.3899	63.2249	61.9153	56.2541	45.725	64.6278
YOL160W	2.37384	1.80651	2.43116	3.01071	0.82007	0.922198	2.20741	0.564435
YOR361C	53.4114	42.9047	40.9825	52.6874	47.154	53.4875	52.0319	41.2038
YOL158C	71.2151	67.7443	66.336	75.2677	85.2873	69.4723	65.5917	71.401
YOR315W	11.0779	13.0972	14.2397	15.8062	13.9412	15.37	9.46035	12.1354
YOR010C	9.49535	9.4842	4.51502	6.77409	6.56056	3.38139	4.09948	4.51548
YOR384W	86.2494	112.004	93.4261	116.289	111.119	105.131	91.7653	114.298
YOR234C	29.673	18.9684	12.5031	14.3009	16.4014	22.1328	24.5969	24.5529
YOR283W	68.05	62.7763	62.8629	57.5798	61.5053	63.3243	55.816	59.5479
YOR020W-A	287.63	313.43	382.04	356.769	338.689	327.688	318.814	364.625
YOL045W	39.9596	41.5498	28.4793	32.3651	29.9326	32.2769	38.7874	26.2462
YOR102W	0	0	0.347309	0	1.23011	0.614799	0.315345	0
YOL128C	11.4736	15.807	15.2816	8.65579	14.3512	16.907	11.0371	12.4176
YOR360C	29.673	39.2917	28.132	28.9781	31.9827	27.9734	29.6424	31.0439
YOL097C	27.6948	32.5172	21.8805	17.6879	23.782	18.7514	28.381	25.964
YOR164C	76.3585	63.228	73.9768	66.2356	62.7354	69.7797	73.16	66.8856
YOR175C	121.461	120.585	122.6	114.783	109.479	124.189	110.371	125.587
tP(UGG)O1	0	0	0	0	0	0	0	0
YOR086C	340.646	329.237	296.602	272.845	268.983	316.929	362.647	277.984
YOR242C	7.12151	4.06466	4.51502	3.01071	4.10035	3.68879	3.15345	7.05544
YOR155C	61.3241	75.8736	67.378	79.7838	74.2163	61.1725	65.5917	62.3701
YOL019W-A	0.39564	0	0.347309	0	0	0	0.315345	0.282218
YOL030W	91.7884	83.5512	76.408	57.2035	76.2665	93.4494	106.271	68.0144
YOR323C	55.7852	47.8726	41.3298	49.6767	51.2544	53.7949	55.1853	54.468
YOL017W	11.0779	15.3554	13.1977	10.9138	11.481	12.9108	14.8212	14.3931
YOR233W	10.6823	12.6456	14.9343	12.4192	20.5018	12.6034	18.29	13.5464
YOL037C	2.37384	0.451628	1.04193	2.25803	1.64014	1.2296	0.63069	2.25774
YOR083W	19.3863	25.2912	24.3116	33.8705	30.7526	25.8216	25.5429	21.4485
YOL010W	7.12151	5.41954	9.03004	11.6665	6.9706	6.14799	7.56828	8.46653
YOR118W	132.539	140.005	154.553	136.611	131.621	132.489	139.382	137.158
YOR128C	64.0936	56.0019	54.1802	63.6012	54.9447	62.7095	53.2933	54.1858
YOL125W	41.1465	31.614	41.6771	37.2575	27.0623	36.8879	42.2562	32.1728
YOL004W	219.58	223.556	205.607	203.975	231.67	225.939	224.21	202.35
YOR177C	26.9035	19.42	17.0181	17.6879	32.3928	28.5881	23.3355	31.3261
YOR166C	25.7166	27.0977	21.8805	22.5803	27.0623	19.0588	20.8128	20.6019
YOR006C	50.6419	43.3563	47.234	51.9347	50.4343	45.8025	52.0319	45.7192
YOR324C	32.8381	36.1303	37.8567	39.1392	26.6523	40.8841	33.1112	41.486
YOL024W	1.9782	0.903257	2.08385	0.752677	1.23011	1.537	1.57672	1.41109
YOR033C	46.2898	43.3563	37.8567	33.4941	54.1246	34.7361	39.4181	41.486
YOL033W	24.9253	32.0656	18.0601	27.849	30.3426	21.2106	25.2276	20.3197
YOL070C	87.4364	67.7443	64.5995	89.9449	70.526	75.9277	87.3505	80.9964
YOR116C	34.4207	39.7433	34.7309	28.2254	25.8322	34.4287	38.7874	32.7372
YOL067C	27.6948	20.7749	19.102	26.3437	21.3218	29.2029	26.489	23.1418
YOR145C	38.377	30.7107	27.4374	27.849	28.7025	31.3547	28.0657	29.0684
YOR304C-A	9.49535	9.03257	10.7666	16.1826	9.43081	11.9886	11.9831	11.0065
YOR192C	14.6387	12.194	17.3655	13.9245	15.9914	13.2182	11.0371	12.982
YOL109W	1898.67	1853.48	1782.74	1905.78	2695.57	2149.64	2270.8	2579.19
YOR078W	26.1122	28.001	26.3955	20.6986	17.2215	20.9032	22.3895	20.8841
YOR134W	92.5797	98.455	98.2885	101.988	95.1281	120.501	82.305	86.923
YOR131C	69.2369	64.1312	88.9111	77.1494	84.4672	71.0093	68.7452	82.972
YOR368W	17.8038	15.3554	20.8385	18.8169	22.962	17.5218	20.4974	15.2397
YOL111C	144.408	160.78	155.594	170.858	166.474	141.096	145.374	143.367
YOR168W	45.8942	43.3563	38.5513	47.0423	56.9949	46.7247	56.1314	48.8236
YOR226C	30.4643	13.5489	20.4912	18.0642	13.1211	21.518	22.3895	14.9575
YOL162W	7.12151	3.1614	5.55695	4.13972	4.10035	6.76279	4.09948	5.36213
YOR334W	11.4736	7.67768	7.98811	9.40846	5.74049	7.37759	7.88362	9.31318
YOR241W	22.9471	32.0656	28.4793	21.8276	32.8028	35.9657	26.489	34.4305
tP(UGG)O2	0	0	0	0	0	0	0	0
YOR245C	192.281	172.07	195.535	208.115	169.344	180.136	190.784	184.853
YOL009C	27.6948	31.614	31.6051	22.9566	24.6021	27.666	30.2731	29.0684
YOR153W	624.319	680.604	594.593	584.077	638.835	586.518	520.634	459.732
YOR358W	35.2119	48.7759	38.204	40.2682	53.7146	36.5805	38.4721	36.6883
YOR335W-A	0	0	0	0	0	0	0	0
YOR170W	2.37384	4.06466	5.55695	3.01071	2.46021	3.38139	2.8381	2.25774
YOR267C	157.465	194.2	168.098	182.524	195.587	159.233	189.838	169.613
YOR081C	55.7852	68.1959	48.276	66.9883	58.635	60.8651	53.6086	55.8791
YOL145C	120.67	119.682	105.582	114.407	100.049	107.897	134.968	125.587
YOL156W	13.8474	17.6135	11.8085	8.65579	11.481	13.2182	13.2445	16.6508
YOR322C	86.2494	99.3582	95.1627	104.622	111.94	102.671	93.9728	94.8251
YOL044W	61.3241	46.9693	47.5813	55.6981	62.3253	60.2503	54.5547	57.5724
YOR054C	162.212	166.199	164.625	171.234	161.554	155.237	151.05	147.6
YOL031C	16.2212	16.2586	17.0181	19.9459	21.7319	12.296	13.8752	13.8287
YOR034C-A	9.89099	14.4521	14.2397	12.4192	8.61074	15.37	11.0371	14.6753
YOR306C	40.3552	46.0661	35.7728	40.2682	43.4637	32.5843	33.1112	40.3571
YOR261C	1322.62	1424.89	1593.11	1667.56	1381.41	1454.92	1546.14	1632.91
YOR293W	235.801	219.04	179.211	186.664	289.075	221.635	252.907	262.18
YOR062C	51.4332	49.6791	56.6114	46.2896	48.7942	43.6507	51.0859	47.4126
YOR339C	5.53896	3.1614	4.51502	0.752677	3.69032	3.99619	3.15345	2.53996
YOR067C	24.134	23.9363	16.3235	25.2147	24.6021	23.3624	23.3355	25.6818
YOR312C	324.425	293.558	314.662	340.21	400.194	322.462	315.345	336.968
YOR094W	36.0032	34.3238	47.234	41.3972	27.0623	35.6583	34.0572	35.5594
YOL135C	17.0125	17.1619	20.1439	14.6772	18.0415	16.907	13.5598	14.3931
YOL105C	51.4332	81.2931	45.8448	55.3218	50.8443	54.7171	52.3472	58.419
YOR329W-A	1.18692	2.25814	0.694618	1.50535	0.82007	0.614799	0.946035	0.564435
YOR197W	168.147	201.426	185.116	187.417	175.905	167.225	155.465	172.717
YOL104C	18.9907	11.7423	9.72465	11.6665	12.7111	16.5996	12.2984	12.982
YOR262W	54.5983	65.0345	57.6533	48.924	50.0243	52.5653	59.2848	55.3146
YOR167C	131.748	132.327	123.295	122.686	149.253	133.104	146.005	143.931
YOL015W	18.5951	20.3233	25.3536	20.3223	22.1419	23.9772	18.9207	25.3996
YOR161C	342.228	349.56	307.716	269.082	313.677	355.046	395.127	322.292
YOR393W	33.2337	46.9693	35.7728	35.7522	45.5139	37.8101	29.0117	40.9215
YOR105W	0.791279	4.06466	1.38924	0.752677	0.82007	2.7666	0.315345	1.69331
YOR210W	51.8288	56.4535	73.9768	53.4401	57.4049	58.4059	55.5007	47.4126
YOR364W	2.76948	0.903257	1.73655	2.25803	1.64014	2.1518	2.52276	1.97552
YOL087C	190.698	197.362	161.499	180.642	201.327	171.836	187.63	188.521
YOR127W	68.4457	53.2921	55.2221	61.7195	58.635	63.0169	58.6541	52.7747
YOR184W	121.857	102.068	106.971	116.289	102.509	113.738	125.507	92.5674
YOR150W	44.3116	46.0661	41.3298	40.2682	43.8738	41.4989	42.8869	38.6638
YOR179C	106.427	93.9387	109.402	113.278	108.249	95.2938	92.396	105.267
YOR340C	6.33023	3.61303	1.04193	2.25803	4.92042	1.537	9.77569	2.25774
YOR354C	115.527	124.198	129.199	108.762	109.889	123.267	116.993	117.967
YOR217W	15.8256	19.42	19.4493	20.6986	20.9118	15.37	18.9207	16.9331
YOR298W	13.4517	17.6135	14.9343	14.3009	13.5312	14.1404	15.7672	17.4975
YOL006C	81.5018	77.2284	76.408	74.515	72.5762	70.7019	74.106	70.5544
YOR259C	284.069	286.784	280.626	282.63	266.933	298.485	323.544	296.328
YOR318C	8.70407	7.22605	7.29349	10.5375	6.56056	9.83678	7.88362	11.5709
YOR320C	53.0157	54.1954	50.0125	54.5691	45.5139	61.4799	56.1314	60.959
YOR222W	32.8381	33.8721	42.0244	44.4079	33.2128	37.5027	35.0033	42.3326
YOL165C	1.18692	1.35489	0	0.752677	1.23011	2.1518	1.89207	0.846653
YOL007C	6.72587	6.3228	6.25156	6.39775	10.2509	7.37759	7.88362	11.5709
YOR307C	101.284	97.1001	93.4261	107.256	94.7181	101.442	101.856	110.912
YOL051W	62.1154	47.8726	46.5394	55.3218	57.4049	67.9353	60.5462	63.499
YOR091W	17.4081	29.8075	24.6589	20.3223	20.0917	17.8292	21.1281	18.3441
YOR079C	8.30843	6.3228	11.4612	7.52677	7.79067	8.29979	7.56828	6.77322
YOL022C	22.1558	18.9684	16.6708	10.1611	18.0415	18.7514	17.9747	21.4485
YOR278W	20.9689	26.6461	20.4912	19.1933	16.8114	13.2182	25.2276	19.7552
YOR024W	1.18692	0.903257	0	0	2.46021	0.922198	1.26138	1.12887
YOL148C	46.2898	46.0661	31.9524	38.0102	41.0035	48.5691	48.8785	48.5414
YOL078W	47.0811	49.6791	50.0125	52.3111	44.6938	42.1137	49.1938	50.2347
tP(UGG)O3	0.791279	0.903257	0.347309	0	0.82007	0	0.315345	0.846653
YOR089C	640.145	693.249	688.019	664.99	622.433	644.617	608.616	641.198
YOL098C	57.7634	76.3252	56.2641	60.5905	62.3253	60.2503	69.0605	60.1123
YOR171C	48.6637	63.228	55.2221	58.7088	64.3755	63.6317	58.0235	55.0324
YOL089C	52.2244	48.7759	52.791	46.2896	50.4343	54.4097	56.4467	43.7437
YOL150C	0.39564	0	0	0	0	0	0	0
YOR095C	48.6637	42.4531	41.6771	49.3003	29.1125	47.6469	41.6255	36.4061
YOL146W	12.6605	20.7749	13.5451	16.9352	12.7111	16.907	13.5598	19.1908
YOR224C	31.2555	29.8075	35.0782	23.7093	33.2128	35.9657	36.58	32.455
YOR302W	15.8256	12.194	11.1139	10.5375	15.5813	17.2144	16.0826	11.0065
YOR286W	52.2244	44.2596	52.0964	42.9026	55.3547	43.6507	54.87	44.5904
YOR046C	26.9035	26.1944	20.1439	18.8169	29.1125	24.8994	28.6964	27.6573
tG(CCC)O	1.18692	2.25814	1.38924	1.88169	3.28028	2.1518	1.26138	1.41109
YOR388C	17.0125	21.2265	12.8504	23.333	29.5225	28.2808	27.435	41.486
YOR228C	85.0625	107.939	76.7553	83.9235	79.9568	92.5272	93.6574	89.1808
YOL112W	60.5329	43.3563	69.4618	49.6767	61.9153	64.2465	59.2848	57.5724
YOR141C	100.097	102.068	95.8573	104.246	98.4084	103.286	108.163	105.549
YOL131W	9.49535	9.4842	11.4612	8.27945	5.33046	5.53319	7.56828	7.61987
YOR049C	61.7198	57.8084	51.4017	63.2249	67.6558	60.2503	53.2933	63.7812
YOL143C	270.618	238.46	264.65	231.825	213.218	211.491	251.33	217.308
YOR172W	78.7323	85.3578	86.1327	105.751	82.8271	87.3014	80.0976	74.2232
YOR149C	28.8817	29.3558	30.2159	28.2254	32.8028	30.1251	27.1197	27.6573
YOL164W	40.7509	44.2596	38.204	52.3111	48.3841	35.3509	40.3641	34.1483
YOR011W	14.6387	13.5489	17.7128	11.2902	17.2215	14.4478	16.7133	16.6508
YOR071C	39.1683	37.9368	40.9825	49.3003	40.5935	36.5805	39.7334	41.486
YOR022C	64.8849	63.6796	76.0607	79.0311	70.116	60.2503	60.5462	58.7013
YOR125C	73.1933	60.5182	69.1145	77.1494	79.5468	66.0909	70.0066	69.7077
YOL141W	3.56076	1.80651	1.73655	1.88169	2.05018	1.8444	4.09948	2.25774
YOR101W	27.6948	28.9042	32.2997	16.1826	19.6817	25.8216	20.1821	23.7063
YOR263C	1.18692	0.903257	1.73655	2.25803	1.23011	1.537	1.57672	1.41109
YOR383C	908.389	926.29	1025.6	1132.4	925.859	897.299	793.092	999.897
YOR056C	47.4768	54.1954	59.7372	52.3111	41.0035	48.2617	50.7705	48.8236
YOL075C	50.2462	42.9047	48.276	56.4508	39.3634	53.4875	50.1398	53.3391
YOR073W-A	0	0	0	0	0	0	0	0
YOR246C	92.184	96.6485	96.8992	100.482	92.6679	84.8423	93.6574	80.432
YOR042W	274.178	294.462	277.847	271.34	296.455	276.045	275.296	275.444
YOR236W	8.30843	7.67768	11.4612	15.4299	9.84084	13.833	8.19897	12.1354
YOR183W	0.791279	0.451628	1.04193	0.752677	0.82007	0	0.63069	0.282218
YOR176W	106.427	105.229	91.6896	82.0418	101.689	108.819	99.649	97.6473
YOR238W	26.9035	20.7749	22.2278	16.9352	24.6021	24.2846	24.9122	26.2462
YOR367W	24.9253	35.6786	26.3955	25.2147	28.7025	27.666	27.435	29.9151
YOR297C	5.14332	8.58094	9.03004	8.65579	7.79067	8.29979	8.82966	8.46653
YOR310C	14.243	13.5489	9.72465	12.7955	11.891	9.83678	17.6593	10.1598
YOR063W	810.27	732.09	642.174	649.56	927.089	738.988	795.615	772.147
YOR189W	60.9285	61.8731	72.2403	82.0418	68.0658	70.7019	73.7907	63.2167
YOL129W	210.085	198.265	230.266	197.201	207.888	208.109	198.983	199.528
YOR280C	22.5515	22.5814	14.587	15.4299	18.8616	17.2144	21.7588	19.7552
YOR037W	29.673	25.2912	32.2997	25.2147	29.5225	27.0512	22.7048	26.2462
YOR090C	70.8195	81.7447	63.9049	73.7623	89.3876	75.6203	76.6288	76.1987
YOR313C	5.53896	2.70977	4.16771	7.15043	11.0709	7.07019	5.99155	7.05544
YOL032W	142.035	134.134	125.379	128.331	147.613	143.556	122.354	136.029
YOR158W	94.9535	81.2931	86.48	72.257	68.4759	72.2389	83.8817	83.2542
YOR162C	64.4893	93.4871	75.0188	74.1387	79.9568	85.457	95.8648	79.8676
YOL092W	28.8817	32.5172	25.7009	33.8705	22.962	32.5843	31.5345	26.2462
YOL061W	49.0593	44.7112	56.6114	47.0423	54.5347	44.8803	35.0033	43.7437
YOR232W	134.122	142.263	156.289	157.686	158.274	152.47	155.15	174.128
YOR219C	118.296	121.488	111.486	104.998	97.1783	125.112	111.001	128.973
YOR182C	77.1497	78.5833	69.1145	65.1066	73.3963	96.216	85.7738	88.8985
YOL099C	1.18692	1.35489	2.43116	1.12902	1.64014	2.4592	0.63069	1.12887
YOR294W	8.30843	6.77443	8.68273	9.03212	2.05018	12.6034	11.0371	7.61987
YOR288C	79.9192	61.8731	64.5995	65.1066	75.0364	61.4799	55.816	76.1987
YOR110W	31.6512	29.3558	31.9524	30.1071	34.4429	33.8139	31.2191	33.8661
YOR040W	155.882	132.327	148.648	176.503	159.914	151.241	169.656	159.171
YOL083W	199.402	186.974	200.745	180.266	179.595	199.81	210.335	163.404
YOL136C	7.12151	10.3875	10.072	8.27945	7.38063	7.68499	10.4064	7.05544
YOL130W	118.296	129.617	121.558	117.041	115.22	123.267	126.138	103.292
YOL021C	36.0032	30.7107	30.9105	40.6446	29.5225	39.6545	46.671	36.6883
YOR282W	0.791279	0	0	1.50535	0.410035	0	0.315345	0.564435
YOL077W-A	205.733	253.815	258.051	232.577	233.72	224.709	246.6	260.487
YOR319W	58.159	75.8736	86.8273	88.0632	77.9067	82.0757	65.5917	84.9475
YOR030W	93.371	88.9708	86.8273	71.128	83.6472	77.4647	87.3505	89.463
YOR291W	45.8942	34.3238	37.5094	43.2789	35.673	42.7285	47.9324	40.3571
YOL077C	9.89099	17.6135	7.98811	16.5589	13.9412	8.60718	14.8212	9.87761
YOR390W	5.53896	4.06466	5.90425	6.39775	7.38063	6.14799	8.51431	7.61987
YOL052C-A	1431.82	1369.79	1441.68	1232.88	1346.15	1256.34	1552.13	1468.1
YOR123C	335.898	320.656	357.728	366.554	303.426	314.47	346.249	328.501
YOR013W	7.12151	3.61303	4.51502	10.1611	6.9706	3.68879	3.15345	7.90209
YOR249C	43.916	39.7433	52.4437	58.7088	51.6644	60.5577	50.7705	47.6948
YOR362C	354.493	376.206	371.621	357.522	325.568	362.424	377.468	343.459
YOL058W	19.3863	20.7749	21.1859	27.4727	22.5519	25.5142	25.2276	29.6328
YOR143C	9.09971	15.3554	12.1558	12.0428	18.0415	12.6034	11.6678	11.8531
YOR347C	118.692	126.908	106.971	123.439	122.6	127.571	124.561	114.863
YOL157C	17.8038	16.2586	11.1139	19.9459	13.1211	16.5996	21.1281	16.9331
YOL057W	38.377	51.4856	46.8867	36.1285	42.2336	39.6545	43.5176	42.3326
YOR321W	30.0686	29.8075	27.0901	34.6231	36.9032	35.6583	32.7959	37.8172
YOR015W	79.1279	87.6159	96.2046	90.3212	77.0866	87.6088	75.3674	72.5299
YOR111W	24.5297	25.7428	32.9944	24.462	31.1627	23.055	23.3355	22.8596
YOL008W	15.8256	16.2586	15.6289	15.8062	19.2716	19.3662	16.3979	13.8287
YOR279C	30.8599	18.9684	25.3536	20.3223	27.8824	25.8216	23.9662	29.9151
YOR394C-A	2.37384	0.451628	0.347309	2.25803	0.410035	0.922198	0.63069	0.564435
YOR180C	64.0936	75.4219	75.3661	83.9235	89.7977	74.3907	83.8817	81.5609
YOL055C	34.025	40.1949	30.5632	36.5048	36.0831	36.2731	33.1112	32.1728
snR5	22.5515	14.9037	22.9224	27.4727	22.1419	22.1328	9.46035	21.1663
YOL139C	144.013	112.004	122.947	116.665	117.68	124.804	137.49	112.887
YOR287C	14.243	9.93582	11.1139	11.6665	9.43081	15.0626	17.0286	16.6508
YOR198C	107.614	89.4224	78.4919	77.5257	108.249	85.457	105.01	99.0584
YOR053W	1.18692	2.25814	2.43116	1.12902	0	1.537	0.63069	1.41109
YOL054W	33.6294	32.5172	38.204	42.5263	34.4429	29.8177	40.3641	28.7862
YOR012W	3.16512	2.25814	7.29349	3.76338	4.92042	5.22579	4.09948	5.07992
YOL118C	30.4643	34.3238	46.1921	44.0316	30.3426	25.5142	29.0117	39.2282
YOR034C	60.5329	63.6796	54.1802	50.053	53.7146	56.5615	64.6457	60.1123
YOR374W	4494.07	4740.29	4016.28	3755.86	3926.91	4435.47	4628	4072.4
YOR018W	66.0718	68.6475	61.821	56.8271	72.9862	77.4647	62.7536	66.0389
YOL084W	1041.32	1098.81	950.932	902.836	1002.13	1057.76	1156.68	1043.36
YOR314W	1.18692	0	0.347309	2.25803	2.46021	1.2296	1.57672	3.38661
YOR050C	11.8692	11.7423	12.8504	11.2902	13.9412	10.4516	9.145	12.1354
YOR391C	25.3209	21.2265	25.7009	23.333	19.2716	24.8994	18.9207	20.8841
YOR327C	377.045	381.174	365.022	313.866	349.76	315.084	331.427	329.912
YOR352W	94.9535	80.8415	69.1145	86.5579	83.6472	81.1535	81.359	80.7142
YOR348C	756.463	924.032	749.493	763.214	688.859	920.661	966.532	761.423
YOL115W	41.5422	30.7107	30.9105	47.4187	54.9447	38.1175	37.526	50.7992
YOR066W	65.6762	68.1959	69.4618	63.9775	63.5554	60.2503	69.0605	67.45
YOR072W-A	1.18692	1.80651	0	0.752677	1.64014	0.307399	0	0.846653
YOL096C	79.1279	61.8731	62.8629	53.4401	79.1368	63.0169	53.924	78.7387
tM(CAU)O2	0.39564	0.451628	1.04193	1.12902	0.410035	0.614799	0.63069	1.69331
YOR020C	402.366	414.143	416.424	419.994	464.16	411.3	410.264	434.897
YOR133W	105.24	100.713	98.9831	103.869	124.241	100.52	128.345	110.629
YOR356W	122.648	154.005	132.672	121.181	113.58	146.322	137.49	114.58
YOR208W	164.586	142.263	127.81	140.751	172.625	147.552	146.951	137.44
YOR357C	55.7852	71.8089	54.5275	52.6874	61.0952	47.0321	45.0943	47.6948
YOR277C	0.39564	0.451628	0	1.12902	0	0.614799	0.63069	0.564435
YOR276W	12.2648	13.0972	11.1139	15.8062	9.84084	8.60718	15.1366	13.8287
YOR247W	53.4114	40.1949	44.8029	39.8919	45.9239	39.3471	53.2933	41.486
snR50	1.58256	2.70977	1.04193	3.01071	0.82007	2.7666	1.57672	1.12887
YOL047C	62.1154	45.6145	51.0544	52.6874	67.2457	56.5615	38.4721	66.3211
YOR221C	70.4239	81.2931	81.9649	73.386	84.0572	75.0055	60.8616	64.91
YOR344C	47.8724	91.6806	63.9049	86.5579	63.9655	54.7171	109.74	57.0079
YOR269W	1.9782	4.51628	3.8204	5.64508	8.61074	6.14799	4.41483	5.36213
YOR152C	56.5765	65.0345	80.5757	55.3218	58.635	66.0909	66.5378	69.99
YOR103C	2.76948	3.61303	5.55695	3.01071	5.33046	4.30359	2.8381	4.23326
YOR377W	90.6015	77.2284	65.6414	76.0204	74.6264	76.2351	73.16	77.0454
YOR129C	13.4517	19.8716	17.0181	8.65579	15.5813	17.5218	17.6593	19.473
YOL038C-A	5.9346	11.7423	8.68273	7.52677	11.0709	8.60718	11.9831	9.5954
YOR156C	23.3427	25.2912	30.2159	22.204	28.7025	22.1328	23.3355	27.9395
YOR329C	97.723	113.81	114.612	91.8266	100.869	107.897	103.748	96.2362
YOR351C	10.6823	11.2907	9.72465	10.9138	9.84084	16.2922	13.8752	9.31318
YOL040C	157.069	119.23	116.349	92.9556	157.043	103.286	153.258	123.611
YOL159C-A	22.5515	9.03257	20.8385	13.1718	15.9914	25.8216	13.8752	12.6998
YOR051C	26.5079	28.001	24.3116	29.7307	25.8322	25.8216	29.3271	37.2527
YOR003W	118.296	135.489	134.061	97.0953	96.7683	128.8	126.138	121.354
YOR064C	100.888	87.6159	96.8992	110.644	97.1783	91.9124	93.3421	102.445
YOR073W	20.1776	16.2586	17.7128	21.4513	14.3512	16.907	20.8128	24.8351
YOR201C	16.2212	19.8716	13.8924	18.0642	21.7319	11.0664	13.8752	16.9331
YOR065W	684.852	711.315	718.235	852.783	734.373	681.197	706.688	744.772
YOR186W	14.6387	16.2586	11.4612	8.27945	8.61074	11.0664	11.9831	15.8042
YOR045W	131.748	115.617	131.283	123.439	111.53	125.112	135.598	121.918
YOL018C	70.4239	74.5187	79.1865	59.4615	61.0952	61.4799	84.8278	64.91
YOL133W	39.1683	36.5819	39.5932	40.2682	33.2128	33.8139	42.8869	39.5105
YOR087W	28.8817	25.7428	23.2697	23.333	24.1921	22.4402	24.5969	24.2707
YOL028C	7.51715	5.87117	9.37735	7.52677	7.38063	7.99239	8.19897	9.03096
YOL086C	1441.32	1481.34	1248.92	1592.66	1427.33	1312.6	1681.1	1319.65
YOL108C	202.172	223.104	231.308	214.137	231.26	206.88	228.31	220.412
YOL023W	28.0904	32.9689	25.3536	28.9781	32.3928	31.3547	29.6424	32.455
YOR011W-A	1.58256	1.35489	1.38924	1.50535	0.410035	1.2296	2.8381	0.846653
YOR165W	72.7977	82.648	63.9049	65.4829	62.3253	71.6241	66.8531	67.45
YOL068C	129.77	143.618	166.014	154.299	152.943	143.248	158.934	142.802
YOR138C	100.888	88.9708	100.72	97.848	87.7475	103.901	110.055	94.5429
YOR016C	33.6294	43.8079	43.4136	35.7522	35.263	37.1953	38.7874	36.6883
YOL121C	45.1029	46.9693	27.0901	23.7093	46.744	31.0473	42.5716	38.946
YOL126C	415.026	411.885	377.525	382.36	325.568	381.79	451.574	357.005
YOR235W	3.56076	2.25814	2.08385	1.88169	2.05018	4.91839	3.78414	2.25774
YOR080W	33.2337	38.3884	37.5094	42.1499	29.5225	38.1175	39.4181	38.6638
YOR169C	0.39564	0.451628	0	0.376338	0	0	0.946035	0.282218
YOR028C	71.2151	91.6806	59.0425	51.9347	72.1662	71.6241	79.7822	85.5119
YOR225W	0	3.61303	2.77847	3.38705	2.87025	0.614799	2.52276	5.64435
YOR108C-A	0	0	0	0	0	0	0	0
YOR109W	63.3023	67.7443	59.7372	58.7088	59.045	69.4723	75.6828	67.45
YOL093W	5.9346	14.4521	13.5451	14.3009	13.1211	11.3738	9.46035	11.2887
YOR147W	139.661	144.069	157.331	149.783	142.282	154.007	170.602	141.955
YOR218C	1.58256	0.903257	0.347309	0.376338	0.82007	0.614799	0.946035	0.846653
YOR254C	38.377	23.9363	35.4255	33.1178	37.3132	37.8101	38.4721	28.2218
YOL080C	2.76948	2.25814	0.694618	1.12902	0.410035	4.61099	3.15345	1.69331
YOR161W-B	0	0	0	0	0	0	0	0
tY(GUA)O	0	0.451628	0.694618	1.50535	2.05018	0.307399	0.946035	0.564435
YOR136W	165.773	150.392	162.193	135.106	146.793	140.789	157.672	143.084
tR(ACG)O	0	0	0	0	0.410035	0	0	0
YOR192C-C	25.7166	22.1298	33.3417	27.849	21.3218	17.2144	18.9207	25.964
YOR205C	33.6294	20.7749	29.174	28.9781	20.5018	18.7514	26.8043	23.7063
YOR200W	0	0	0	0	0	0	0	0
YOR305W	36.3989	38.84	36.8148	35.7522	37.7232	37.8101	39.1028	33.3017
YOR195W	55.7852	72.7122	60.7791	74.1387	52.0745	75.9277	75.6828	68.0144
YOL123W	83.48	84.0029	64.5995	87.3105	70.526	97.753	88.2966	95.1073
YOR097C	68.8413	76.3252	88.5638	75.2677	76.2665	78.0795	78.5209	76.7632
YOL083C-A	0	0	0	0	0	0	0	0
YOL086W-A	51.0375	45.6145	51.7491	42.9026	48.7942	51.0283	44.4636	42.3326
YOR337W	9.09971	9.4842	17.7128	6.77409	11.481	7.07019	7.88362	10.1598
YOL100W	82.6887	85.8094	72.5876	85.0525	88.1575	98.6752	86.0891	80.7142
YOR289W	294.356	322.011	367.453	350.747	342.379	350.435	336.158	351.643
YOR255W	2.37384	5.87117	3.12578	1.12902	4.92042	5.84059	3.15345	2.82218
YOR304W	74.3803	92.5838	69.1145	97.0953	93.898	83.6127	91.45	74.5054
YOL163W	6.33023	9.03257	4.86233	8.27945	7.38063	6.14799	3.78414	7.90209
YOR077W	13.8474	19.8716	5.90425	8.27945	11.0709	11.3738	13.5598	6.77322
YOR074C	9.09971	7.22605	8.68273	6.02142	9.43081	8.29979	12.9291	9.87761
YOR117W	237.384	226.717	226.793	198.33	223.879	236.698	258.898	210.817
YOR055W	0.791279	1.80651	1.73655	1.88169	2.46021	1.8444	0.315345	0.564435
YOL166W-A	0	0	0	0	0	0	0	0
YOL066C	28.8817	25.7428	23.617	26.72	27.4723	28.5881	30.9038	27.3751
YOR396W	153.113	148.586	146.912	165.589	170.575	151.548	136.86	150.422
YOR161C-C	0	2.25814	1.73655	2.63437	4.92042	3.68879	0.946035	3.38661
tV(AAC)O	0.791279	0.903257	0.347309	2.25803	0.410035	0.307399	0.315345	2.82218
YOR151C	257.166	214.975	247.979	213.76	230.44	253.605	258.898	216.743
YOR187W	316.512	299.43	273.332	260.05	268.573	276.967	289.802	263.873
YOL001W	31.6512	33.4205	32.9944	36.8812	31.5727	38.1175	28.6964	31.8906
YOR005C	47.8724	43.3563	39.5932	38.3865	42.6436	43.9581	43.8329	52.7747
YOR199W	0.39564	0.451628	1.73655	1.50535	1.64014	0.922198	0.63069	2.53996
YOR355W	52.6201	50.5824	43.4136	49.6767	66.0156	51.9505	51.4012	65.1923
YOR290C	208.106	197.813	193.798	217.9	200.917	221.02	230.832	185.417
YOR396C-A	0	0	0	0	0	0	0	0
YOR047C	7.91279	3.61303	2.77847	6.02142	4.10035	5.22579	5.04552	6.77322
YOL014W	11.8692	18.5168	25.0063	11.2902	14.7613	19.3662	18.29	16.3686
YOR244W	111.175	92.5838	101.762	91.8266	100.869	113.123	111.632	108.089
YOL102C	32.8381	29.3558	30.9105	28.2254	36.0831	31.9695	30.5884	32.1728
YOL060C	167.751	187.877	145.523	174.245	184.106	174.91	168.394	157.195
YOL041C	7.91279	4.06466	6.59887	7.15043	4.10035	8.29979	7.88362	7.90209
YOL116W	92.184	97.5517	120.864	116.665	105.789	92.5272	98.0722	106.96
YOR353C	117.109	102.068	102.456	111.02	118.91	120.193	105.956	103.574
YOR299W	54.9939	51.9373	38.8986	39.8919	53.3046	45.8025	44.779	42.8971
YOR366W	0.791279	1.35489	0	0	0.410035	0	0.315345	0
tD(GUC)O	1.9782	11.7423	7.6408	6.02142	3.28028	9.22198	2.52276	7.90209
YOR096W	106.427	104.778	93.4261	105.751	175.905	121.423	141.274	139.698
YOR148C	236.593	284.074	306.327	284.136	271.443	281.271	283.81	297.175
YOR301W	14.6387	9.03257	12.5031	13.1718	16.8114	18.444	17.0286	15.2397
YOR257W	222.349	216.33	240.338	250.641	195.177	202.884	203.713	210.534
YOR135C	2.37384	4.06466	5.55695	4.51606	6.9706	5.22579	2.20741	6.491
YOR032W-A	2.76948	3.1614	6.94618	5.64508	6.56056	3.68879	4.09948	5.92657
YOR223W	102.471	102.068	118.085	93.7083	117.27	102.057	99.0183	106.114
YOR076C	23.3427	26.1944	26.7428	28.2254	22.962	33.8139	21.4434	26.2462
YOR231C-A	0	0	0	0	0	0	0	0
YOR316C-A	2.76948	4.06466	2.43116	0.376338	2.87025	1.2296	0.946035	1.41109
tS(GCU)O	0.39564	0	0.694618	0	0	0	0.315345	0
YOR061W	66.4675	61.4215	56.9587	60.5905	65.1956	65.4761	53.6086	67.45
YOR025W	30.8599	30.2591	25.0063	23.333	26.6523	26.129	34.3726	23.7063
YOR371C	93.371	105.681	109.402	114.031	104.969	110.356	119.2	111.476
YOL140W	24.5297	21.6782	21.1859	23.333	21.3218	20.2884	22.7048	22.8596
YOL062C	85.8538	75.4219	69.1145	91.4503	87.3375	79.6165	75.6828	80.432
YOR292C	32.8381	27.5493	25.7009	17.6879	27.8824	28.5881	25.5429	29.9151
tG(UCC)O	0.39564	0	0	0	0	0	0	0
YOR027W	759.233	755.574	623.42	697.355	831.141	640.62	726.555	596.89
tT(AGU)O2	0	0.451628	0	1.50535	0	0	0	0.282218
YOR142W-B	2639.31	2480.34	2334.96	2678.02	2953.89	2730.01	2362.88	2706.47
YOR192C-A	0	0	0	0	0	0	0	0
YOL103W-B	7155.54	6792.04	6655.14	7057.85	8036.28	7153.19	6531.74	7171.71
YOR142W-A	0	0	0	0	0	0	0	0
YOR192C-B	181.994	173.425	178.517	219.029	213.218	173.988	144.743	182.03
YOR343W-B	975.252	984.55	1007.89	1063.91	1194.43	988.597	975.362	1017.39
YOR343W-A	0	0	0	0	0	0	0	0
YOL103W-A	0	0	0	0	0	0	0	0
YGL087C	170.916	184.264	202.481	184.406	153.353	188.128	185.107	172.153
YGL156W	479.12	485.5	450.113	479.455	462.11	488.765	515.273	457.475
YGL015C	0.791279	0.451628	1.73655	0.752677	0.410035	0.307399	1.89207	0.846653
RME2	2.37384	3.61303	3.8204	4.13972	7.79067	1.8444	3.78414	2.82218
YGR251W	7.51715	18.0651	13.8924	20.6986	9.84084	9.22198	12.6138	15.8042
YGR162W	35.2119	29.3558	33.3417	38.0102	34.853	32.8917	39.7334	34.1483
tK(UUU)G2	2.37384	0	1.04193	1.88169	2.05018	0.614799	1.57672	0
YGR005C	133.726	138.65	136.84	117.794	120.55	125.726	137.175	128.409
YGL160W	64.4893	63.228	49.6652	42.5263	55.7648	45.4951	46.671	51.6458
snR46	6.33023	10.8391	9.37735	9.03212	10.2509	15.6774	10.4064	7.33766
tD(GUC)G1	0.39564	0	1.73655	0.752677	1.23011	1.2296	0.315345	1.69331
YGL211W	45.1029	43.8079	38.8986	42.5263	49.6142	44.8803	46.671	45.1548
YGR141W	261.518	280.913	284.446	258.545	277.184	238.849	234.617	248.069
YGL239C	0	0	0.347309	0	0.410035	0.307399	0.63069	0
YGL097W	21.3645	23.9363	27.0901	28.6017	18.4516	20.9032	25.2276	29.6328
YGR030C	60.1372	52.3889	46.5394	46.666	35.673	46.1099	40.0488	42.0504
YGR224W	44.3116	39.2917	29.5213	40.2682	50.8443	37.1953	36.2647	40.0749
YGR142W	1279.89	1271.79	1020.39	925.793	1593.4	1241.59	1177.18	1293.97
YGR186W	560.621	615.118	645.995	597.626	570.769	579.448	572.982	584.755
YGR181W	32.8381	40.6466	29.5213	35.3758	40.5935	25.2068	32.1652	27.9395
YGL081W	18.9907	19.8716	19.4493	21.075	29.5225	18.7514	18.29	22.5774
YGR082W	26.5079	18.5168	21.8805	21.075	20.5018	18.1366	29.6424	16.6508
YGL028C	25.3209	23.4847	29.5213	33.4941	30.3426	33.8139	21.7588	29.0684
YGL021W	23.3427	37.9368	21.1859	28.9781	27.0623	36.2731	30.9038	33.0195
YGL110C	107.218	81.7447	88.9111	98.977	100.049	96.5234	96.4955	85.5119
YGR167W	278.926	277.751	275.763	273.222	261.602	261.597	270.251	258.794
YGL017W	48.268	53.2921	42.3717	46.666	41.0035	50.7209	50.1398	46.0015
tA(UGC)G	0	0	0	0	0	0	0	0
YGR156W	17.8038	23.4847	24.6589	16.9352	21.7319	17.8292	21.1281	17.4975
YGR291C	0	0	0	0	0	0	0	0.282218
YGR197C	46.2898	39.7433	39.2459	33.8705	39.3634	43.3433	42.8869	39.2282
YGR041W	31.2555	29.3558	36.1201	29.3544	37.3132	42.7285	32.1652	31.3261
YGL079W	18.9907	20.3233	20.1439	16.5589	15.5813	19.3662	21.7588	21.1663
YGL107C	27.2991	32.5172	34.0363	29.3544	41.4135	38.7323	36.2647	33.5839
YGL168W	6.33023	4.06466	8.68273	8.27945	8.2007	8.60718	5.99155	7.61987
YGL228W	241.34	248.396	242.769	223.921	221.419	244.997	257.952	261.616
YGR183C	1029.85	1100.17	1221.14	1053.75	1071.83	1108.48	1147.86	1232.16
YGL050W	31.2555	26.6461	36.1201	33.8705	33.2128	34.7361	36.58	43.4615
YGR273C	0.39564	1.80651	2.43116	2.25803	0.410035	1.537	0.315345	0.564435
YGR086C	1611.84	1771.74	1525.73	1443.26	1453.57	1553.9	1660.92	1464.71
YGR228W	2.37384	1.35489	1.73655	1.88169	0.82007	1.2296	0.63069	1.97552
YGL145W	33.2337	29.3558	37.8567	31.2361	34.853	42.1137	45.0943	51.3636
YGR098C	34.4207	40.6466	38.5513	20.6986	38.5433	41.4989	37.8414	36.4061
YGR074W	3.9564	8.12931	6.94618	6.02142	9.84084	11.6812	5.99155	5.92657
YGL098W	47.0811	39.7433	45.4975	43.6553	37.7232	42.1137	47.6171	43.7437
snR7-S	0	0	0	0	0	0	0	0
YGL096W	79.1279	62.7763	54.5275	65.1066	84.0572	68.5501	51.4012	60.1123
YGR240C-A	4.74768	8.58094	7.98811	7.15043	7.38063	8.29979	5.99155	11.0065
YGR172C	46.2898	42.9047	38.5513	38.3865	38.9533	35.3509	38.1567	38.946
YGR194C	223.932	189.684	171.571	160.32	255.042	201.961	198.352	213.074
YGL026C	78.3367	61.4215	74.3241	70.3753	65.1956	73.7759	75.9981	72.8121
YGL213C	7.91279	14.9037	8.68273	10.5375	11.891	9.22198	8.82966	10.442
YGL248W	299.895	307.107	325.081	324.404	303.836	317.851	303.362	291.249
YGL075C	13.4517	15.807	12.8504	15.4299	15.5813	15.0626	12.6138	20.0374
YGL256W	83.0843	98.455	83.3542	94.0846	141.052	86.3792	85.4585	95.954
YGL012W	68.4457	67.7443	69.4618	57.9561	72.1662	67.0131	60.2309	52.7747
YGL082W	140.056	121.036	136.145	138.869	161.964	133.411	134.022	135.747
YGR161C	204.546	220.846	194.146	140.751	184.516	176.755	144.113	138.851
tW(CCA)G1	0.39564	2.70977	4.16771	2.63437	2.05018	4.30359	1.26138	2.53996
YGR274C	80.3149	93.4871	75.0188	97.4717	76.6766	96.216	74.7367	65.7567
YGR031C-A	0	0	0	0	0	0	0	0
YGL037C	805.127	779.511	676.905	633.754	788.087	697.489	737.907	662.365
YGL252C	124.626	158.522	138.229	139.622	144.742	138.33	137.175	141.391
YGL250W	106.823	108.391	121.905	126.826	111.119	104.516	112.578	115.709
YGR260W	128.979	154.909	144.481	117.794	125.881	151.241	140.328	122.482
YGR159C	10.6823	9.03257	9.37735	16.1826	11.481	11.0664	16.3979	12.982
YGR006W	12.6605	15.3554	22.9224	15.4299	18.4516	13.5256	18.9207	15.2397
YGL121C	627.089	699.121	783.529	690.581	664.667	667.672	714.887	763.681
YGL040C	85.8538	87.1643	65.6414	74.8914	98.4084	85.457	67.4838	87.4874
YGR130C	1119.26	1162.94	957.878	877.621	1006.64	1031.33	1082.58	952.202
YGR021W	53.807	48.3242	51.4017	50.4294	67.6558	51.9505	45.0943	47.977
YGR097W	110.383	105.229	102.109	100.106	112.76	103.594	117.939	97.0828
YGL170C	0.791279	2.70977	2.77847	3.01071	2.87025	3.99619	1.57672	5.07992
YGL166W	29.2773	27.5493	30.9105	40.2682	36.0831	30.4325	34.3726	38.6638
YGL104C	59.346	56.0019	50.3598	45.537	61.5053	51.9505	53.6086	52.4925
YGR149W	104.449	98.455	126.768	102.364	88.1575	98.6752	100.28	89.7452
YGR195W	13.4517	14.4521	18.0601	12.0428	14.7613	18.1366	15.7672	11.5709
tG(GCC)G2	0.791279	0	2.08385	1.12902	0.410035	0.307399	0.63069	1.69331
YGR250C	686.039	741.122	772.068	721.065	804.489	851.189	741.06	808.836
YGL155W	34.4207	38.3884	32.2997	41.0209	36.9032	35.0435	29.9578	42.6149
YGL216W	36.3989	37.4852	36.1201	40.6446	41.8236	32.2769	41.9409	38.6638
YGR029W	88.6233	79.035	88.9111	68.1173	76.6766	72.2389	72.214	82.6897
YGL125W	87.832	82.648	85.7853	86.5579	97.1783	85.457	98.0722	82.1253
YGR038W	16.6169	19.42	18.7547	17.3116	17.6315	14.1404	17.344	16.9331
YGR008C	3487.56	4210.08	4117.7	3605.32	4134.79	3790.24	4009.92	4175.41
YGR248W	728.373	682.41	757.134	753.806	921.759	742.984	578.027	774.687
YGL094C	41.1465	44.2596	52.0964	45.537	28.7025	42.7285	43.2022	33.5839
YGR131W	32.0468	36.1303	45.1502	31.9888	26.6523	29.5103	31.2191	37.8172
YGR163W	60.5329	63.6796	74.3241	60.9668	57.8149	62.0947	50.4552	58.7013
YGR125W	140.056	131.424	112.181	133.224	111.53	113.43	126.453	123.047
YGR279C	324.82	246.137	221.931	203.975	348.94	239.772	255.745	314.673
YGL022W	180.807	181.103	171.223	171.61	180.415	174.295	188.261	175.822
tD(GUC)G2	0.39564	0.451628	0.694618	0.376338	0.82007	1.537	1.26138	1.12887
YGR271W	64.0936	55.0987	59.3899	59.4615	54.9447	50.1061	61.1769	53.3391
YGL025C	45.4986	46.9693	34.7309	48.1713	49.2042	47.3395	47.3017	46.8481
YGL176C	25.3209	23.4847	36.8148	38.3865	27.8824	27.9734	27.435	25.6818
YGR031W	78.7323	74.067	77.1026	66.9883	66.4257	79.9239	66.2224	66.6033
YGL102C	1.18692	0.903257	1.04193	0.752677	0.410035	1.2296	0	0
YGR182C	443.908	520.727	591.815	464.025	463.75	520.427	572.036	574.877
YGR025W	1.58256	0.903257	1.73655	0	2.87025	1.537	0.946035	2.25774
YGL113W	41.1465	32.9689	34.3836	42.5263	33.2128	42.7285	37.8414	44.8726
YGR188C	12.6605	15.807	11.8085	12.7955	13.5312	13.2182	12.2984	15.8042
YGL162W	126.209	122.391	121.558	91.8266	87.3375	86.994	106.587	80.9964
YGL084C	85.4582	73.1638	91.3423	73.0097	69.2959	71.3167	69.3759	79.0209
snR10	0.791279	2.25814	1.38924	3.38705	0.82007	2.1518	0.63069	0.282218
YGL196W	128.187	132.779	156.289	137.364	154.173	135.871	128.345	141.109
RME3	0	0	0	0	0	0	0	0
YGR230W	117.109	154.909	185.116	149.03	169.344	148.167	152.627	187.675
YGR084C	34.8163	22.1298	21.1859	19.5696	27.0623	30.7399	25.8583	23.7063
YGL222C	150.739	160.78	153.858	165.965	129.161	126.956	147.266	133.771
YGR166W	20.9689	21.6782	19.4493	27.849	15.5813	20.9032	24.5969	23.1418
YGR122C-A	12.2648	7.22605	9.72465	7.52677	13.1211	12.296	7.25293	8.18431
YGR152C	5.9346	11.2907	1.73655	5.26874	9.84084	6.45539	3.78414	4.51548
YGL210W	22.1558	23.033	28.8267	20.3223	18.0415	29.8177	26.489	26.5285
YGR265W	2.37384	1.80651	3.8204	4.13972	5.33046	5.84059	4.09948	3.66883
YGR157W	273.387	291.3	298.686	288.275	220.189	288.648	309.353	238.474
YGL240W	6.33023	12.194	7.98811	7.15043	6.9706	8.29979	5.04552	5.64435
YGR085C	64.8849	54.1954	44.4556	49.3003	61.9153	57.1763	82.305	61.2412
YGR237C	157.86	164.844	133.367	151.664	171.805	150.318	138.436	152.962
YGL146C	51.0375	55.5503	47.234	56.8271	51.2544	54.1023	47.6171	51.6458
YGL153W	38.377	34.7754	29.174	33.4941	31.9827	35.9657	38.7874	40.6393
YGR075C	13.8474	19.8716	28.132	13.5482	13.1211	19.981	15.1366	13.5464
tT(UGU)G2	1.18692	0	4.86233	2.25803	3.28028	0.922198	0	2.53996
YGL169W	15.4299	10.8391	15.9762	13.1718	11.891	18.444	18.9207	20.3197
YGR187C	13.8474	13.0972	14.2397	10.9138	14.7613	14.1404	13.2445	14.9575
YGL167C	113.944	129.617	132.325	129.46	97.5883	138.637	141.905	124.74
YGR050C	29.2773	44.7112	55.5695	33.4941	28.2924	31.6621	28.6964	33.5839
YGR035W-A	21.3645	12.6456	23.617	12.0428	15.1713	18.7514	15.7672	19.473
YGR217W	30.0686	39.7433	22.9224	22.204	27.0623	31.0473	32.7959	25.964
YGR068C	27.6948	34.7754	36.1201	34.9995	27.8824	28.5881	28.0657	29.0684
YGR296W	189.511	173.425	167.056	202.094	192.306	178.599	167.763	184.57
YGR177C	1.58256	0.903257	4.16771	2.63437	2.05018	4.30359	1.26138	3.66883
YGL068W	14.243	24.3879	25.3536	20.3223	18.4516	16.5996	14.5059	18.6264
tN(GUU)G	0.39564	0	0	0.376338	0	0.614799	0	0.282218
YGL018C	24.9253	25.7428	32.6471	40.2682	31.5727	22.7476	19.5514	22.2952
YGL188C	97.723	85.8094	103.151	101.235	93.488	83.6127	80.7283	96.2362
YGR126W	15.4299	17.1619	14.9343	14.6772	17.2215	12.9108	9.46035	14.3931
YGL065C	25.3209	27.0977	22.5751	20.6986	25.8322	24.592	24.5969	20.6019
YGL014W	83.8756	58.7117	67.378	73.0097	79.5468	85.7644	81.0436	69.1433
YGL100W	49.455	48.3242	53.4856	54.9454	58.225	46.4173	49.1938	41.7682
YGR288W	23.7384	27.0977	23.617	28.9781	21.7319	25.5142	29.3271	23.4241
YGL174W	14.6387	11.2907	9.03004	14.6772	13.1211	12.6034	11.6678	15.2397
YGR211W	216.415	306.204	237.907	212.631	288.255	220.405	280.026	196.141
YGL204C	9.49535	11.7423	11.4612	9.40846	5.74049	13.2182	12.6138	11.5709
YGR270W	170.125	220.846	172.265	182.524	169.344	181.673	207.812	192.19
YGR204W	159.047	153.102	138.576	156.18	158.684	153.085	153.888	142.52
YGR266W	187.929	196.91	177.475	152.041	168.934	191.202	186.369	174.693
YGL070C	19.3863	28.9042	30.9105	30.1071	21.7319	28.2808	24.5969	31.6084
YGL225W	32.8381	30.2591	36.1201	29.3544	39.3634	28.5881	24.9122	28.2218
YGL120C	9.09971	8.58094	6.94618	13.9245	11.481	11.0664	7.56828	11.0065
tE(UUC)G1	0	0.903257	1.04193	0.376338	1.23011	1.2296	1.26138	1.41109
YGR252W	43.1247	51.4856	42.0244	49.3003	51.2544	45.4951	55.816	44.5904
YGL106W	100.492	86.7126	80.2284	92.2029	95.1281	84.8423	98.0722	96.8006
YGR284C	191.885	167.102	190.325	176.126	150.073	171.529	188.892	184.006
YGR032W	654.784	657.119	699.48	698.484	599.881	770.958	683.983	679.862
YGR174C	199.798	191.039	199.008	179.137	193.127	192.125	186.369	196.423
YGR208W	5.14332	5.41954	3.12578	4.8924	1.23011	5.84059	3.78414	5.64435
YGL016W	17.4081	20.7749	14.2397	17.6879	19.6817	20.2884	16.3979	20.0374
YGR255C	81.1061	69.0991	66.336	57.5798	56.1748	61.7873	61.1769	59.8301
YGR146C-A	2.76948	4.06466	2.08385	9.40846	4.10035	3.99619	4.73017	4.7977
YGL194C	36.7945	37.4852	36.1201	34.2468	37.3132	42.4211	42.2562	34.995
YGL138C	0.39564	0	1.04193	0.752677	0	0.922198	0	0
YGR091W	20.5733	16.2586	17.7128	21.075	24.6021	19.0588	22.7048	18.0619
YGR200C	21.7602	19.8716	14.9343	13.1718	14.7613	18.1366	21.7588	15.2397
YGR191W	33.6294	38.3884	34.7309	29.7307	30.3426	33.1991	40.9948	31.8906
YGR270C-A	0	0	0	0	0	0	0	0
YGL227W	248.462	249.299	238.254	235.212	241.921	245.305	282.864	280.242
YGR081C	7.91279	5.41954	3.12578	7.90311	7.38063	4.30359	5.36086	4.51548
YGL243W	48.6637	42.9047	47.234	58.7088	45.1039	47.0321	41.9409	46.2837
YGL194C-A	24.5297	25.7428	23.617	22.9566	36.0831	28.5881	32.1652	27.9395
YGR148C	176.06	133.682	141.355	142.256	172.625	125.419	135.283	145.342
YGL136C	59.7416	60.9698	55.9168	62.8485	63.5554	61.7873	61.4922	57.2902
YGR276C	105.24	104.778	118.78	110.267	92.2579	118.656	116.047	97.3651
YGL129C	59.346	57.8084	75.7134	78.2784	63.9655	75.9277	67.1685	59.8301
tR(UCU)G2	0	0	0	0	0	0	0	0
YGR053C	81.8974	96.1968	109.055	88.0632	93.488	83.6127	77.2595	106.114
YGR069W	5.14332	3.1614	3.8204	4.51606	3.69032	7.68499	2.52276	4.7977
YGL224C	32.8381	32.0656	26.3955	23.333	35.263	28.5881	26.8043	31.8906
YGL193C	0	0	0	0	0	0	0	0
YGL020C	55.7852	61.4215	52.791	52.3111	48.7942	60.2503	53.924	45.437
YGL177W	5.14332	2.70977	3.8204	5.26874	5.74049	7.68499	3.15345	6.77322
YGL189C	162.212	158.973	116.001	124.568	158.274	125.112	159.249	134.053
YGR122W	62.5111	65.4861	72.5876	53.4401	56.1748	57.4837	51.0859	50.7992
YGL003C	131.748	175.232	166.361	159.191	153.763	167.225	133.076	143.084
YGR210C	138.474	203.233	204.565	201.341	199.277	162.307	202.451	134.618
tG(GCC)G1	3.16512	1.80651	1.73655	2.63437	1.64014	3.07399	0.315345	1.69331
YGR079W	6.33023	2.25814	7.98811	7.90311	3.28028	7.68499	4.41483	6.491
YGL115W	61.3241	71.8089	64.5995	53.0637	55.7648	63.3243	61.4922	64.3456
YGL105W	115.131	112.455	81.2703	103.117	124.651	102.979	115.732	106.678
YGR026W	80.7105	74.067	69.4618	56.4508	71.3461	78.0795	78.2055	67.1678
YGR087C	17.4081	24.8396	17.3655	14.3009	19.6817	18.444	17.9747	16.6508
YGR278W	21.3645	23.033	24.6589	23.7093	27.8824	30.4325	23.3355	24.5529
YGR042W	111.966	102.52	119.474	124.192	107.429	125.726	105.956	109.5
YGR043C	2814.19	2578.35	2766.66	2297.55	2217.06	2270.15	2583.3	2598.66
YGL165C	1.58256	2.25814	3.12578	4.13972	1.23011	2.1518	3.78414	1.69331
YGR110W	87.0407	85.8094	82.3123	66.6119	82.417	84.2275	81.6743	74.2232
YGR089W	51.0375	49.6791	45.1502	41.7736	45.1039	53.4875	51.0859	53.6213
YGL158W	23.3427	29.8075	35.4255	22.9566	17.6315	19.6736	31.8498	25.6818
YGR262C	49.8506	42.0014	45.8448	38.7629	50.4343	32.5843	40.0488	40.3571
YGL200C	202.568	199.168	255.967	238.975	234.13	228.398	256.375	227.75
YGL117W	90.6015	52.8405	61.1264	65.8592	70.9361	76.2351	75.0521	71.401
YGL186C	48.268	48.3242	43.4136	43.6553	34.853	38.1175	44.779	42.8971
YGR010W	66.8631	68.1959	60.0845	54.1927	59.8651	61.1725	65.9071	61.2412
YGR198W	61.3241	60.0666	62.8629	57.9561	64.7855	61.7873	52.6626	44.0259
YGR137W	18.5951	16.7102	20.1439	20.3223	23.782	19.3662	25.2276	19.473
YGL058W	38.7727	40.6466	36.1201	47.4187	44.6938	35.6583	39.7334	35.5594
YGL226W	29.2773	29.3558	23.2697	29.7307	22.962	27.0512	19.236	22.013
YGL055W	1333.7	1232.95	1397.92	1444.76	1016.89	1130.92	1197.05	1151.45
YGL184C	30.0686	24.3879	29.8686	39.8919	23.372	20.9032	28.0657	28.504
YGL024W	0	0	0.694618	0	0.410035	0	0	0.564435
tV(AAC)G3	0	0.451628	0	0	0	0.614799	0	0.564435
YGL151W	53.807	43.8079	48.276	41.7736	41.4135	41.1915	54.87	46.2837
YGR101W	39.564	52.3889	53.4856	55.6981	56.1748	55.0245	49.5091	54.7502
YGL230C	4.74768	6.77443	5.55695	3.76338	3.69032	6.14799	8.82966	7.05544
YGR103W	52.2244	51.034	38.8986	46.2896	60.6852	49.1839	66.5378	58.1368
YGR096W	13.4517	12.194	10.072	12.0428	10.6609	10.759	11.9831	8.18431
YGR112W	64.8849	66.3894	54.1802	59.0851	72.9862	64.8613	52.0319	71.1188
tI(AAU)G	0.791279	0.451628	0	0	1.23011	0	0.315345	0
YGL013C	74.7759	76.3252	66.336	69.2463	81.1869	93.4494	77.8902	59.5479
YGL076C	118.296	115.165	76.0607	80.9128	134.902	102.057	109.74	115.709
YGR067C	551.126	590.278	550.485	515.207	441.198	542.253	543.024	498.961
YGR094W	72.0064	72.7122	74.3241	76.7731	71.7561	68.5501	70.9526	75.6343
YGL226C-A	29.2773	27.5493	29.8686	31.2361	29.1125	32.2769	39.1028	27.6573
YGR045C	5.53896	4.06466	12.1558	5.64508	3.28028	6.14799	4.09948	6.491
YGR175C	28.4861	23.4847	17.7128	30.8598	18.8616	23.055	26.489	27.9395
YGL008C	189.907	228.524	204.565	241.986	233.31	213.028	273.089	266.978
YGR115C	0	0	0	0	0	0	0	0
YGR108W	26.9035	39.2917	27.7847	31.9888	36.0831	34.1213	29.6424	30.7617
YGR218W	225.91	223.556	208.385	221.287	226.339	245.92	229.256	216.461
YGR205W	116.318	110.197	134.756	85.0525	91.8479	101.749	88.6119	95.954
YGL073W	137.287	139.553	127.115	143.761	157.043	141.096	151.996	125.869
YGL009C	100.888	92.1322	102.456	131.718	98.8184	104.516	128.03	104.138
YGL095C	84.2713	79.035	84.3961	85.0525	78.7267	87.6088	83.5664	82.1253
YGL137W	149.156	128.262	118.432	119.299	143.512	125.726	108.794	119.66
YGL214W	0.39564	0.451628	0	0.376338	0.410035	0	0	0.564435
YGR105W	64.8849	89.874	77.4499	76.3967	70.116	66.3983	75.0521	76.481
YGR001C	23.7384	28.001	20.4912	17.3116	22.5519	18.444	22.7048	20.8841
tK(UUU)G1	0	1.35489	2.08385	1.88169	3.28028	0	0	0
YGL217C	1.18692	0.903257	1.73655	0	0	1.537	0.315345	0.846653
YGL173C	383.375	371.69	344.183	382.736	395.274	392.549	412.786	373.374
YGL086W	59.346	57.3568	54.8748	65.8592	64.3755	51.3357	58.3388	64.3456
YGR223C	159.443	169.812	162.541	157.686	164.014	159.54	155.15	157.76
tS(AGA)G	1.18692	0	0.347309	2.25803	0.410035	0.614799	0.63069	0.564435
YGR077C	50.2462	40.1949	44.1083	49.6767	47.5641	55.3319	46.671	45.1548
YGL052W	7.12151	6.77443	12.5031	6.02142	13.9412	6.45539	7.25293	10.7243
YGR285C	45.4986	37.9368	41.3298	33.8705	32.3928	36.2731	60.5462	38.3816
YGL080W	428.478	424.079	460.185	378.973	401.014	413.452	454.727	452.395
YGL207W	229.867	237.105	206.649	212.631	210.348	261.597	240.293	226.056
YGR261C	44.7073	51.034	40.9825	43.6553	41.0035	53.4875	44.4636	41.7682
YGR226C	0	0	0	0	0	0	0	0
YGL140C	91.3928	97.5517	105.582	92.2029	82.417	105.131	87.3505	86.0764
YGL078C	19.782	20.7749	17.7128	16.9352	19.2716	19.981	28.0657	22.8596
YGL199C	0	0	0	0	0.410035	0	0	0
YGR164W	2.76948	0.451628	1.04193	1.12902	0.410035	0.614799	0.63069	1.69331
YGR150C	67.2587	66.841	51.7491	69.2463	59.4551	60.8651	68.4298	63.2167
YGL006W-A	5.53896	3.61303	4.16771	5.64508	3.69032	3.07399	4.73017	4.23326
YGR196C	105.636	92.1322	97.2465	103.117	77.4966	95.9086	101.226	100.469
YGL197W	202.963	213.62	171.571	188.922	186.156	201.654	203.713	179.208
YGR136W	65.2805	63.6796	63.9049	73.0097	73.3963	58.7133	60.5462	53.0569
YGR153W	22.5515	27.0977	23.2697	22.5803	26.6523	20.2884	21.4434	27.0929
YGL159W	33.6294	30.7107	34.3836	38.0102	27.4723	30.7399	29.9578	39.5105
YGR286C	32.8381	28.001	28.132	35.7522	31.5727	32.8917	24.5969	45.1548
YGL254W	20.1776	23.4847	17.0181	20.6986	27.0623	17.8292	17.0286	19.1908
tH(GUG)G1	0.39564	0.451628	2.08385	1.88169	0	0.922198	1.89207	1.41109
YGR023W	128.583	122.843	123.642	108.385	127.521	141.096	114.786	124.176
snR48	1.58256	2.25814	0	0.752677	0	0.307399	0.63069	1.97552
YGL063W	22.5515	24.8396	22.9224	26.3437	26.6523	21.518	17.6593	23.7063
YGL154C	128.187	121.94	135.451	99.3534	90.6177	92.5272	115.732	110.629
YGL035C	111.175	117.875	129.199	113.654	117.68	108.205	111.001	101.881
YGR009C	323.238	372.142	359.812	338.328	346.89	338.447	356.97	332.452
YGR034W	186.346	210.91	202.481	190.427	233.31	183.825	197.406	231.136
YGL064C	5.9346	8.12931	4.51502	6.02142	5.33046	7.37759	7.56828	5.92657
YGR118W	282.882	263.299	254.23	254.781	287.435	276.66	303.046	292.942
YGR277C	16.2212	19.8716	21.8805	9.7848	13.1211	16.5996	15.4519	14.3931
YGR232W	80.3149	93.9387	98.6358	93.3319	73.3963	87.6088	89.2426	75.9165
YGR227W	15.0343	23.4847	20.1439	18.4406	14.3512	19.0588	17.6593	15.2397
YGL142C	38.377	48.7759	51.0544	45.9133	36.4931	47.3395	42.5716	41.486
YGL143C	41.5422	40.6466	38.8986	31.2361	37.3132	30.4325	37.2107	37.5349
YGR222W	85.4582	90.3257	105.929	86.5579	79.1368	84.5349	78.5209	91.7207
YGL045W	102.075	99.8099	102.456	97.848	103.329	104.208	80.7283	83.8186
YGL253W	35.6076	37.0335	22.5751	25.9674	34.853	28.2808	44.4636	24.5529
YGR257C	142.826	138.65	129.199	147.901	158.274	127.878	119.2	150.986
YGL131C	60.5329	47.8726	53.1383	52.6874	59.8651	53.1801	52.0319	47.6948
YGR064W	0.39564	0.903257	0	0.376338	0.410035	0	0.315345	0.282218
YGR263C	27.2991	31.1624	28.132	28.9781	26.2422	27.9734	33.7419	24.5529
YGL049C	104.449	112.907	78.1445	69.6226	106.199	85.7644	104.064	88.6163
YGR296C-B	0	0	0	0	0	0	0	0
YGL202W	85.4582	93.0354	98.6358	95.59	100.049	87.6088	85.7738	95.1073
YGL258W-A	4.35204	3.61303	11.4612	11.6665	10.6609	7.99239	4.09948	11.8531
YGR133W	41.5422	42.4531	24.3116	32.3651	34.0329	39.9619	26.489	28.7862
YGR109C	3.16512	2.25814	4.16771	1.88169	4.92042	3.38139	1.89207	1.12887
YGR037C	103.658	90.3257	76.7553	83.5471	100.049	83.3053	81.0436	73.6588
YGL077C	65.2805	57.3568	51.7491	50.053	41.8236	56.2541	74.4214	40.3571
YGR111W	118.692	115.617	105.929	108.009	139.002	110.971	110.055	119.66
YGR016W	5.53896	8.58094	12.1558	10.1611	3.69032	11.3738	13.5598	8.46653
YGR245C	18.1994	18.9684	17.7128	18.0642	22.962	21.518	19.236	18.6264
YGR287C	16.2212	11.7423	10.7666	12.4192	9.84084	12.296	8.19897	9.31318
YGL244W	103.262	103.423	105.929	115.16	102.919	108.512	115.101	103.856
YGL057C	11.0779	7.22605	9.03004	6.77409	8.2007	8.29979	5.99155	10.7243
YGL187C	412.257	406.466	424.412	412.091	339.509	392.242	449.682	403.289
YGR180C	244.505	233.943	220.541	209.244	210.758	198.58	248.176	190.497
YGR116W	280.113	284.074	348.351	321.769	279.644	307.092	321.336	295.2
YGL181W	163.795	184.264	163.583	173.492	174.675	170.299	149.473	160.864
YGR202C	73.9846	69.5508	63.2103	74.8914	79.9568	71.9315	70.9526	64.0634
YGL127C	31.2555	29.8075	32.9944	31.2361	25.4222	28.8955	31.2191	25.964
YGR203W	24.5297	28.9042	35.7728	28.9781	23.782	27.0512	25.5429	25.6818
YGL150C	126.209	133.682	94.1208	118.17	128.341	125.726	126.138	123.329
YGR134W	26.9035	26.1944	34.3836	24.8383	27.4723	33.8139	31.2191	27.9395
YGR095C	22.9471	18.0651	17.0181	12.0428	17.6315	12.6034	10.091	16.9331
YGR214W	68.4457	54.1954	50.7071	48.924	60.2752	56.8689	80.4129	67.1678
YGR269W	14.6387	10.8391	10.7666	9.03212	10.6609	10.1442	6.93759	6.20879
YGR176W	0	0	0.347309	0.376338	0	0	0	0.564435
YGL263W	3.56076	0.903257	4.51502	3.01071	1.64014	3.68879	2.8381	3.10439
YGR057C	76.3585	80.8415	89.6057	84.2998	87.7475	78.0795	83.251	86.923
YGL074C	0.791279	0	1.38924	1.88169	3.69032	2.4592	1.57672	1.41109
YGR007W	68.8413	70.454	73.2822	73.7623	76.2665	79.9239	72.5293	68.8611
YGR241C	95.7448	100.713	82.3123	92.2029	124.651	92.5272	81.9897	86.0764
YGR127W	51.8288	60.0666	61.4737	63.2249	73.8063	65.1687	68.1145	58.1368
YGL219C	83.48	86.261	96.2046	86.1815	85.2873	94.0642	78.8362	79.5854
YGL061C	10.2866	6.77443	11.1139	7.52677	5.74049	8.60718	11.6678	7.05544
YGR083C	53.0157	69.0991	69.4618	76.7731	66.4257	71.3167	70.9526	69.99
YGL038C	84.6669	93.0354	85.7853	75.2677	89.7977	106.053	94.2881	75.0699
YGL047W	104.449	93.4871	95.51	116.665	106.199	95.9086	100.91	98.4939
YGR244C	625.111	638.602	601.192	576.551	600.291	599.429	599.471	581.368
YGR289C	67.2587	65.0345	67.0307	71.5043	86.9274	75.9277	67.1685	71.1188
YGL089C	54.9939	48.7759	47.5813	44.7843	75.4465	41.4989	54.87	59.2657
YGL180W	89.8102	104.326	79.5338	76.0204	72.5762	98.3678	119.516	73.0943
YGR146C	94.1622	87.1643	90.6477	102.364	84.8773	94.679	112.263	90.3096
YGL149W	7.91279	6.77443	6.94618	8.65579	6.15053	5.53319	5.99155	11.0065
YGL242C	13.8474	20.3233	17.7128	12.0428	13.1211	15.6774	16.0826	12.982
YGR106C	261.913	240.266	301.812	289.404	239.46	310.166	309.038	285.886
YGR004W	7.51715	17.6135	15.9762	15.4299	10.6609	13.833	9.77569	12.4176
YGR209C	1277.92	1444.76	1578.17	1397.34	1534.35	1410.66	1540.14	1627.55
YGR052W	191.885	154.457	169.834	126.073	164.424	146.322	179.116	207.712
YGR158C	7.91279	4.96791	5.90425	7.90311	5.33046	4.30359	7.25293	10.7243
YGR003W	18.1994	18.5168	21.1859	22.204	12.7111	22.1328	24.9122	22.2952
YGR219W	0	1.35489	0.347309	0.376338	0	0.922198	0	0
YGL247W	43.916	28.9042	40.9825	44.0316	37.7232	36.8879	43.2022	41.486
YGR170W	181.203	155.36	165.319	165.589	193.127	177.984	149.158	170.459
YGR246C	101.284	94.3903	84.7434	92.2029	95.1281	99.5974	103.433	100.187
YGL183C	2.76948	4.96791	5.55695	8.27945	2.05018	4.30359	1.89207	2.25774
YGR160W	0	0	0	0	0	0	0	0
YGR204C-A	7.91279	5.87117	5.20964	6.02142	10.2509	7.07019	3.15345	7.33766
YGR039W	1.18692	1.35489	2.77847	4.51606	3.28028	4.61099	4.09948	3.66883
YGL059W	158.652	140.005	157.678	159.944	148.843	139.559	146.951	150.14
YGL123W	405.135	394.723	371.273	376.715	501.473	330.762	387.243	375.632
YGL099W	11.4736	10.8391	4.86233	9.03212	7.38063	7.68499	10.4064	10.7243
YGR102C	105.636	101.165	126.768	112.902	100.869	101.134	90.1886	108.372
YGL233W	89.0189	92.1322	101.067	106.504	89.3876	106.975	99.649	105.267
YGL072C	1.18692	0.903257	0	0	0	0	0	0
YGL056C	125.418	159.876	142.049	152.041	139.412	144.785	124.561	138.287
YGR104C	28.8817	18.5168	22.9224	24.8383	27.4723	23.055	19.236	24.2707
YGR240C	125.813	152.65	139.618	194.567	142.692	150.011	166.817	139.133
YGR243W	2307.37	2386.86	2670.11	2299.43	2085.03	2074.33	2307.06	2303.74
YGR275W	62.9067	80.3898	83.7015	69.999	71.7561	69.1649	70.0066	74.2232
YGL088W	0.39564	0.451628	0	0	0.410035	0.922198	0	0
YGR020C	68.05	79.9382	74.6715	63.6012	77.0866	68.5501	75.0521	71.401
YGR100W	115.922	114.714	101.762	118.547	118.09	110.049	116.678	119.66
YGR231C	344.998	335.108	339.668	328.544	309.166	322.155	303.362	320.599
YGR215W	74.3803	65.4861	81.6176	78.2784	74.6264	68.2427	61.8076	70.8366
YGR018C	1.58256	1.80651	0.347309	1.12902	0	0.922198	2.52276	0.282218
YGL152C	0	0	0	0.376338	0.410035	0.307399	0	0
YGL212W	25.3209	31.614	19.4493	32.7414	26.2422	26.129	22.3895	36.6883
YGL066W	69.6326	81.2931	61.4737	61.7195	91.4378	82.9979	77.8902	78.7387
YGL060W	25.7166	20.3233	17.0181	26.3437	26.6523	24.2846	18.6053	23.4241
YGL185C	53.0157	62.7763	59.7372	70.3753	53.3046	60.2503	67.1685	60.959
YGR145W	13.8474	8.58094	10.7666	13.9245	9.02077	12.6034	14.8212	18.0619
YGL011C	213.25	230.33	188.589	194.943	203.377	192.125	197.091	190.215
YGR147C	125.418	145.424	153.163	145.267	118.91	135.871	114.47	136.311
YGR036C	13.4517	17.1619	13.1977	13.1718	18.0415	11.3738	15.4519	13.8287
YGL122C	308.203	353.173	325.776	377.091	349.35	353.202	343.095	319.188
YGL261C	0.39564	0.451628	2.43116	1.12902	1.23011	1.8444	1.26138	0.846653
YGL041C	0	0	0	0	0	0	0	0
YGR099W	44.7073	49.6791	52.0964	45.537	47.9741	46.7247	50.4552	46.0015
YGR046W	363.593	332.85	356.339	312.737	309.576	365.191	407.11	368.576
YGL188C-A	5.53896	10.3875	5.55695	3.38705	10.2509	3.99619	3.15345	5.07992
YGR216C	33.2337	37.4852	35.0782	25.591	34.853	32.8917	27.1197	29.0684
tG(UCC)G	0	0	0	0	0.82007	0	0	0.564435
YGR047C	55.3896	43.3563	43.0663	50.4294	43.0537	42.1137	57.3928	57.8546
YGR238C	75.1715	91.6806	62.1683	54.9454	76.2665	78.6943	58.3388	67.1678
YGR282C	786.532	744.735	658.498	697.355	728.632	732.226	751.467	697.924
YGL132W	1.9782	1.80651	0.694618	3.38705	1.23011	0.307399	0.315345	1.12887
tA(AGC)G	0	0	0	0	0	0.307399	0	0.282218
YGR169C	14.243	18.9684	17.3655	13.5482	20.5018	16.907	12.6138	13.8287
YGR063C	7.91279	9.03257	11.4612	7.15043	6.15053	7.99239	7.25293	10.7243
YGR256W	426.895	311.624	430.663	464.025	535.916	455.566	335.842	535.085
YGL036W	174.477	179.296	145.175	153.922	159.094	172.451	147.581	142.238
YGR192C	4418.5	3388.57	3583.19	4495.36	5405.49	3594.73	3340.45	4121.22
YGL191W	1197.6	1195.46	1185.71	1385.3	1272.34	1284.01	1423.78	1500.83
YGR051C	39.1683	42.9047	51.4017	48.1713	38.9533	39.9619	33.7419	37.2527
YGR013W	93.7666	126.908	112.875	109.891	114.81	103.286	114.786	113.451
YGR123C	5.53896	4.51628	2.08385	2.25803	2.46021	2.1518	3.46879	1.97552
YGL209W	47.4768	49.2275	60.7791	57.5798	49.2042	56.5615	48.8785	51.6458
YGL163C	109.592	120.585	113.57	136.235	110.709	104.208	110.055	99.3406
YGR296C-A	0	0	0	0	0	0	0	0
YGL178W	37.1901	42.0014	45.4975	44.7843	40.1834	43.3433	47.3017	40.0749
YGL092W	68.4457	59.1633	56.2641	56.8271	71.3461	72.5463	71.8986	57.0079
YGR132C	437.577	439.434	452.544	459.133	457.189	451.57	489.731	475.819
YGL208W	214.437	219.943	218.11	237.093	245.201	219.791	195.829	213.074
tL(GAG)G	1.58256	3.1614	2.43116	3.01071	1.23011	2.4592	0.63069	2.53996
YGR059W	12.6605	10.3875	7.6408	8.27945	13.5312	7.37759	9.77569	9.5954
YGR114C	0	0	0.347309	0	0.410035	0	0	0
YGR128C	5.9346	4.06466	2.77847	9.7848	6.56056	4.30359	8.82966	7.61987
YGL246C	17.0125	17.6135	24.6589	21.4513	13.5312	23.055	23.6509	28.7862
YGL190C	246.088	250.202	252.494	192.309	223.879	242.846	248.807	216.179
YGR033C	98.9099	92.5838	89.6057	95.9663	88.5676	94.0642	83.251	89.463
YGL112C	46.6855	41.0982	46.1921	50.4294	40.1834	43.6507	45.725	43.4615
YGL001C	28.0904	28.9042	29.174	19.9459	25.4222	23.055	28.6964	27.6573
YGR168C	37.1901	54.1954	48.276	42.5263	43.0537	50.1061	45.4097	39.5105
YGL093W	66.4675	79.9382	73.9768	64.3539	60.2752	74.0833	75.0521	65.7567
YGR120C	12.2648	10.8391	10.072	12.0428	13.9412	10.1442	13.2445	12.1354
YGR027C	122.253	95.7452	80.5757	91.0739	118.91	110.664	125.507	112.04
YGL259W	18.9907	11.2907	11.1139	13.5482	13.1211	15.0626	11.3524	11.0065
YGR294W	0.39564	1.35489	0.694618	0.376338	1.23011	0.307399	2.20741	0.564435
YGR124W	73.9846	68.6475	75.0188	69.6226	64.3755	67.6279	76.3135	62.6523
YGL103W	17.8038	16.2586	22.9224	23.333	20.9118	20.5958	25.2276	25.6818
YGL062W	1472.97	1548.18	1580.26	1839.92	1585.2	1623.68	1680.79	1691.33
YGR049W	16.2212	21.6782	19.4493	13.5482	17.2215	15.9848	17.0286	21.7308
snR39	1.9782	1.35489	2.08385	3.01071	2.05018	0.922198	2.8381	3.10439
YGR076C	76.3585	73.1638	76.0607	68.8699	66.0156	55.3319	64.961	61.5234
YGL161C	201.776	206.846	235.476	235.588	276.774	216.409	222.318	241.86
YGR062C	24.9253	25.7428	23.2697	25.591	33.2128	26.129	17.9747	27.9395
tV(AAC)G1	1.58256	0.903257	1.04193	0.752677	0.82007	0.307399	1.89207	1.69331
YGL237C	55.3896	62.7763	52.4437	49.6767	60.6852	47.9543	53.2933	57.5724
YGR024C	125.022	137.747	165.666	139.622	123.831	150.626	164.295	146.189
YGR184C	200.589	205.943	175.738	184.406	184.926	202.576	181.639	191.344
YGR292W	17.0125	12.6456	12.8504	18.4406	15.9914	18.444	14.5059	13.2642
YGR151C	0	0	0	0	0	0	0	0
YGL034C	1.9782	2.70977	1.04193	2.63437	0.82007	2.1518	1.89207	1.41109
YGL067W	22.9471	18.9684	20.1439	21.075	27.8824	22.4402	16.7133	23.9885
YGR072W	133.726	131.424	155.247	150.159	136.132	131.874	134.652	155.784
YGL229C	39.9596	31.1624	37.5094	35.3758	36.9032	35.6583	35.3186	35.8416
YGR055W	261.518	235.75	273.332	283.383	164.424	271.741	255.114	185.699
YGL044C	36.3989	46.9693	43.7609	50.8057	43.4637	40.5767	43.2022	34.995
YGL054C	202.568	193.297	210.122	200.212	215.678	203.806	191.73	224.645
YGL119W	20.9689	21.2265	19.7966	15.4299	21.7319	15.6774	19.236	13.5464
YGR068W-A	0	0	0	0	0	0	0	0
YGR206W	46.6855	74.9703	84.7434	72.257	74.2163	64.8613	50.1398	72.5299
YGR121W-A	4.35204	9.93582	9.03004	6.77409	12.7111	2.7666	4.09948	7.05544
YGL130W	65.6762	64.1312	62.5156	62.0959	51.2544	58.7133	63.3843	59.8301
YGL042C	13.8474	11.7423	23.2697	16.9352	14.3512	15.0626	14.8212	15.522
YGR090W	12.6605	10.3875	6.94618	13.1718	10.2509	11.6812	11.6678	7.33766
YGR221C	68.8413	70.454	74.6715	79.7838	72.1662	62.4021	77.2595	72.8121
YGR143W	195.05	187.877	205.607	174.997	198.047	180.136	196.46	168.484
tR(UCU)G1	0	0	0.694618	0.376338	1.64014	0.307399	0.63069	0.846653
YGL218W	0	0	0	0	0	0	0	0
YGL198W	43.1247	46.9693	56.6114	40.6446	42.6436	47.9543	37.2107	42.8971
YGL083W	70.8195	88.9708	108.013	89.5686	86.5174	88.531	87.6659	84.1008
tC(GCA)G	0	0.451628	0	2.63437	0	1.8444	0.63069	0.564435
YGR071C	39.9596	36.1303	44.4556	40.2682	34.4429	45.1877	41.6255	45.7192
YGR259C	0	0	0	0	0	0	0	0.282218
YGR058W	24.9253	18.5168	18.0601	15.4299	14.3512	18.1366	20.8128	16.9331
YGL195W	79.1279	70.454	77.1026	80.5364	75.0364	76.2351	82.9357	70.5544
YGL192W	0	0	0	0	0	0	0	0
YGL206C	120.274	145.424	142.049	128.708	138.182	130.03	155.15	126.433
YGR060W	47.4768	37.0335	35.7728	38.0102	27.0623	32.5843	40.0488	37.8172
YGL257C	50.2462	49.2275	55.5695	59.8378	67.6558	65.1687	57.0774	55.8791
YGL236C	13.8474	7.67768	15.9762	15.0535	15.5813	12.6034	12.9291	17.7797
YGR138C	18.5951	17.6135	25.7009	25.2147	19.2716	25.5142	24.5969	17.2153
YGR015C	16.2212	8.58094	9.37735	12.7955	14.3512	13.833	10.4064	11.2887
YGL023C	69.2369	72.2605	65.6414	59.8378	75.4465	66.7057	64.3303	60.959
YGL144C	15.8256	11.7423	19.102	14.3009	11.0709	18.7514	16.7133	19.473
YGL071W	45.4986	60.9698	58.3479	60.5905	54.1246	43.6507	46.0403	52.2102
tK(CUU)G3	1.18692	0	0	0.376338	0.410035	0	0	0
YGR080W	30.8599	38.3884	29.174	39.1392	25.8322	29.5103	30.9038	34.1483
YGL116W	30.0686	23.4847	31.2578	32.3651	26.6523	40.8841	37.8414	28.7862
YGR035C	75.1715	75.8736	71.5457	65.4829	49.2042	61.7873	48.2478	37.8172
YGL201C	32.4425	33.4205	28.132	40.6446	36.9032	30.1251	31.2191	32.7372
YGR212W	13.8474	11.2907	12.5031	14.3009	15.9914	14.4478	16.0826	12.6998
YGR154C	93.371	99.8099	113.57	95.2136	94.7181	93.4494	102.172	101.881
YGL241W	22.5515	23.9363	23.9643	31.6124	21.3218	23.9772	24.2816	31.3261
YGL262W	2.76948	3.61303	1.04193	2.63437	2.05018	0.614799	1.26138	1.97552
YGR247W	53.807	54.1954	58.6952	54.5691	61.5053	52.2579	48.2478	59.2657
YGR199W	49.8506	49.2275	47.9287	33.8705	54.1246	44.8803	48.8785	43.4615
YGL260W	1.18692	0.451628	0.347309	0.752677	0.82007	0.922198	1.26138	0.282218
YGR179C	13.8474	16.7102	19.7966	17.3116	15.1713	16.2922	17.9747	16.6508
YGR011W	13.0561	9.93582	10.7666	6.77409	8.61074	11.6812	11.0371	9.87761
YGL111W	22.1558	23.4847	25.0063	31.9888	22.5519	25.2068	24.5969	31.0439
[truncated: 5,128 more rows]
