# Supplementary material for: Deep learning reveals endogenous sterols as allosteric modulators of the GPCR–Gα interface
Source: eLife. 2025 Dec 8;14:RP106397. doi: 10.7554/eLife.106397 (PMC12685305; doi:10.7554/eLife.106397)
Supplement: Supplementary file 8. [file elife-106397-supp8.xlsx]

## Sheet: Supplementary File 8
Genes	Condition1_mean	Condition2_mean	M	D	prob	ranking	Length	GC	Chrom	GeneStart	GeneEnd	Biotype	Status
snR55	66.2791	254.963	-1.94366	188.684	0.917874	-188.694	98	36.73	XII	794697	794794	snoRNA	Down		Condition1	Control_Alpha
YER131W	646.958	1279.49	-0.983831	632.537	0.905677	-632.538	360	43.89	V	423952	424311	protein_coding	Down		Condition2	Control_Untreated
YDR382W	1925.48	3516.82	-0.869054	1591.34	0.899616	-1591.34	333	47.75	IV	1239492	1239824	protein_coding	Down
tH(GUG)E2	90.2132	226.326	-1.32699	136.112	0.884684	-136.119	72	47.22	V	434541	434612	tRNA	Down
YDL130W	528.994	927.301	-0.809786	398.307	0.881653	-398.308	321	42.44	IV;IV	NA	NA	protein_coding	Down
YOL121C	300.77	544.43	-0.856087	243.66	0.875	-243.662	435	37.45	XV;XV	NA	NA	protein_coding	Down
YLR185W	483.068	834.099	-0.787993	351.031	0.873374	-351.032	267	39.3	XII;XII	NA	NA	protein_coding	Down
YOR234C	211.929	392.298	-0.888366	180.368	0.869234	-180.371	324	37.72	XV;XV	NA	NA	protein_coding	Down
YCR031C	1441.17	2311.8	-0.681777	870.632	0.866499	-870.633	414	39.39	III;III	NA	NA	protein_coding	Down
YKL180W	535.01	873.006	-0.706426	337.996	0.860955	-337.997	555	38.1	XI;XI	NA	NA	protein_coding	Down
snR48	16.4231	86.5245	-2.39738	70.1014	0.856446	-70.1424	113	28.32	VII	609584	609696	snoRNA	Down
tG(GCC)P1	52.2765	137.708	-1.39738	85.4316	0.85408	-85.443	71	57.75	XVI	572269	572339	tRNA	Down
YNL178W	581.386	928.593	-0.67555	347.207	0.853933	-347.208	723	43.29	XIV	302680	303402	protein_coding	Down
YJR047C	50.8979	132.931	-1.385	82.0327	0.850384	-82.0444	474	45.78	X	524908	525381	protein_coding	Down
snR87	178.771	318.932	-0.835137	140.161	0.849941	-140.164	109	35.78	XI	431030	431138	snoRNA	Down
YFR031C-A	314.154	521.17	-0.730282	207.016	0.849349	-207.017	765	45.29	VI;VI	NA	NA	protein_coding	Down
YAL037C-A	129.707	245.308	-0.919332	115.6	0.848758	-115.604	93	32.26	I	73426	73518	protein_coding	Down
snR72	37.8738	110.853	-1.54938	72.9796	0.845506	-72.9961	98	36.73	XIII	298554	298651	snoRNA	Down
snR76	51.0775	129.566	-1.34293	78.4888	0.84314	-78.5003	109	47.71	XIII	297725	297833	snoRNA	Down
YIL162W	308.142	502.078	-0.704317	193.936	0.843066	-193.937	1599	41.59	IX	37385	38983	protein_coding	Down
YBR048W	734.839	1120.96	-0.609235	386.121	0.840405	-386.122	471	38.49	II;II	NA	NA	protein_coding	Down
YMR105C	2997.52	4403.9	-0.555013	1406.38	0.840331	-1406.38	1710	41.17	XIII	475897	477606	protein_coding	Down
YMR242W-A	0.463954	48.2828	-6.70139	47.8189	0.839444	-48.2861	90	47.78	XIII	754297	754386	protein_coding	Down
YHL033C	93.8739	185.992	-0.986446	92.1183	0.836561	-92.1236	771	45.65	VIII	35255	36025	protein_coding	Down
YKR094C	376.438	592.307	-0.653933	215.869	0.836413	-215.87	387	36.29	XI;XI	NA	NA	protein_coding	Down
YLR075W	459.774	704.668	-0.61602	244.894	0.834418	-244.895	666	44.14	XII	282927	283592	protein_coding	Down
YGL188C-A	164.523	285.074	-0.793051	120.552	0.833752	-120.554	141	33.33	VII	148824	148964	protein_coding	Down
YDL081C	2141.99	3116.95	-0.541182	974.958	0.832422	-974.958	321	46.73	IV	309802	310122	protein_coding	Down
YFR015C	1109.82	1631.84	-0.556171	522.019	0.832274	-522.02	2127	42.45	VI	174265	176391	protein_coding	Down
tP(UGG)F	38.6628	105.619	-1.44985	66.9559	0.831535	-66.9716	72	55.34	VI;VI	NA	NA	tRNA	Down
YOR077W	51.7716	122.779	-1.24583	71.0076	0.82976	-71.0185	699	43.78	XV	471899	472597	protein_coding	Down
YLR340W	525.715	790.188	-0.587914	264.472	0.827839	-264.473	939	44.62	XII	805887	806825	protein_coding	Down
YGL076C	547.907	818.837	-0.579645	270.93	0.825843	-270.931	735	36.34	VII;VII;VII	NA	NA	protein_coding	Down
tF(GAA)P1	50.8442	119.054	-1.22745	68.2093	0.825473	-68.2203	73	48.91	XVI;XVI	NA	NA	tRNA	Down
YER011W	82.4806	163.31	-0.985481	80.8289	0.825473	-80.8349	765	47.06	V	175248	176012	protein_coding	Down
tK(CUU)G1	0.463954	44.6451	-6.58838	44.1811	0.825399	-44.6697	73	54.79	VII	122269	122341	tRNA	Down
tI(AAU)G	0.463954	44.0418	-6.56875	43.5778	0.822664	-44.0701	74	58.11	VII	739122	739195	tRNA	Down
snR75	10.4259	61.0316	-2.54938	50.6057	0.818081	-50.6699	89	32.58	XIII	297918	298006	snoRNA	Down
YHR087W	9301.17	13046.1	-0.488131	3744.89	0.817785	-3744.89	336	44.05	VIII	280820	281155	protein_coding	Down
YIL133C	193.314	311.424	-0.687935	118.11	0.81675	-118.112	600	39.66	IX;IX	NA	NA	protein_coding	Down
tP(UGG)M	141.764	241.414	-0.768023	99.6505	0.816011	-99.6534	72	55.34	XIII;XIII	NA	NA	tRNA	Down
YOL120C	724.462	1043.76	-0.526809	319.299	0.813646	-319.299	561	38.29	XV;XV	NA	NA	protein_coding	Down
YLR011W	72.4928	143.34	-0.983529	70.8469	0.811872	-70.8537	576	42.19	XII	169103	169678	protein_coding	Down
YDL075W	995.737	1416.72	-0.508718	420.983	0.810615	-420.983	342	35.52	IV;IV	NA	NA	protein_coding	Down
YAL005C	1735.08	2428.97	-0.485347	693.895	0.810541	-693.895	1929	44.06	I	139503	141431	protein_coding	Down
YJL191W	93.4583	169.337	-0.857505	75.8789	0.80751	-75.8838	417	40.36	X;X	NA	NA	protein_coding	Down
YMR242C	442.458	641.751	-0.536475	199.294	0.804332	-199.294	518	41.7	XIII	753225	753742	protein_coding	Down
YJL158C	568.411	813.184	-0.516648	244.773	0.803371	-244.774	684	46.78	X	122265	122948	protein_coding	Down
tP(UGG)O3	12.8876	60.3535	-2.22745	47.4659	0.802558	-47.5182	72	58.1	XV;XV	NA	NA	tRNA	Down
YCL042W	157.229	253.485	-0.689034	96.2561	0.802262	-96.2585	360	51.67	III	50584	50943	protein_coding	Down
ETS2-2	12999.5	792.891	4.03519	12206.6	0.980115	12206.6	211	31.75	XII	460712	460922	rRNA	Up
RDN5-1	2377.28	754.17	1.65635	1623.11	0.945816	1623.11	121	52.07	XII	459676	459796	rRNA	Up
tL(UAA)K	220.93	12.9329	4.09447	207.997	0.945742	208.038	84	58.33	XI	84208	84291	tRNA	Up
ETS2-1	303.439	56.6351	2.42164	246.804	0.936576	246.816	211	31.75	XII	451575	451785	rRNA	Up
tV(CAC)H	305.065	59.5268	2.35751	245.539	0.93495	245.55	73	53.42	VIII	475706	475778	tRNA	Up
tT(UGU)G2	257.752	45.2651	2.50951	212.487	0.932954	212.502	72	47.22	VII	1004216	1004287	tRNA	Up
tA(AGC)L	101.688	0.543182	7.54851	101.145	0.926005	101.427	73	64.38	XII	656934	657006	tRNA	Up
YLR466C-B	1046.87	445.688	1.23198	601.182	0.923344	601.183	117	47.01	XII	1071594	1071710	protein_coding	Up
YGL007C-A	362.63	112.382	1.69008	250.248	0.923048	250.254	87	29.89	VII	482941	483027	protein_coding	Up
RNA170	702.794	282.84	1.31311	419.953	0.920831	419.956	169	45.56	XIII	667288	667456	ncRNA	Up
tY(GUA)J2	210.326	43.4545	2.27505	166.871	0.919722	166.887	75	51.69	X;X	NA	NA	tRNA	Up
tK(CUU)M	88.9774	0.543182	7.35586	88.4342	0.913661	88.7396	73	54.79	XIII	480621	480693	tRNA	Up
snR6	11731.4	6013.8	0.964027	5717.6	0.913291	5717.6	112	39.29	XII	366235	366346	snRNA	Up
tY(GUA)D	222.698	57.9394	1.94247	164.758	0.912626	164.77	75	51.69	IV;IV	NA	NA	tRNA	Up
tV(UAC)D	163.011	29.3612	2.47299	133.65	0.911886	133.672	74	55.41	IV	488797	488870	tRNA	Up
tW(CCA)P	1237.21	588.447	1.07211	648.763	0.910999	648.764	72	44.34	XVI;XVI	NA	NA	tRNA	Up
tV(AAC)E2	125.393	14.6806	3.09447	110.712	0.906786	110.756	74	52.7	V	469457	469530	tRNA	Up
tL(UAG)J	147.107	26.4967	2.47299	120.611	0.906047	120.636	82	45.54	X;X	NA	NA	tRNA	Up
YGL258W-A	253.787	88.209	1.52462	165.578	0.903607	165.585	234	37.61	VII	9162	9395	protein_coding	Up
snR161	184.429	53.9808	1.77255	130.448	0.896215	130.46	161	40.99	II	307185	307345	snoRNA	Up
tI(UAU)L	292.354	119.054	1.29611	173.301	0.896067	173.306	73	50.38	XII;XII	NA	NA	tRNA	Up
tH(GUG)G1	141.764	30.1768	2.23198	111.587	0.89555	111.609	72	47.22	VII	110625	110696	tRNA	Up
tW(CCA)K	708.818	362.121	0.968943	346.697	0.895476	346.698	72	44.34	XI;XI	NA	NA	tRNA	Up
tN(GUU)C	238.246	88.0835	1.43551	150.163	0.894737	150.17	74	54.05	III	127716	127789	tRNA	Up
tK(UUU)P	470.309	223.225	1.07511	247.084	0.893406	247.086	73	50	XVI;XVI	NA	NA	tRNA	Up
YDR078C	1452.62	806.689	0.848569	645.927	0.892593	645.928	672	34.23	IV	602198	602869	protein_coding	Up
snR3	1984.96	1125.56	0.818462	859.394	0.892445	859.395	194	38.14	X	663749	663942	snoRNA	Up
YLR162W-A	1954.01	1103.61	0.824208	850.399	0.892371	850.399	189	40.21	XII	490406	490594	protein_coding	Up
tW(CCA)M	438.178	211.237	1.05265	226.941	0.888971	226.944	72	44.34	XIII;XIII	NA	NA	tRNA	Up
tQ(UUG)D1	231.977	90.5303	1.35751	141.447	0.887567	141.453	72	51.39	IV	520972	521043	tRNA	Up
snR78	245.309	99.8955	1.29611	145.413	0.887345	145.419	87	27.59	XIII	297278	297364	snoRNA	Up
snR61	515.504	265.555	0.95697	249.949	0.886827	249.95	90	28.89	XII	794486	794575	snoRNA	Up
tK(UUU)O	228.799	89.2901	1.35751	139.509	0.886753	139.516	73	50	XV;XV	NA	NA	tRNA	Up
snR35	2542.65	1469.79	0.790726	1072.86	0.886606	1072.86	204	39.22	XV	759326	759529	snoRNA	Up
tE(UUC)E2	296.415	135.795	1.12618	160.619	0.88291	160.623	72	55.56	V	354934	355005	tRNA	Up
tV(AAC)J	100.314	14.6806	2.77255	85.6337	0.88291	85.6786	74	52.7	X	378360	378433	tRNA	Up
RDN5-6	1924.83	1122.28	0.778305	802.556	0.882096	802.557	121	52.07	XII	489349	489469	rRNA	Up
tW(CCA)G1	244.864	105.619	1.21312	139.246	0.881727	139.251	72	44.34	VII;VII	NA	NA	tRNA	Up
snR47	777.942	438.935	0.825657	339.008	0.879953	339.009	99	30.3	IV	541602	541700	snoRNA	Up
tI(UAU)D	317.776	148.817	1.09447	168.96	0.87914	168.963	73	50.38	IV;IV	NA	NA	tRNA	Up
tL(UAG)L1	158.423	52.9933	1.5799	105.43	0.878548	105.442	82	46.53	XII;XII	NA	NA	tRNA	Up
tK(CUU)P	63.5553	0.543182	6.87043	63.0121	0.877144	63.3856	73	54.79	XVI	582062	582134	tRNA	Up
tK(UUU)D	521.153	282.752	0.88217	238.401	0.875074	238.403	73	50	IV;IV	NA	NA	tRNA	Up
tK(UUU)G1	139.822	44.6451	1.64701	95.1766	0.870787	95.1908	73	50	VII;VII	NA	NA	tRNA	Up
tG(GCC)G2	117.622	30.6018	1.94247	87.0203	0.869604	87.0419	71	57.75	VII	930953	931023	tRNA	Up
tM(CAU)Q2	59.4812	0.543182	6.77486	58.9381	0.868938	59.3262	78	26.92	Mito	85035	85112	tRNA	Up
tE(UUC)K	115.988	30.1768	1.94247	85.8116	0.868421	85.8336	72	55.56	XI	141018	141089	tRNA	Up
tC(GCA)G	90.2132	15.0884	2.5799	75.1248	0.867756	75.1691	72	54.17	VII	707108	707179	tRNA	Up
tD(GUC)G1	90.2132	15.0884	2.5799	75.1248	0.867756	75.1691	72	56.94	VII	531610	531681	tRNA	Up
tH(GUG)E1	180.426	75.4419	1.25797	104.985	0.865464	104.992	72	47.22	V	207357	207428	tRNA	Up
snR9	4629.61	2951.19	0.649594	1678.42	0.864947	1678.42	187	37.97	XV	407948	408134	snoRNA	Up
YCL001W-B	236.525	110.766	1.09447	125.759	0.86406	125.764	255	36.86	III	113770	114024	protein_coding	Up
YAL026C-A	114.4	32.2437	1.82699	82.1559	0.862729	82.1762	438	33.33	I	95386	95823	protein_coding	Up
snR62	2625.98	1683.86	0.64108	942.114	0.85992	942.115	100	23	XV	409765	409864	snoRNA	Up
tM(CAU)P	154.651	60.3535	1.35751	94.2977	0.859403	94.3075	72	65.28	XVI	338848	338919	tRNA	Up
YPL205C	629.363	377.866	0.73602	251.498	0.857629	251.499	345	35.07	XVI	163922	164266	protein_coding	Up
snR39B	77.3256	11.3163	2.77255	66.0093	0.856076	66.0675	96	38.54	VII	366374	366469	snoRNA	Up
tR(UCU)M2	128.876	45.2651	1.50951	83.6109	0.856002	83.6245	72	54.17	XIII	131825	131896	tRNA	Up
YCR095W-A	140.061	54.6598	1.35751	85.4017	0.850754	85.4125	159	30.82	III	289639	289797	protein_coding	Up
RUF5-2	2480.52	1623.42	0.611601	857.094	0.850606	857.094	710	34.08	VIII	214407	215116	ncRNA	Up
snR190	195.349	91.4832	1.09447	103.866	0.850606	103.871	190	40	X	139761	139950	snoRNA	Up
tD(GUC)J1	51.5504	0.543182	6.56841	51.0072	0.849349	51.4284	72	56.94	X	204735	204806	tRNA	Up
tE(UUC)G3	51.5504	0.543182	6.56841	51.0072	0.849349	51.4284	72	55.56	VII	541850	541921	tRNA	Up
tE(UUC)I	51.5504	0.543182	6.56841	51.0072	0.849349	51.4284	72	55.56	IX	370417	370488	tRNA	Up
tG(GCC)D2	418.212	244.814	0.772546	173.397	0.848093	173.399	71	57.75	IV	992832	992902	tRNA	Up
snR14	736.526	461.704	0.673768	274.822	0.847723	274.823	160	38.75	V	167427	167586	snRNA	Up
tF(GAA)B	50.8442	0.543182	6.54851	50.3011	0.847132	50.7255	73	50.55	II;II	NA	NA	tRNA	Up
tM(CAU)J1	101.688	29.7634	1.77255	71.9251	0.846984	71.9469	73	52.05	X	391043	391115	tRNA	Up
RUF20	402.163	235.42	0.772546	166.743	0.846393	166.745	443	30.7	VI	131061	131503	ncRNA	Up
snR60	544.253	334.266	0.703283	209.988	0.845875	209.989	104	31.73	X	349130	349233	snoRNA	Up
YNL109W	122.361	45.7626	1.41891	76.5988	0.844619	76.612	546	38.1	XIV	418964	419509	protein_coding	Up
YBR209W	411.431	245.969	0.742172	165.462	0.842031	165.463	318	42.14	II	642583	642900	protein_coding	Up
YLR264C-A	2656.83	1792.04	0.568106	864.793	0.840479	864.793	117	29.91	XII	673828	673944	protein_coding	Up
YDR029W	2739.54	1851.99	0.564854	887.545	0.83804	887.545	315	33.97	IV	501100	501414	protein_coding	Up
YHL030W-A	100.423	32.9201	1.60905	67.5028	0.837892	67.5219	462	47.62	VIII	39074	39535	protein_coding	Up
YHR007C-A	957.978	628.682	0.607661	329.296	0.837079	329.296	216	39.35	VIII	122550	122765	protein_coding	Up
tN(GUU)N1	326.021	190.848	0.772546	135.174	0.836192	135.176	74	54.05	XIV	102716	102789	tRNA	Up
tY(GUA)O	74.2326	14.4848	2.35751	59.7477	0.835305	59.7942	75	51.69	XV;XV	NA	NA	tRNA	Up
YOR032W-A	161.576	75.6671	1.09447	85.9088	0.835009	85.9158	201	39.8	XV	392176	392376	protein_coding	Up
YPR150W	259.53	147.762	0.812623	111.768	0.834196	111.771	522	41.57	XVI	830999	831520	protein_coding	Up
YPL148C	183.093	93.652	0.967193	89.4408	0.832717	89.446	522	38.12	XVI	272294	272815	protein_coding	Up
YIR018C-A	497.573	314.888	0.660071	182.686	0.831756	182.687	138	35.51	IX	385564	385701	protein_coding	Up
tK(UUU)L	114.4	44.6451	1.35751	69.7545	0.831387	69.7677	73	50	XII;XII	NA	NA	tRNA	Up
YJR162C	81.9519	21.6654	1.91939	60.2866	0.82976	60.3171	351	37.04	X	744911	745261	protein_coding	Up
YMR321C	64.1948	10.2487	2.64701	53.9461	0.827839	54.011	318	42.77	XIII	917579	917896	protein_coding	Up
snR79	121.512	51.7316	1.23198	69.7801	0.827321	69.7909	84	34.52	XII	348427	348510	snoRNA	Up
tD(GUC)N	156.829	76.5045	1.03558	80.3249	0.827247	80.3316	71	56.34	XIV	519099	519169	tRNA	Up
snR189	1767.44	1218.57	0.536478	548.876	0.827099	548.876	189	37.04	III	178610	178798	snoRNA	Up
snR37	822.135	548.811	0.583068	273.325	0.826064	273.326	386	32.12	X	228094	228479	snoRNA	Up
YNL145W	190.34	102.137	0.898077	88.2032	0.825917	88.2078	117	45.3	XIV	352414	352530	protein_coding	Up
YNL143C	505.273	326.185	0.63137	179.087	0.825621	179.088	393	37.4	XIV	356794	357186	protein_coding	Up
YJL009W	127.694	56.4776	1.17694	71.2161	0.824069	71.2258	327	39.45	X	419855	420181	protein_coding	Up
RUF5-1	6974.99	4905.47	0.5078	2069.52	0.823329	2069.52	710	34.08	VIII	212409	213118	ncRNA	Up
YLL020C	269.882	159.759	0.756426	110.122	0.822886	110.125	306	33.01	XII	105556	105861	protein_coding	Up
YNL067W-A	44.1861	0.543182	6.34601	43.6429	0.82259	44.1018	147	33.33	XIV	498538	498684	protein_coding	Up
tK(CUU)K	88.9774	29.7634	1.5799	59.214	0.820742	59.2351	73	54.79	XI	202999	203071	tRNA	Up
YOR082C	70.5427	15.8825	2.15106	54.6602	0.820003	54.7025	342	36.84	XV	479296	479637	protein_coding	Up
YDL221W	588.347	391.642	0.587132	196.705	0.81749	196.706	552	48.19	IV	62011	62562	protein_coding	Up
snR42	441.483	287.84	0.617091	153.643	0.816307	153.644	351	35.61	XI	559016	559366	snoRNA	Up
YGL042C	339.626	216.563	0.649163	123.064	0.812389	123.065	306	37.91	VII	418288	418593	protein_coding	Up
YAR035C-A	652.972	442.592	0.561042	210.379	0.811872	210.38	81	44.44	I	192337	192417	protein_coding	Up
tV(UAC)B	300.943	190.848	0.657069	110.095	0.807067	110.097	74	55.41	II	326792	326865	tRNA	Up
YER091C-A	50.1571	4.89353	3.35751	45.2636	0.806845	45.388	222	44.59	V	342390	342611	protein_coding	Up
tD(GUC)D	64.438	15.0884	2.09447	49.3496	0.805293	49.394	72	56.94	IV	568964	569035	tRNA	Up
tQ(UUG)D2	64.438	15.0884	2.09447	49.3496	0.805293	49.394	72	51.39	IV	645153	645224	tRNA	Up
YCL067C	1105.28	782.594	0.498076	322.686	0.803297	322.687	633	35.07	III	12386	13018	protein_coding	Up
YNL134C	9585.09	6948.5	0.464091	2636.59	0.803223	2636.59	1131	43.85	XIV	372451	373581	protein_coding	Up
ITS2-2	8543.15	6213.81	0.459289	2329.33	0.803001	2329.33	232	38.79	XII	464319	464550	rRNA	Up
YDR048C	61.8605	13.7951	2.16486	48.0654	0.802853	48.1141	315	33.33	IV	553084	553398	protein_coding	Up
YHR022C-A	433.023	289.697	0.579901	143.326	0.802779	143.328	90	40	VIII	151217	151306	protein_coding	Up
tL(UAA)D	77.3256	25.8658	1.5799	51.4598	0.802632	51.4841	84	58.33	IV	519743	519826	tRNA	Up
YKL042W	142.755	75.6077	0.916936	67.1473	0.802188	67.1535	1092	38.83	XI	358475	359566	protein_coding	Up
YER076W-A	189.314	109.261	0.79301	80.0537	0.801966	80.0577	348	37.93	V	313390	313737	protein_coding	Up
YKL183C-A	130.691	66.3039	0.978997	64.3873	0.800857	64.3947	213	31.46	XI	98395	98607	protein_coding	Up
YDL246C	68.2539	19.2187	1.8284	49.0352	0.800414	49.0692	1074	44.79	IV	8683	9756	protein_coding	Up
tG(GCC)F1	39.2073	0.543182	6.17355	38.6642	0.800044	39.1539	71	57.75	VI	162228	162298	tRNA	Up
tG(GCC)P2	39.2073	0.543182	6.17355	38.6642	0.800044	39.1539	71	57.75	XVI	860379	860449	tRNA	Up
