# Supplementary material for: Deep learning reveals endogenous sterols as allosteric modulators of the GPCR–Gα interface
Source: eLife. 2025 Dec 8;14:RP106397. doi: 10.7554/eLife.106397 (PMC12685305; doi:10.7554/eLife.106397)
Supplement: Supplementary file 9. [file elife-106397-supp9.xlsx]

## Sheet: Supplementary File 9
Gene	Condition1_mean	Condition2_mean	M	D	prob	ranking	Length	GC	Chrom	GeneStart	GeneEnd	Biotype	Status
tR(ACG)L	0.458124	75.4874	-7.36435	75.0293	0.893279	-75.3899	73	58.9	XII	374355	374427	tRNA	Down		Condition1	LST_Untreated
tV(AAC)M1	0.458124	74.4673	-7.34473	74.0092	0.892024	-74.3728	74	52.7	XIII	372445	372518	tRNA	Down		Condition2	Control_Untreated
tY(GUA)F2	0.458124	73.4744	-7.32536	73.0163	0.890473	-73.3828	75	52.81	VI;VI	NA	NA	tRNA	Down
tP(UGG)F	12.7257	107.15	-3.07382	94.4245	0.88774	-94.4746	72	55.34	VI;VI	NA	NA	tRNA	Down
snR48	8.10839	87.7792	-3.43639	79.6708	0.874298	-79.7449	113	28.32	VII	609584	609696	snoRNA	Down
YER011W	59.8855	165.678	-1.4681	105.792	0.869941	-105.802	765	47.06	V	175248	176012	protein_coding	Down
tH(GUG)E2	101.805	229.608	-1.17336	127.802	0.863959	-127.808	72	47.22	V	434541	434612	tRNA	Down
tP(UGG)M	114.531	244.915	-1.09654	130.384	0.863072	-130.388	72	55.34	XIII;XIII	NA	NA	tRNA	Down
YJR047C	44.4593	134.858	-1.60089	90.3988	0.859453	-90.413	474	45.78	X	524908	525381	protein_coding	Down
tR(UCU)K	25.4513	107.15	-2.07382	81.6989	0.858198	-81.7252	72	54.17	XI	162487	162558	tRNA	Down
tS(AGA)J	0.458124	53.7618	-6.8747	53.3037	0.852142	-53.7451	82	53.66	X	524012	524093	tRNA	Down
tS(AGA)D3	0.458124	53.114	-6.85721	52.6559	0.850739	-53.1005	83	54.22	IV	1305630	1305712	tRNA	Down
YLR407W	418.78	680.2	-0.699766	261.42	0.849705	-261.421	687	42.65	XII	932967	933653	protein_coding	Down
YNL130C-A	43.6309	119.958	-1.45911	76.3274	0.840177	-76.3413	147	35.37	XIV	381245	381391	protein_coding	Down
YDL045W-A	365.863	585.499	-0.678364	219.636	0.840103	-219.637	288	39.93	IV	372248	372535	protein_coding	Down
YBR126W-A	97.3791	196.997	-1.01649	99.6176	0.839143	-99.6228	207	49.76	II	490850	491056	protein_coding	Down
YBL100W-C	397.041	624.533	-0.653489	227.492	0.836411	-227.493	120	35.83	II	28427	28546	protein_coding	Down
YNL103W-A	152.708	269.406	-0.819007	116.698	0.834047	-116.701	90	34.44	XIV	426719	426808	protein_coding	Down
YAL037C-A	137.93	248.865	-0.851428	110.935	0.833087	-110.938	93	32.26	I	73426	73518	protein_coding	Down
snR17b	149.028	262.251	-0.815359	113.222	0.831758	-113.225	332	38.96	XVI;XVI	NA	NA	snoRNA	Down
tC(GCA)P1	38.177	107.15	-1.48886	68.9732	0.830945	-68.9893	72	54.17	XVI	435893	435964	tRNA	Down
YMR252C	563.323	846.317	-0.587235	282.993	0.82873	-282.994	405	40	XIII	775315	775719	protein_coding	Down
tI(AAU)E1	37.1452	104.254	-1.48886	67.1091	0.827105	-67.1256	74	58.11	V	443202	443275	tRNA	Down
YMR315W-A	118.773	214.3	-0.851428	95.5275	0.82127	-95.5313	108	48.15	XIII	904286	904393	protein_coding	Down
YNL097C-B	59.5934	134.404	-1.17336	74.8111	0.820236	-74.8203	123	39.84	XIV	440797	440919	protein_coding	Down
YDR034W-B	39739.3	55529.7	-0.482692	15790.4	0.81226	-15790.4	156	41.67	IV	521314	521469	protein_coding	Down
snR55	158.941	258.66	-0.702565	99.7189	0.80325	-99.7214	98	36.73	XII	794697	794794	snoRNA	Down
YBR076C-A	631.422	903.983	-0.517691	272.561	0.80325	-272.562	267	40.45	II	391351	391617	protein_coding	Down
YLR185W	590.242	846.194	-0.519681	255.952	0.801182	-255.952	267	39.3	XII;XII	NA	NA	protein_coding	Down
tY(GUA)J1	109.95	191.034	-0.796981	81.0837	0.800517	-81.0876	75	52.81	X;X	NA	NA	tRNA	Down
YKL216W	391.708	576.133	-0.556622	184.425	0.800517	-184.425	945	38.62	XI	25215	26159	protein_coding	Down
ETS2-2	7447.23	804.388	3.21074	6642.84	0.971861	6642.84	211	31.75	XII	460712	460922	rRNA	Up
RDN5-1	2968.34	765.106	1.95593	2203.24	0.95096	2203.24	121	52.07	XII	459676	459796	rRNA	Up
tL(UAA)K	196.339	13.1204	3.90346	183.219	0.936337	183.26	84	58.33	XI	84208	84291	tRNA	Up
tN(GUU)C	346.689	89.3608	1.95593	257.328	0.924003	257.335	74	54.05	III	127716	127789	tRNA	Up
tY(GUA)D	256.55	58.7795	2.12585	197.77	0.917725	197.781	75	51.69	IV;IV	NA	NA	tRNA	Up
snR61	651.554	269.406	1.2741	382.148	0.914771	382.15	90	28.89	XII	794486	794575	snoRNA	Up
YGL007C-A	326.479	114.012	1.51781	212.467	0.908493	212.473	87	29.89	VII	482941	483027	protein_coding	Up
YLR307C-A	21406.9	11480.4	0.898905	9926.51	0.903914	9926.51	264	37.12	XII	746848	747111	protein_coding	Up
YLR162W-A	2045.8	1119.61	0.869671	926.193	0.896529	926.193	189	40.21	XII	490406	490594	protein_coding	Up
YPR145C-A	1519.35	827.75	0.876186	691.599	0.894609	691.599	237	34.6	XVI	824690	824926	protein_coding	Up
ETS2-1	195.408	57.4563	1.76596	137.952	0.893648	137.963	211	31.75	XII	451575	451785	rRNA	Up
tG(GCC)F2	116.144	15.5228	2.90346	100.621	0.891654	100.663	71	57.75	VI	180974	181044	tRNA	Up
Q0142	72.4716	0.551058	7.03907	71.9206	0.889143	72.2642	177	19.77	Mito	51052	51228	protein_coding	Up
YOR161C-C	149.592	37.487	1.99657	112.105	0.885672	112.122	147	47.62	XV	639121	639267	protein_coding	Up
tM(CAU)J1	138.065	30.195	2.19297	107.87	0.885598	107.892	73	52.05	X	391043	391115	tRNA	Up
YLR466C-B	822.274	452.15	0.862817	370.124	0.883161	370.125	117	47.01	XII	1071594	1071710	protein_coding	Up
YJL077W-B	768.168	423.035	0.860646	345.133	0.881388	345.134	99	35.35	X	294047	294145	protein_coding	Up
snR78	242.227	101.344	1.2571	140.883	0.878656	140.888	87	27.59	XIII	297278	297364	snoRNA	Up
YEL017C-A	9648.37	5869.61	0.717022	3778.77	0.878656	3778.77	132	37.12	V	122798	122929	protein_coding	Up
YCR095W-A	167.114	55.4524	1.59152	111.662	0.877696	111.673	159	30.82	III	289639	289797	protein_coding	Up
tD(GUC)B	101.805	15.3072	2.73353	86.4982	0.874742	86.5414	72	56.94	II	405960	406031	tRNA	Up
YMR182W-A	2495.99	1520.16	0.715387	975.826	0.874372	975.827	87	37.93	XIII	625811	625897	protein_coding	Up
tD(GUC)J1	63.6284	0.551058	6.85132	63.0773	0.874151	63.4483	72	56.94	X	204735	204806	tRNA	Up
tR(UCU)G1	63.6284	0.551058	6.85132	63.0773	0.874151	63.4483	72	54.17	VII	405470	405541	tRNA	Up
tT(AGU)J	62.7567	0.551058	6.83142	62.2057	0.8726	62.5797	73	47.95	X	59100	59172	tRNA	Up
tI(AAU)I1	99.0539	14.8935	2.73353	84.1604	0.87164	84.2048	74	58.11	IX	183440	183513	tRNA	Up
tW(CCA)G1	241.788	107.15	1.17411	134.638	0.866617	134.643	72	44.34	VII;VII	NA	NA	tRNA	Up
tT(UGU)G2	139.982	45.9215	1.608	94.0609	0.863885	94.0746	72	47.22	VII	1004216	1004287	tRNA	Up
YPL275W	417.531	226.314	0.883559	191.217	0.863885	191.219	711	43.04	XVI	18369	19079	pseudogene	Up
snR18	1050.99	637.499	0.721256	413.492	0.863442	413.493	102	40.2	I	142367	142468	snoRNA	Up
YNL067W-B	58.4839	0.551058	6.72969	57.9329	0.862999	58.3224	141	34.75	XIV	499417	499557	protein_coding	Up
tW(CCA)K	636.284	367.372	0.792428	268.911	0.862851	268.913	72	44.34	XI;XI	NA	NA	tRNA	Up
snR189	1948.85	1236.24	0.656665	712.609	0.861521	712.61	189	37.04	III	178610	178798	snoRNA	Up
YGL258W-A	203.611	89.4881	1.18605	114.123	0.85901	114.129	234	37.61	VII	9162	9395	protein_coding	Up
tD(GUC)G1	89.0797	15.3072	2.54089	73.7725	0.857016	73.8163	72	56.94	VII	531610	531681	tRNA	Up
tS(UGA)I	614.557	362.892	0.760006	251.665	0.856647	251.666	82	57.32	IX	248850	248931	tRNA	Up
tV(AAC)E2	86.6721	14.8935	2.54089	71.7787	0.854357	71.8236	74	52.7	V	469457	469530	tRNA	Up
tK(UUU)O	200.822	90.5849	1.14857	110.237	0.854062	110.243	73	50	XV;XV	NA	NA	tRNA	Up
tY(GUA)Q	54.5386	0.551058	6.62893	53.9875	0.853914	54.393	84	40.48	Mito	70824	70907	tRNA	Up
snR14	761.631	468.399	0.701354	293.232	0.853028	293.233	160	38.75	V	167427	167586	snRNA	Up
ITS2-1	722.73	446.547	0.694645	276.183	0.849557	276.184	232	38.79	XII	455182	455413	rRNA	Up
YPL276W	221.74	108.199	1.03519	113.542	0.849483	113.547	438	44.06	XVI	17948	18385	pseudogene	Up
tK(UUU)D	489.503	286.852	0.771009	202.65	0.849261	202.652	73	50	IV;IV	NA	NA	tRNA	Up
tI(UAU)L	238.476	120.78	0.981462	117.696	0.847267	117.7	73	50.38	XII;XII	NA	NA	tRNA	Up
RUF20	409.52	238.833	0.777928	170.686	0.84579	170.688	443	30.7	VI	131061	131503	ncRNA	Up
snR39B	76.354	11.4804	2.73353	64.8737	0.844904	64.9312	96	38.54	VII	366374	366469	snoRNA	Up
tE(CUC)I	50.9027	0.551058	6.52939	50.3516	0.844092	50.7732	72	58.33	IX	197592	197663	tRNA	Up
tE(UUC)J	50.9027	0.551058	6.52939	50.3516	0.844092	50.7732	72	55.56	X	115939	116010	tRNA	Up
tE(UUC)Q	50.9027	0.551058	6.52939	50.3516	0.844092	50.7732	72	38.89	Mito	35373	35444	tRNA	Up
tP(UGG)A	50.9027	0.551058	6.52939	50.3516	0.844092	50.7732	72	55.34	I;I	NA	NA	tRNA	Up
tP(UGG)Q	50.9027	0.551058	6.52939	50.3516	0.844092	50.7732	72	44.44	Mito	731	802	tRNA	Up
tL(UAA)D	98.1695	26.2409	1.90346	71.9286	0.84291	71.9538	84	58.33	IV	519743	519826	tRNA	Up
tM(CAU)M	50.2054	0.551058	6.50949	49.6543	0.842393	50.0792	73	52.05	XIII	572883	572955	tRNA	Up
YCL001W-B	219.181	112.373	0.963832	106.808	0.839734	106.813	255	36.86	III	113770	114024	protein_coding	Up
YKL065W-A	28312.9	19381.4	0.54679	8931.54	0.836854	8931.54	222	30.63	XI	315954	316175	protein_coding	Up
YCL067C	1192.72	793.942	0.587145	398.773	0.836411	398.774	633	35.07	III	12386	13018	protein_coding	Up
YIR018C-A	511.24	319.454	0.678392	191.786	0.835155	191.787	138	35.51	IX	385564	385701	protein_coding	Up
tC(GCA)G	76.354	15.3072	2.3185	61.0469	0.83257	61.0909	72	54.17	VII	707108	707179	tRNA	Up
tP(UGG)N2	76.354	15.3072	2.3185	61.0469	0.83257	61.0909	72	57.28	XIV;XIV	NA	NA	tRNA	Up
YBR054W	601.98	387.604	0.63513	214.375	0.831758	214.376	1035	40.68	II	343101	344135	protein_coding	Up
tY(GUA)O	73.2999	14.6949	2.3185	58.605	0.82777	58.6508	75	51.69	XV;XV	NA	NA	tRNA	Up
YCR040W	130.149	56.3582	1.20747	73.7907	0.824889	73.8006	528	37.88	III	200442	200969	protein_coding	Up
tL(UAG)J	89.3901	26.8809	1.73353	62.5092	0.824225	62.5332	82	45.54	X;X	NA	NA	tRNA	Up
tH(GUG)G2	114.531	45.9215	1.3185	68.6095	0.821935	68.6222	72	47.22	VII	319781	319852	tRNA	Up
YDL022C-A	91.9928	30.9832	1.57004	61.0096	0.81839	61.0298	249	40.16	IV	409808	410056	protein_coding	Up
YCR021C	14357.3	10224.6	0.489735	4132.67	0.815879	4132.67	999	42.84	III	156109	157107	protein_coding	Up
tL(CAA)G2	67.0426	13.4404	2.3185	53.6021	0.815583	53.6522	82	46.49	VII;VII	NA	NA	tRNA	Up
YDR461W	239.38	139.006	0.78416	100.375	0.814402	100.378	111	45.05	IV	1385176	1385286	protein_coding	Up
snR46	353.477	223.78	0.659533	129.697	0.813959	129.698	197	36.04	VII	545370	545566	snoRNA	Up
tH(GUG)E1	152.708	76.5359	0.996568	76.1722	0.813442	76.1787	72	47.22	V	207357	207428	tRNA	Up
tD(GUC)G2	89.0797	30.6143	1.54089	58.4654	0.813146	58.4857	72	56.94	VII	544577	544648	tRNA	Up
tE(UUC)G1	89.0797	30.6143	1.54089	58.4654	0.813146	58.4857	72	55.56	VII	328583	328654	tRNA	Up
tN(GUU)N1	309.543	193.615	0.67695	115.928	0.810487	115.93	74	54.05	XIV	102716	102789	tRNA	Up
RDN5-2	146.292	74.0919	0.981462	72.1999	0.805835	72.2066	119	52.94	XII	468813	468931	rRNA	Up
YLR325C	2536.11	1822.91	0.476376	713.204	0.804579	713.204	237	38.82	XII	781143	781379	protein_coding	Up
YNL109W	107.399	46.4262	1.20997	60.9729	0.804579	60.9849	546	38.1	XIV	418964	419509	protein_coding	Up
YMR052C-A	115.157	51.1912	1.16963	63.9657	0.803323	63.9764	366	33.61	XIII	380069	380434	protein_coding	Up
YDL221W	587.594	397.321	0.564515	190.273	0.801994	190.274	552	48.19	IV	62011	62562	protein_coding	Up
tV(CAC)H	125.513	60.3899	1.05546	65.1235	0.800591	65.1321	73	53.42	VIII	475706	475778	tRNA	Up
