# Supplementary material for: Deep learning reveals endogenous sterols as allosteric modulators of the GPCR–Gα interface
Source: eLife. 2025 Dec 8;14:RP106397. doi: 10.7554/eLife.106397 (PMC12685305; doi:10.7554/eLife.106397)
Supplement: Supplementary file 10. [file elife-106397-supp10.xlsx]

## Sheet: Supplementary File 10
Genes	Condition1_mean	Condition2_mean	M	D	prob	ranking	Length	GC	Chrom	GeneStart	GeneEnd	Biotype	Status
tK(UUU)G1	0.463018	119.594	-8.01286	119.131	0.918126	-119.4	73	50	VII;VII	NA	NA	tRNA	Down		Condition1	LST_Alpha
snR56	263.078	582.85	-1.14763	319.772	0.895542	-319.774	88	28.41	II	88190	88277	snoRNA	Down		Condition2	LST_Untreated
tG(GCC)P1	39.1283	184.444	-2.2369	145.316	0.892526	-145.333	71	57.75	XVI	572269	572339	tRNA	Down
tD(GUC)B	12.8616	121.255	-3.2369	108.393	0.883625	-108.442	72	56.94	II	405960	406031	tRNA	Down
tV(CAC)D	12.6854	119.594	-3.2369	106.908	0.882007	-106.957	73	53.42	IV	1075472	1075544	tRNA	Down
tN(GUU)C	187.71	412.922	-1.13737	225.212	0.880609	-225.215	74	54.05	III	127716	127789	tRNA	Down
YJR151W-A	127.103	299.571	-1.2369	172.468	0.876857	-172.473	51	35.29	X	717580	717630	protein_coding	Down
snR18	726.302	1251.78	-0.785338	525.477	0.875754	-525.477	102	40.2	I	142367	142468	snoRNA	Down
tL(UAA)N	0.463018	77.9496	-7.39533	77.4866	0.874136	-77.8387	84	58.33	XIV	726134	726217	tRNA	Down
YMR182W-A	1830.78	2972.84	-0.69938	1142.05	0.873915	-1142.05	87	37.93	XIII	625811	625897	protein_coding	Down
YEL017C-A	7260.96	11491.7	-0.662355	4230.7	0.870605	-4230.7	132	37.12	V	122798	122929	protein_coding	Down
tY(GUA)F1	98.7771	247.36	-1.32436	148.583	0.870384	-148.589	75	52.81	VI;VI	NA	NA	tRNA	Down
tW(CCA)K	437.294	757.843	-0.793295	320.549	0.862954	-320.55	72	44.34	XI;XI	NA	NA	tRNA	Down
snR78	138.373	288.503	-1.06002	150.13	0.856407	-150.134	87	27.59	XIII	297278	297364	snoRNA	Down
tG(GCC)G1	91.2993	215.185	-1.2369	123.886	0.855083	-123.892	71	57.75	VII	845649	845719	tRNA	Down
snR189	1523.79	2321.17	-0.607182	797.372	0.852656	-797.373	189	37.04	III	178610	178798	snoRNA	Down
tY(GUA)Q	0.463018	64.958	-7.1323	64.495	0.852508	-64.8882	84	40.48	Mito	70824	70907	tRNA	Down
tV(CAC)H	50.7417	149.492	-1.55883	98.7507	0.845447	-98.763	73	53.42	VIII	475706	475778	tRNA	Down
tP(UGG)N2	12.8616	90.9412	-2.82186	78.0796	0.844711	-78.1306	72	57.28	XIV;XIV	NA	NA	tRNA	Down
tE(UUC)Q	0.463018	60.6275	-7.03276	60.1644	0.843975	-60.5741	72	38.89	Mito	35373	35444	tRNA	Down
YGR122C-A	373.286	609.095	-0.706387	235.809	0.842357	-235.81	129	33.33	VII	735630	735758	protein_coding	Down
tK(UUU)D	355.192	583.02	-0.714949	227.829	0.841033	-227.83	73	50	IV;IV	NA	NA	tRNA	Down
YBR191W-A	12.3471	87.3035	-2.82186	74.9564	0.840224	-75.0095	75	20	II	607149	607223	protein_coding	Down
tL(UAA)D	33.0727	116.924	-1.82186	83.8517	0.834633	-83.8715	84	58.33	IV	519743	519826	tRNA	Down
tN(GUU)N1	212.738	368.681	-0.793295	155.943	0.833162	-155.945	74	54.05	XIV	102716	102789	tRNA	Down
YOL159C-A	301.894	491.682	-0.703682	189.788	0.831911	-189.789	273	34.8	XV	15233	15505	protein_coding	Down
tG(GCC)F2	52.171	138.333	-1.40683	86.1621	0.828601	-86.1736	71	57.75	VI	180974	181044	tRNA	Down
tG(CCC)O	115.754	227.353	-0.973867	111.599	0.828233	-111.603	72	55.56	XV	594354	594425	tRNA	Down
tT(CGU)K	115.754	227.353	-0.973867	111.599	0.828233	-111.603	72	56.94	XI	46735	46806	tRNA	Down
tI(AAU)I1	37.542	117.978	-1.65194	80.4358	0.827424	-80.4528	74	58.11	IX	183440	183513	tRNA	Down
tW(CCA)P	463.018	712.373	-0.621565	249.355	0.827056	-249.356	72	44.34	XVI;XVI	NA	NA	tRNA	Down
YPR133W-A	399.466	620.54	-0.635451	221.074	0.827056	-221.075	153	43.14	XVI	797557	797709	protein_coding	Down
tH(GUG)G2	51.4464	136.412	-1.40683	84.9654	0.826982	-84.977	72	47.22	VII	319781	319852	tRNA	Down
tY(GUA)D	172.86	305.562	-0.821864	132.703	0.826173	-132.705	75	51.69	IV;IV	NA	NA	tRNA	Down
snR67	463.018	705.349	-0.60727	242.331	0.824776	-242.332	82	35.37	V	61352	61433	snoRNA	Down
RNA170	317.811	497.217	-0.645707	179.406	0.820362	-179.407	169	45.56	XIII	667288	667456	ncRNA	Down
YGR204C-A	292.432	459.492	-0.651939	167.06	0.817125	-167.061	114	36.84	VII	909061	909174	protein_coding	Down
tW(CCA)G1	167.201	287.98	-0.784389	120.78	0.814918	-120.782	72	44.34	VII;VII	NA	NA	tRNA	Down
tM(CAU)J1	76.1125	164.442	-1.11137	88.3291	0.814698	-88.3361	73	52.05	X	391043	391115	tRNA	Down
tF(GAA)P1	12.6854	74.7462	-2.55883	62.0608	0.814109	-62.1135	73	48.91	XVI;XVI	NA	NA	tRNA	Down
tW(CCA)M	180.062	303.137	-0.751474	123.075	0.813888	-123.077	72	44.34	XIII;XIII	NA	NA	tRNA	Down
YMR052C-A	58.1935	137.157	-1.2369	78.9637	0.811976	-78.9734	366	33.61	XIII	380069	380434	protein_coding	Down
YLR156C-A	0.463018	49.6043	-6.74325	49.1413	0.809401	-49.6018	132	48.48	XII	472479	472610	protein_coding	Down
YPL246C	330.978	497.929	-0.589203	166.951	0.805502	-166.952	789	43.85	XVI	84509	85297	protein_coding	Down
tN(GUU)N2	25.028	88.4833	-1.82186	63.4553	0.803443	-63.4815	74	54.05	XIV	632599	632672	tRNA	Down
tN(GUU)O2	25.028	88.4833	-1.82186	63.4553	0.803443	-63.4815	74	54.05	XV	487439	487512	tRNA	Down
YHR071C-A	2.88485	54.3947	-4.2369	51.5099	0.800868	-51.6838	321	38.63	VIII	238910	239230	protein_coding	Down
tK(CUU)P	88.7979	0.545647	7.34641	88.2523	0.88826	88.5575	73	54.79	XVI	582062	582134	tRNA	Up
tC(GCA)P1	180.062	45.4706	1.98549	134.592	0.881418	134.606	72	54.17	XVI	435893	435964	tRNA	Up
tQ(UUG)D1	180.062	45.4706	1.98549	134.592	0.881418	134.606	72	51.39	IV	520972	521043	tRNA	Up
snR17b	384.918	177.5	1.11674	207.419	0.87671	207.422	332	38.96	XVI;XVI	NA	NA	snoRNA	Up
tS(AGA)D3	78.0994	0.545647	7.1612	77.5537	0.873915	77.8836	83	54.22	IV	1305630	1305712	tRNA	Up
tV(AAC)O	137.654	29.4944	2.22253	108.159	0.868471	108.182	74	54.05	XV	663812	663885	tRNA	Up
YDR281C	229.304	93.5395	1.29361	135.764	0.86266	135.771	315	41.59	IV	1022007	1022321	protein_coding	Up
YPR159C-A	136.182	32.0969	2.08503	104.085	0.861924	104.106	102	37.25	XVI	860314	860415	protein_coding	Up
tD(GUC)N	156.513	46.111	1.7631	110.402	0.861557	110.416	71	56.34	XIV	519099	519169	tRNA	Up
tV(AAC)G1	150.168	44.2417	1.7631	105.926	0.857364	105.941	74	52.7	VII	412294	412367	tRNA	Up
tP(UGG)F	102.893	15.1569	2.7631	87.7359	0.855745	87.7794	72	55.34	VI;VI	NA	NA	tRNA	Up
tA(AGC)P	63.4271	0.545647	6.86099	62.8814	0.849345	63.2546	73	64.38	XVI	856902	856974	tRNA	Up
tR(ACG)L	63.4271	0.545647	6.86099	62.8814	0.849345	63.2546	73	58.9	XII	374355	374427	tRNA	Up
tT(AGU)C	63.4271	0.545647	6.86099	62.8814	0.849345	63.2546	73	47.95	III	295484	295556	tRNA	Up
snR59	118.722	27.9819	2.08503	90.7406	0.847874	90.7645	78	37.18	XVI	173827	173904	snoRNA	Up
YLR154C-H	84.185	8.26738	3.34806	75.9176	0.847727	75.9914	132	48.48	XII	468827	468958	protein_coding	Up
snR40	334.136	180.007	0.892382	154.129	0.845741	154.132	97	41.24	XIV	89210	89306	snoRNA	Up
tH(GUG)G1	141.478	45.4706	1.63757	96.007	0.845373	96.021	72	47.22	VII	110625	110696	tRNA	Up
tR(CCG)L	90.0312	15.1569	2.57045	74.8743	0.836398	74.9185	72	58.33	XII	818609	818680	tRNA	Up
snR39	208.098	98.0939	1.08503	110.004	0.835221	110.009	89	34.83	VII	365163	365251	snoRNA	Up
snR48	73.755	9.65747	2.93302	64.0976	0.823378	64.1646	113	28.32	VII	609584	609696	snoRNA	Up
RDN5-2	303.491	174.24	0.800573	129.25	0.821392	129.253	119	52.94	XII	468813	468931	rRNA	Up
tG(GCC)G2	104.342	30.7407	1.7631	73.6013	0.819994	73.6224	71	57.75	VII	930953	931023	tRNA	Up
YMR175W	396578	288766	0.457708	107813	0.806164	107813	240	41.67	XIII	611016	611255	protein_coding	Up
YPL252C	99.919	33.643	1.57045	66.276	0.803222	66.2946	519	47.98	XVI	73363	73881	protein_coding	Up
tM(CAU)P	115.754	45.4706	1.34806	70.2838	0.802119	70.2967	72	65.28	XVI	338848	338919	tRNA	Up
tK(CUU)E1	114.169	44.8477	1.34806	69.321	0.8005	69.3341	73	54.79	V	135425	135497	tRNA	Up
