# Supplementary material for: Deep learning reveals endogenous sterols as allosteric modulators of the GPCR–Gα interface
Source: eLife. 2025 Dec 8;14:RP106397. doi: 10.7554/eLife.106397 (PMC12685305; doi:10.7554/eLife.106397)
Supplement: Supplementary file 11. — Please note, SBDD refers to Structure-Based Drug Design, and LBDD refers to Ligand-Based Drug Design. [file elife-106397-supp11.xlsx]

## Sheet: Supplementary File 11
Comparison of de novo drug design tools. SBDD refers to Structure-Based Drug Design, and LBDD refers to Ligand-Based Drug Design.
Tools	Drug design Type	Open Source	Code Availability	End-to-End Solution	Command line support
Gcoupler	SBDD+LBDD	Yes	Yes	Yes	Yes
Pocket Crafter	SBDD	Partially	Partially	No	Yes
DeepLigBuilder	SBDD	--	No	--	--
AutoDesigner	LBDD	No	No	--	Yes
Comparison of various cavity detection tools
Features	Gcoupler	SiteMap	Fpocket	CASTp	Pocket Query	DoGSite Scorer	Surfnet	AlloPred	Allosite	Allosite Pro	Allo Reverse	FTMap	CavityPlus 2022
Protein Structural input	✓	✓	✓	✓	✓	✓	✓	✓	✓	✓	✓	✓	✓
No additional input	✓	✓	✓	x	x	✓	✓	x	✓	✓	x	✓	✓
Grid based search	0.5 Å	1 Å	x	1.4 Å	x	✓	✓	x	x	x	x	✓	x
All possible surface cavity	✓	✓	✓	✓	x	✓	✓	x	x	x	✓	✓	✓
Cavity Residues	✓	✓	✓	✓	✓	✓	✓	✓	✓	✓	✓	✓	✓
Cavity coordinates	✓	x	x	x	x	x	x	x	x	✓	x	x	✓
Cavity druggability	✓	✓	x	x	✓	x	x	x	x	x	x	x	✓
Cavity pharmacophore	✓	✓	x	x	✓	✓	x	x	x	x	x	x	✓
Cavity additional properties	✓	✓	x	✓	✓	✓	x	x	✓	✓	x	x	✓
Ligand complementation	✓	x	x	x	✓	x	x	x	x	x	x	x	x
Cavity specific ligand design	✓	x	x	x	✓	x	x	x	x	x	x	x	x
User defined # of ligands	✓	x	x	x	x	x	x	x	x	x	x	x	x
Features	Gcoupler	AlloPred	Allosite	Allosite Pro	Allo Reverse	FTMap	CavityPlus 2022
Protein Structural input	✓	✓	✓	✓	✓	✓	✓
No additional input	✓	x	✓	✓	x	✓	✓
Grid based search	0.5 Å	x	x	x	x	✓	x
All possible surface cavity	✓	x	x	x	✓	✓	✓
Cavity Residues	✓	✓	✓	✓	✓	✓	✓
Cavity coordinates	✓	x	x	✓	x	x	✓
Cavity druggability	✓	x	x	x	x	x	✓
Cavity pharmacophore	✓	x	x	x	x	x	✓
Cavity additional properties	✓	x	✓	✓	x	x	✓
Ligand complementation	✓	x	x	x	x	x	x
Cavity specific ligand design	✓	x	x	x	x	x	x
User defined # of ligands	✓	x	x	x	x	x	x
