# Supplementary material for: Deep learning reveals endogenous sterols as allosteric modulators of the GPCR–Gα interface
Source: eLife. 2025 Dec 8;14:RP106397. doi: 10.7554/eLife.106397 (PMC12685305; doi:10.7554/eLife.106397)
Supplement: Supplementary file 12. — Of note, the table also contains information about the site of mutation, the nature of the mutation, its position within the intracellular cavities IC4 and IC5, its impact on the Ste2 signaling pathway, and references. [file elife-106397-supp12.xlsx]

## Sheet: Supplementary File 12
Position	Original Residue	Mutation	Cavity	Affects Signalling	Affect G-coupling	Reference
80	I	I80A/F81A/I82A	IC4	NA	Affect G-coupling	Chinault, S. L., Overton, M. C. & Blumer, K. J. Subunits of a yeast oligomeric G protein-coupled receptor are activated independently by agonist but function in concert to activate G protein heterotrimers. Journal of Biological Chemistry 279, 16091-16100 (2004).
80	I	I80T/Q149R	IC4	Affects Signalling	NA	Parrish, W., Eilers, M., Ying, W. & Konopka, J. B. The cytoplasmic end of transmembrane domain 3 regulates the activity of the Saccharomyces cerevisiae G-protein-coupled α-factor receptor. Genetics 160, 429-443 (2002).
152	V	V152L	IC4, IC5	Affects Signalling	NA	Zuber, J., Danial, S. A., Connelly, S. M., Naider, F. & Dumont, M. E. Identification of destabilizing and stabilizing mutations of Ste2p, a G protein-coupled receptor in Saccharomyces cerevisiae. Biochemistry 54, 1787-1806 (2015).
152	V	V152I/Q149R	IC4, IC5	Affects Signalling	NA	Parrish, W., Eilers, M., Ying, W. & Konopka, J. B. The cytoplasmic end of transmembrane domain 3 regulates the activity of the Saccharomyces cerevisiae G-protein-coupled α-factor receptor. Genetics 160, 429-443 (2002).
152	V	V152A	IC4, IC5	Affects Signalling	NA	Parrish, W., Eilers, M., Ying, W. & Konopka, J. B. The cytoplasmic end of transmembrane domain 3 regulates the activity of the Saccharomyces cerevisiae G-protein-coupled α-factor receptor. Genetics 160, 429-443 (2002).
158	N	N158D or N158Y	IC5	NA	NA	Zuber, J., Danial, S. A., Connelly, S. M., Naider, F. & Dumont, M. E. Identification of destabilizing and stabilizing mutations of Ste2p, a G protein-coupled receptor in Saccharomyces cerevisiae. Biochemistry 54, 1787-1806 (2015).
158	N	N158D	IC5	Affects Signalling	NA	Zuber, J., Danial, S. A., Connelly, S. M., Naider, F. & Dumont, M. E. Identification of destabilizing and stabilizing mutations of Ste2p, a G protein-coupled receptor in Saccharomyces cerevisiae. Biochemistry 54, 1787-1806 (2015).
225	K	K225C	IC5	Affects Signalling	NA	Umanah, G. K., Huang, L.-Y., Maccarone, J. M., Naider, F. & Becker, J. M. Changes in conformation at the cytoplasmic ends of the fifth and sixth transmembrane helices of a yeast G protein-coupled receptor in response to ligand binding. Biochemistry 50, 6841-6854 (2011).
225	K	K225C	IC5	Affects Signalling	NA	Dube, P., DeCostanzo, A. & Konopka, J. B. Interaction between transmembrane domains five and six of the α-factor receptor. Journal of Biological Chemistry 275, 26492-26499 (2000).
232	S	S232R	IC5	Affects Signalling	NA	Ćelić, A. et al. Sequences in the intracellular loops of the yeast pheromone receptor Ste2p required for G protein activation. Biochemistry 42, 3004-3017 (2003).
232	S	S232A/Q240A	IC5	NA	NA	Clark, C. D., Palzkill, T. & Botstein, D. Systematic mutagenesis of the yeast mating pheromone receptor third intracellular loop. Journal of Biological Chemistry 269, 8831-8841 (1994).
232	S	S232A	IC5	NA	NA	Clark, C. D., Palzkill, T. & Botstein, D. Systematic mutagenesis of the yeast mating pheromone receptor third intracellular loop. Journal of Biological Chemistry 269, 8831-8841 (1994).
232	S	S232V/R233Q/R234Q	IC5	Affects Signalling	NA	Clark, C. D., Palzkill, T. & Botstein, D. Systematic mutagenesis of the yeast mating pheromone receptor third intracellular loop. Journal of Biological Chemistry 269, 8831-8841 (1994).
232	S	S232F/R233L/R234T	IC5	NA	NA	Clark, C. D., Palzkill, T. & Botstein, D. Systematic mutagenesis of the yeast mating pheromone receptor third intracellular loop. Journal of Biological Chemistry 269, 8831-8841 (1994).
232	S	S232L/R233F/F235Q	IC5	NA	NA	Clark, C. D., Palzkill, T. & Botstein, D. Systematic mutagenesis of the yeast mating pheromone receptor third intracellular loop. Journal of Biological Chemistry 269, 8831-8841 (1994).
233	R	R233A/F241A	IC4, IC5	NA	Affect G-coupling	Clark, C. D., Palzkill, T. & Botstein, D. Systematic mutagenesis of the yeast mating pheromone receptor third intracellular loop. Journal of Biological Chemistry 269, 8831-8841 (1994).
233	R	R233S/R234G	IC4, IC5	Affects Signalling	Affect G-coupling	Weiner, J., Guttierez-Steil, C. & Blumer, K. Disruption of receptor-G protein coupling in yeast promotes the function of an SST2-dependent adaptation pathway. Journal of Biological Chemistry 268, 8070-8077 (1993).
233	R	R233A/K239A	IC4, IC5	Affects Signalling	NA	Clark, C. D., Palzkill, T. & Botstein, D. Systematic mutagenesis of the yeast mating pheromone receptor third intracellular loop. Journal of Biological Chemistry 269, 8831-8841 (1994).
233	R	R233A	IC4, IC5	Affects Signalling	NA	Clark, C. D., Palzkill, T. & Botstein, D. Systematic mutagenesis of the yeast mating pheromone receptor third intracellular loop. Journal of Biological Chemistry 269, 8831-8841 (1994).
233	R	R233C	IC4, IC5	NA	NA	Umanah, G. K., Huang, L.-Y., Maccarone, J. M., Naider, F. & Becker, J. M. Changes in conformation at the cytoplasmic ends of the fifth and sixth transmembrane helices of a yeast G protein-coupled receptor in response to ligand binding. Biochemistry 50, 6841-6854 (2011)
235	F	F235A/D242A	IC5	NA	Affect G-coupling	Clark, C. D., Palzkill, T. & Botstein, D. Systematic mutagenesis of the yeast mating pheromone receptor third intracellular loop. Journal of Biological Chemistry 269, 8831-8841 (1994).
235	F	F235A/D242A	IC5	NA	Affect G-coupling	Clark, C. D., Palzkill, T. & Botstein, D. Systematic mutagenesis of the yeast mating pheromone receptor third intracellular loop. Journal of Biological Chemistry 269, 8831-8841 (1994).
236	L	L236C	IC5	NA	Affect G-coupling	Choi, Y. & Konopka, J. B. Accessibility of cysteine residues substituted into the cytoplasmic regions of the α-factor receptor identifies the intracellular residues that are available for G protein interaction. Biochemistry 45, 15310-15317 (2006).
236	L	L236H	IC5	NA	Affect G-coupling	Büküşoğlu, G. & Jenness, D. D. Agonist-specific conformational changes in the yeast alpha-factor pheromone receptor. Molecular and cellular biology 16, 4818-4823 (1996).
236	L	L236R	IC5	NA	Affect G-coupling	Stefan, C. J., Overton, M. C. & Blumer, K. J. Mechanisms governing the activation and trafficking of yeast G protein-coupled receptors. Molecular biology of the cell 9, 885-899 (1998).
236	L	L236H	IC5	Affects Signalling	NA	Schandel, K. A. & Jenness, D. D. Direct evidence for ligand-induced internalization of the yeast alpha-factor pheromone receptor. Molecular and cellular biology 14, 7245-7255 (1994).
236	L	L236R or L236H	IC5	Affects Signalling	NA	Weiner, J., Guttierez-Steil, C. & Blumer, K. Disruption of receptor-G protein coupling in yeast promotes the function of an SST2-dependent adaptation pathway. Journal of Biological Chemistry 268, 8070-8077 (1993).
238	L	L238A	IC5	NA	Affect G-coupling	Clark, C. D., Palzkill, T. & Botstein, D. Systematic mutagenesis of the yeast mating pheromone receptor third intracellular loop. Journal of Biological Chemistry 269, 8831-8841 (1994).
238	L	L238D	IC5	Affects Signalling	NA	Ćelić, A. et al. Sequences in the intracellular loops of the yeast pheromone receptor Ste2p required for G protein activation. Biochemistry 42, 3004-3017 (2003).
238	L	L238D/R231S/R233S	IC5	Affects Signalling	NA	Ćelić, A. et al. Sequences in the intracellular loops of the yeast pheromone receptor Ste2p required for G protein activation. Biochemistry 42, 3004-3017 (2003).
238	L	G237D/L238R/Q240H	IC5	Affects Signalling	NA	Ćelić, A. et al. Sequences in the intracellular loops of the yeast pheromone receptor Ste2p required for G protein activation. Biochemistry 42, 3004-3017 (2003).
244	F	F244C	IC4, IC5	NA	NA	Umanah, G. K. E. " Saccharomyces cerevisiae G protein Coupled Receptor, Ste2p Interactions with its Ligand, α-factor and Cognate Gα protein, Gpa1p. Doctoral Dissertations, 639 (2009).
247	L	L247C	IC4, IC5	NA	Affect G-coupling	Umanah, G. K. E. " Saccharomyces cerevisiae G protein Coupled Receptor, Ste2p Interactions with its Ligand, α-factor and Cognate Gα protein, Gpa1p. Doctoral Dissertations, 639 (2009).
247	L	L247C	IC4, IC5	NA	NA	Umanah, G. K., Huang, L.-Y., Maccarone, J. M., Naider, F. & Becker, J. M. Changes in conformation at the cytoplasmic ends of the fifth and sixth transmembrane helices of a yeast G protein-coupled receptor in response to ligand binding. Biochemistry 50, 6841-6854 (2011)
247	L	L247C	IC4, IC5	NA	NA	Dube, P., DeCostanzo, A. & Konopka, J. B. Interaction between transmembrane domains five and six of the α-factor receptor. Journal of Biological Chemistry 275, 26492-26499 (2000).
247	L	L226C/L247C	IC4, IC5	Affects Signalling	NA	Dube, P., DeCostanzo, A. & Konopka, J. B. Interaction between transmembrane domains five and six of the α-factor receptor. Journal of Biological Chemistry 275, 26492-26499 (2000).
289	L	L289S	IC4	Affects Signalling	NA	Sommers, C. M. et al. A limited spectrum of mutations causes constitutive activation of the yeast α-factor receptor. Biochemistry 39, 6898-6909 (2000).
289	L	L289S/F204S	IC4	Affects Signalling	NA	Lin, J. C., Duell, K., Saracino, M. & Konopka, J. B. Identification of residues that contribute to receptor activation through the analysis of compensatory mutations in the G protein-coupled α-factor receptor. Biochemistry 44, 1278-1287 (2005).
289	L	L289S	IC4	Affects Signalling	NA	Lin, J. C., Duell, K., Saracino, M. & Konopka, J. B. Identification of residues that contribute to receptor activation through the analysis of compensatory mutations in the G protein-coupled α-factor receptor. Biochemistry 44, 1278-1287 (2005).
289	L	L289C	IC4	NA	NA	Kim, H., Lee, B.-K., Naider, F. & Becker, J. M. Identification of specific transmembrane residues and ligand-induced interface changes involved in homo-dimer formation of a yeast G protein-coupled receptor. Biochemistry 48, 10976-10987 (2009).
293	S	S293A	IC4	NA	NA	Dube, P. & Konopka, J. B. Identification of a polar region in transmembrane domain 6 that regulates the function of the G protein-coupled α-factor receptor. Molecular and cellular biology 18, 7205-7215 (1998).
293	S	S293A/Q253L	IC4	NA	NA	Dube, P. & Konopka, J. B. Identification of a polar region in transmembrane domain 6 that regulates the function of the G protein-coupled α-factor receptor. Molecular and cellular biology 18, 7205-7215 (1998).
